# Supplementary material for: Somatic mutations and single-cell transcriptomes reveal the root of malignant rhabdoid tumours
Source: Nat Commun. 2021 Mar 3;12:1407. doi: 10.1038/s41467-021-21675-6 (PMC7930245; doi:10.1038/s41467-021-21675-6)
Supplement: Supplementary file 4 — Supplementary Data 2 [file 41467_2021_21675_MOESM4_ESM.xlsx]

## Sheet: scRNA SMARCB1 foldchanges
	Supplementary Data 2 | mRNA changes upon SMARCB1 reconstitution in MRT single cells.
	patient_line	gene	avg_logFC	pct.1	pct.2	p_val	p_val_adj
	103T	IGFN1	2.85757	0.854	0.035	0	0
	103T	SERPINE2	2.2887	0.839	0.037	0	0
	103T	DST	2.03404	0.996	0.553	0	0
	103T	IGFBP5	1.78721	0.65	0.045	0	0
	103T	COL1A1	1.7233	0.842	0.216	0	0
	103T	MEG3	1.62039	0.975	0.814	0	0
	103T	NEAT1	1.53926	0.999	0.999	0	0
	103T	SMARCB1	1.38314	0.973	0	0	0
	103T	SLC4A7	1.3427	0.809	0.196	0	0
	103T	CTSB	1.33359	0.909	0.375	0	0
	103T	FBN1	1.32567	0.908	0.293	0	0
	103T	APOE	1.31617	0.748	0.372	2.0795e-173	3.87077e-169
	103T	MALAT1	1.19508	1	1	2.06179e-305	3.83782e-301
	103T	LINC01021	1.14231	0.789	0.33	4.55559e-224	8.47978e-220
	103T	AL589743.1	1.13111	0.855	0.261	0	0
	103T	RALGPS2	1.10864	0.869	0.252	0	0
	103T	ARHGAP5	1.08144	0.923	0.402	2.77905e-298	5.17292e-294
	103T	MDM2	1.05139	0.899	0.538	3.65648e-192	6.80618e-188
	103T	KRT17	1.03885	0.595	0.082	3.21577e-256	5.98583e-252
	103T	MMP2	1.03436	0.592	0.006	0	0
	103T	ITGB1	1.03252	0.994	0.749	2.42229e-260	4.50886e-256
	103T	TPM1	1.02988	0.909	0.422	9.08371e-269	1.69084e-264
	103T	DAB2	1.02237	0.595	0.04	0	0
	103T	EML6	1.01021	0.671	0.113	3.06621e-282	5.70743e-278
	103T	CPA4	0.996881	0.403	0.001	1.42871e-261	2.6594e-257
	103T	ZMAT3	0.986711	0.934	0.522	1.80708e-273	3.3637e-269
	103T	PRSS23	0.985698	0.861	0.36	8.67816e-188	1.61535e-183
	103T	UACA	0.980631	0.711	0.16	1.95545e-259	3.63987e-255
	103T	ANXA2	0.977776	0.984	0.7	2.10553e-227	3.91923e-223
	103T	XIST	0.977702	0.984	0.844	3.85686e-274	7.17916e-270
	103T	ZFP36L2	0.969141	0.905	0.526	3.21054e-230	5.97609e-226
	103T	AEBP1	0.958832	0.638	0.052	0	0
	103T	PEG10	0.949853	0.942	0.677	8.82406e-181	1.64251e-176
	103T	IGFBP2	0.945393	0.995	0.87	4.51544e-209	8.40504e-205
	103T	ARHGAP21	0.936972	0.854	0.315	5.50311e-272	1.02435e-267
	103T	C16orf45	0.927158	0.791	0.18	2.44814e-303	4.55697e-299
	103T	FBLN1	0.926934	0.663	0.154	5.89964e-238	1.09816e-233
	103T	CTNNAL1	0.926843	0.866	0.42	1.95786e-238	3.64436e-234
	103T	THBS2	0.906361	0.898	0.631	3.43614e-166	6.39603e-162
	103T	SPATS2L	0.900213	0.955	0.514	2.8497e-233	5.30444e-229
	103T	CD44	0.888974	0.573	0.006	0	0
	103T	PLXNB2	0.887503	0.92	0.478	1.75165e-262	3.26052e-258
	103T	IL6ST	0.884731	0.841	0.355	3.63546e-234	6.76704e-230
	103T	COL6A2	0.878191	0.782	0.204	2.92876e-276	5.45159e-272
	103T	SERPING1	0.866497	0.715	0.181	7.14132e-253	1.32929e-248
	103T	ANXA5	0.850658	0.98	0.703	6.37017e-192	1.18574e-187
	103T	GCC2	0.841054	0.814	0.332	1.21609e-232	2.26364e-228
	103T	BACH1	0.839955	0.648	0.117	4.48802e-262	8.354e-258
	103T	MATN2	0.828446	0.652	0.067	0	0
	103T	BICD1	0.827486	0.866	0.487	1.14014e-189	2.12225e-185
	103T	SUCNR1	0.824142	0.439	0.106	5.22858e-123	9.73247e-119
	103T	ENAH	0.823693	0.933	0.605	1.03873e-212	1.93349e-208
	103T	WSB1	0.823462	0.915	0.555	4.96515e-205	9.24213e-201
	103T	GOLGB1	0.823054	0.971	0.718	1.64583e-230	3.06355e-226
	103T	TIMP2	0.82214	0.97	0.689	5.50183e-189	1.02411e-184
	103T	SPTBN1	0.821097	0.888	0.471	7.01203e-226	1.30522e-221
	103T	SOX4	0.816847	0.921	0.532	3.26724e-159	6.08165e-155
	103T	COL1A2	0.815513	0.943	0.901	1.77836e-152	3.31024e-148
	103T	C1QTNF3	0.81492	0.388	0.008	1.4116e-234	2.62756e-230
	103T	DRAM1	0.814297	0.793	0.313	4.89344e-214	9.10864e-210
	103T	EFEMP1	0.813411	0.888	0.495	9.97938e-196	1.85756e-191
	103T	RAB31	0.810555	0.694	0.221	6.12972e-197	1.14099e-192
	103T	CCNL2	0.81052	0.889	0.535	1.21526e-190	2.26208e-186
	103T	TJP2	0.807573	0.624	0.069	4.9382e-297	9.19197e-293
	103T	PNRC1	0.805873	0.929	0.613	2.07049e-202	3.85401e-198
	103T	APLP2	0.804671	0.911	0.553	3.92568e-204	7.30726e-200
	103T	EFCAB14	0.804215	0.771	0.303	1.16299e-196	2.16478e-192
	103T	CRYBG3	0.800961	0.618	0.104	3.03965e-250	5.65801e-246
	103T	MAML2	0.790787	0.835	0.396	6.28151e-201	1.16924e-196
	103T	FSTL1	0.787302	0.607	0.055	0	0
	103T	SLC38A2	0.783327	0.868	0.554	8.75041e-141	1.6288e-136
	103T	PXDN	0.782154	0.998	0.913	6.5437e-183	1.21804e-178
	103T	AADAC	0.781626	0.653	0.169	5.22483e-204	9.72549e-200
	103T	COL5A2	0.780301	0.996	0.947	1.42094e-181	2.64494e-177
	103T	EMILIN2	0.779695	0.515	0.035	2.93691e-268	5.46677e-264
	103T	ACTN4	0.776275	0.879	0.52	3.15621e-193	5.87497e-189
	103T	RP11-865I6.2	0.775926	0.762	0.467	4.32551e-127	8.0515e-123
	103T	KCNQ1OT1	0.768153	0.897	0.68	1.5257e-118	2.83994e-114
	103T	SDC4	0.765413	0.625	0.053	0	0
	103T	COL6A3	0.765201	0.678	0.377	1.20276e-95	2.23882e-91
	103T	HS2ST1	0.764869	0.645	0.12	9.8787e-255	1.83882e-250
	103T	TIMP3	0.763034	0.963	0.6	3.20981e-148	5.97474e-144
	103T	NRP1	0.762783	0.896	0.6	1.43893e-169	2.67843e-165
	103T	GADD45A	0.759721	0.711	0.207	1.82679e-210	3.40039e-206
	103T	ASPH	0.758	0.689	0.184	3.46479e-222	6.44936e-218
	103T	TP53INP1	0.757769	0.741	0.245	2.20616e-209	4.10656e-205
	103T	LAMB1	0.754017	0.519	0.023	6.28339e-299	1.16959e-294
	103T	PTPN13	0.748344	0.664	0.238	3.32347e-165	6.1863e-161
	103T	LRP1	0.746963	0.793	0.337	1.4399e-207	2.68023e-203
	103T	ITGB8	0.746876	0.787	0.398	6.76126e-151	1.25854e-146
	103T	C14orf132	0.738886	0.674	0.125	2.29458e-262	4.27113e-258
	103T	PKN2	0.73572	0.854	0.451	1.63625e-191	3.04572e-187
	103T	COL6A1	0.732673	0.829	0.42	2.20018e-136	4.09541e-132
	103T	MEIS2	0.732452	0.928	0.776	1.14801e-154	2.13691e-150
	103T	CALCOCO1	0.724203	0.672	0.148	1.29846e-236	2.41696e-232
	103T	ITM2B	0.716792	0.817	0.388	3.84387e-187	7.15498e-183
	103T	LIFR	0.716386	0.993	0.902	6.27927e-177	1.16882e-172
	103T	MRC2	0.715044	0.766	0.31	2.30676e-193	4.2938e-189
	103T	ITPR1	0.711045	0.544	0.026	0	0
	103T	TNFRSF1A	0.709699	0.822	0.449	7.26458e-168	1.35223e-163
	103T	SQSTM1	0.707074	0.915	0.61	6.60034e-165	1.22859e-160
	103T	PCDH7	0.706143	0.806	0.48	3.49141e-129	6.49891e-125
	103T	LIMS1	0.703957	0.867	0.471	1.19142e-160	2.21771e-156
	103T	LXN	0.697537	0.453	0.036	1.25804e-223	2.34172e-219
	103T	CDH11	0.695443	0.475	0.18	1.5093e-83	2.80942e-79
	103T	N4BP2L2	0.695432	0.974	0.801	3.58108e-177	6.66581e-173
	103T	DDX17	0.690831	0.997	0.933	5.23259e-209	9.73994e-205
	103T	EIF4G2	0.689968	0.995	0.839	4.34268e-209	8.08346e-205
	103T	RDH10	0.689424	0.532	0.104	3.22862e-186	6.00976e-182
	103T	LRRC17	0.689254	0.493	0.06	4.57315e-207	8.51246e-203
	103T	IGFBP4	0.68344	0.558	0.058	1.8416e-263	3.42796e-259
	103T	IGF2BP2	0.682687	0.603	0.26	1.55777e-115	2.89963e-111
	103T	FIBIN	0.682335	0.608	0.222	5.03144e-134	9.36553e-130
	103T	TRIOBP	0.678985	0.722	0.266	1.07864e-175	2.00778e-171
	103T	NPEPPS	0.675894	0.94	0.622	9.98406e-186	1.85843e-181
	103T	MTRNR2L1	0.673029	0.991	0.954	6.0676e-149	1.12942e-144
	103T	NCOA7	0.673007	0.626	0.147	3.68686e-203	6.86272e-199
	103T	FAM213A	0.671801	0.771	0.465	4.92544e-129	9.16822e-125
	103T	MIR503HG	0.670774	0.536	0.089	5.22117e-189	9.71868e-185
	103T	TCF7L1	0.670687	0.637	0.172	1.67841e-195	3.12419e-191
	103T	OSMR	0.669705	0.851	0.467	9.16391e-155	1.70577e-150
	103T	RBM5	0.669483	0.848	0.461	6.88196e-173	1.28101e-168
	103T	TLE4	0.668177	0.694	0.524	4.1551e-54	7.73431e-50
	103T	MGEA5	0.666174	0.774	0.331	9.10495e-182	1.69479e-177
	103T	CNTN4	0.665816	0.702	0.269	6.79517e-163	1.26485e-158
	103T	SEL1L3	0.663041	0.619	0.131	4.03555e-209	7.51178e-205
	103T	LUM	0.662788	0.994	0.953	8.02126e-88	1.49308e-83
	103T	LTBP1	0.662174	0.599	0.143	6.81861e-179	1.26922e-174
	103T	ZFP36L1	0.660269	0.848	0.481	1.6152e-137	3.00653e-133
	103T	LIMA1	0.658342	0.935	0.713	5.92811e-148	1.10346e-143
	103T	SLC20A1	0.658153	0.495	0.107	1.54552e-155	2.87683e-151
	103T	ITM2C	0.656115	0.64	0.173	1.25922e-186	2.34392e-182
	103T	TBL1XR1	0.654823	0.785	0.402	2.6436e-161	4.9208e-157
	103T	DGKH	0.651584	0.601	0.159	6.30323e-178	1.17328e-173
	103T	HRH1	0.648873	0.524	0.037	5.75284e-272	1.07083e-267
	103T	MAP4K4	0.646515	0.93	0.716	3.12624e-143	5.81919e-139
	103T	RAPH1	0.64563	0.615	0.184	1.2226e-165	2.27576e-161
	103T	ITGA11	0.640521	0.423	0.003	1.75726e-270	3.27097e-266
	103T	ATP13A3	0.637532	0.698	0.265	2.44376e-161	4.54881e-157
	103T	NPC2	0.636107	0.871	0.584	4.61591e-131	8.59206e-127
	103T	PHF3	0.635817	0.815	0.489	1.8482e-144	3.44024e-140
	103T	SVIL	0.635129	0.522	0.033	8.62443e-278	1.60535e-273
	103T	2020-09-11	0.634173	0.855	0.509	6.62578e-143	1.23332e-138
	103T	ATP2B1	0.631272	0.723	0.414	1.72841e-107	3.21727e-103
	103T	RP11-14N7.2	0.629534	0.679	0.398	1.1239e-85	2.09203e-81
	103T	MIAT	0.629101	0.661	0.323	4.82746e-81	8.98584e-77
	103T	AKAP9	0.629041	0.889	0.601	6.3442e-146	1.18091e-141
	103T	RSRP1	0.627364	0.851	0.535	1.34128e-130	2.49667e-126
	103T	GPC1	0.627064	0.652	0.189	2.1958e-182	4.08727e-178
	103T	FLNB	0.624488	0.864	0.476	1.78044e-149	3.31411e-145
	103T	MEIS1	0.622944	0.863	0.544	1.05066e-146	1.9557e-142
	103T	PLCG2	0.621268	0.482	0.15	4.38059e-112	8.15402e-108
	103T	SACS	0.618743	0.707	0.359	9.73654e-117	1.81236e-112
	103T	APP	0.618513	0.91	0.654	1.40754e-127	2.62e-123
	103T	NR2F1	0.61789	0.999	0.995	1.26652e-188	2.3575e-184
	103T	CDKN1C	0.61638	0.544	0.099	8.76308e-194	1.63116e-189
	103T	TP53TG1	0.614937	0.659	0.267	1.58325e-139	2.94706e-135
	103T	CAMK2N1	0.614903	0.554	0.138	5.97255e-133	1.11173e-128
	103T	RRM2B	0.612779	0.624	0.181	5.87037e-174	1.09271e-169
	103T	SMAD1	0.612632	0.695	0.272	3.54462e-152	6.59796e-148
	103T	PSAP	0.611177	0.961	0.782	3.25186e-120	6.053e-116
	103T	KTN1	0.610036	0.909	0.613	1.43395e-147	2.66916e-143
	103T	RBM6	0.610011	0.82	0.446	3.0928e-149	5.75693e-145
	103T	ORMDL1	0.609372	0.828	0.558	8.0083e-120	1.49067e-115
	103T	PDGFRB	0.60898	0.534	0.075	1.20815e-215	2.24885e-211
	103T	TMCO3	0.608564	0.674	0.218	9.39344e-175	1.7485e-170
	103T	DPH6	0.607441	0.634	0.388	9.19448e-72	1.71146e-67
	103T	MTRNR2L8	0.606762	0.997	1	4.14346e-203	7.71264e-199
	103T	SRGAP2	0.606681	0.671	0.251	1.5398e-155	2.86618e-151
	103T	NEK10	0.606075	0.364	0.014	8.1074e-203	1.50911e-198
	103T	JARID2	0.605041	0.56	0.088	1.80296e-221	3.35603e-217
	103T	GALNT1	0.603594	0.707	0.34	1.80124e-129	3.35283e-125
	103T	FLNA	0.602283	0.986	0.836	1.3855e-135	2.57897e-131
	103T	NABP1	0.600793	0.437	0.073	6.28633e-156	1.17014e-151
	103T	GNG5	0.600461	0.919	0.653	6.17518e-136	1.14945e-131
	103T	S100A6	0.591999	0.965	0.972	6.58555e-84	1.22583e-79
	103T	NRP2	0.591363	0.523	0.135	3.77899e-122	7.03421e-118
	103T	VMP1	0.591231	0.935	0.852	5.88375e-80	1.0952e-75
	103T	CD46	0.58985	0.665	0.274	1.01568e-133	1.89059e-129
	103T	STAT2	0.587321	0.604	0.13	8.06898e-202	1.50196e-197
	103T	NFAT5	0.587074	0.737	0.35	5.66257e-140	1.05403e-135
	103T	CNN3	0.586999	0.781	0.461	3.75104e-120	6.98219e-116
	103T	TMEM158	0.585348	0.377	0.03	3.2103e-177	5.97566e-173
	103T	C6orf62	0.584919	0.69	0.237	1.63711e-170	3.04731e-166
	103T	MEIS3	0.583369	0.621	0.222	1.68783e-139	3.14172e-135
	103T	NID1	0.581955	0.843	0.497	6.18509e-119	1.15129e-114
	103T	SPARC	0.58046	0.966	0.93	1.56919e-40	2.9209e-36
	103T	FBLIM1	0.578996	0.631	0.198	7.87304e-151	1.46549e-146
	103T	MIR4435-2HG	0.577739	0.53	0.192	1.97931e-110	3.68429e-106
	103T	TMSB10	0.576391	1	0.997	3.55631e-120	6.61972e-116
	103T	MTRNR2L12	0.575808	0.999	1	1.09502e-156	2.03826e-152
	103T	CD59	0.573361	0.762	0.463	1.33869e-98	2.49184e-94
	103T	RERE	0.572213	0.679	0.315	2.13912e-126	3.98176e-122
	103T	TGFB2	0.571832	0.679	0.348	2.21929e-106	4.13098e-102
	103T	EGR1	0.571734	0.413	0.177	6.58751e-59	1.2262e-54
	103T	CEBPB	0.57033	0.562	0.124	8.26922e-180	1.53923e-175
	103T	SLC8A1	0.569843	0.483	0.079	3.1552e-178	5.87309e-174
	103T	SH3GLB1	0.569563	0.66	0.246	1.26918e-147	2.36245e-143
	103T	TLN2	0.569357	0.584	0.133	8.88902e-187	1.6546e-182
	103T	SMAD5	0.568988	0.876	0.624	1.41257e-126	2.62935e-122
	103T	SPTAN1	0.567507	0.834	0.519	1.20293e-129	2.23913e-125
	103T	TSPAN7	0.566123	0.456	0.104	2.53277e-135	4.7145e-131
	103T	GALNT2	0.563972	0.609	0.176	5.61719e-166	1.04558e-161
	103T	MSI2	0.562543	0.604	0.205	7.67239e-145	1.42814e-140
	103T	NKTR	0.562164	0.867	0.607	1.25034e-109	2.32738e-105
	103T	ONECUT2	0.561958	0.256	0.011	3.15554e-136	5.87372e-132
	103T	FAM127A	0.559579	0.814	0.509	2.77392e-123	5.16338e-119
	103T	CD82	0.559193	0.487	0.103	2.23153e-152	4.15377e-148
	103T	ENG	0.55895	0.647	0.261	3.57516e-133	6.6548e-129
	103T	MAGED2	0.558752	0.725	0.428	6.8798e-95	1.28061e-90
	103T	PIAS2	0.557869	0.662	0.297	1.70113e-120	3.16648e-116
	103T	SGCB	0.557675	0.575	0.154	1.69078e-161	3.14722e-157
	103T	IGF1R	0.557618	0.497	0.037	1.52595e-250	2.84041e-246
	103T	LRP10	0.555681	0.683	0.279	3.75987e-143	6.99862e-139
	103T	VPS13B	0.555561	0.582	0.15	2.07152e-168	3.85593e-164
	103T	PXN	0.55491	0.53	0.068	9.09165e-226	1.69232e-221
	103T	S100A16	0.554611	0.799	0.266	1.32552e-168	2.46733e-164
	103T	ADAM17	0.553733	0.655	0.225	2.95906e-159	5.50799e-155
	103T	IER3	0.553593	0.514	0.215	4.02964e-81	7.50078e-77
	103T	JUN	0.55298	0.619	0.29	2.69643e-91	5.01914e-87
	103T	TGM2	0.551294	0.392	0.04	1.34679e-169	2.50691e-165
	103T	C7	0.550276	0.526	0.219	2.52365e-83	4.69753e-79
	103T	STARD4	0.548755	0.569	0.155	5.86066e-156	1.0909e-151
	103T	SRSF11	0.548516	0.973	0.834	2.17122e-136	4.04151e-132
	103T	PIEZO2	0.546993	0.794	0.504	3.50075e-100	6.5163e-96
	103T	S100A13	0.545898	0.919	0.65	1.79324e-102	3.33794e-98
	103T	PABPN1	0.54469	0.93	0.75	3.71253e-117	6.91051e-113
	103T	SYTL5	0.543371	0.561	0.219	4.69527e-111	8.73977e-107
	103T	WWTR1	0.54323	0.721	0.468	1.67522e-73	3.11825e-69
	103T	NPAS3	0.542556	0.609	0.436	4.0447e-33	7.52881e-29
	103T	RB1CC1	0.542474	0.809	0.484	1.40034e-121	2.60659e-117
	103T	COL5A1	0.541919	0.698	0.372	3.17392e-94	5.90794e-90
	103T	FLRT2	0.541364	0.913	0.7	4.08486e-101	7.60355e-97
	103T	LINC00152	0.541097	0.598	0.288	4.4406e-90	8.26573e-86
	103T	NDRG4	0.540962	0.541	0.202	1.02128e-101	1.90101e-97
	103T	GTF2I	0.540671	0.994	0.918	3.08455e-166	5.74158e-162
	103T	RNF213	0.540242	0.841	0.563	6.57492e-108	1.22386e-103
	103T	LITAF	0.539106	0.677	0.322	1.89447e-117	3.52637e-113
	103T	CELF1	0.538651	0.879	0.6	5.21172e-122	9.70109e-118
	103T	BMPR2	0.538613	0.709	0.314	5.2373e-133	9.74871e-129
	103T	CSRP1	0.53818	0.623	0.26	1.10639e-109	2.05944e-105
	103T	VEGFA	0.537991	0.456	0.101	7.38027e-139	1.37376e-134
	103T	PLEKHA5	0.537935	0.771	0.437	6.10673e-105	1.13671e-100
	103T	YPEL3	0.536359	0.601	0.215	1.79376e-125	3.3389e-121
	103T	SULF2	0.535724	0.688	0.335	1.47797e-103	2.7511e-99
	103T	SPATA13	0.533713	0.463	0.033	1.60493e-234	2.98743e-230
	103T	SNHG23	0.532855	0.522	0.146	1.00132e-133	1.86385e-129
	103T	PCNX	0.532783	0.614	0.209	3.90535e-141	7.26942e-137
	103T	RAI14	0.530854	0.448	0.031	2.3976e-227	4.46289e-223
	103T	LINC00657	0.530515	0.868	0.639	2.39293e-97	4.45419e-93
	103T	CD70	0.530279	0.604	0.268	6.5065e-99	1.21112e-94
	103T	PLD3	0.530194	0.769	0.45	7.59927e-112	1.41453e-107
	103T	MTRNR2L10	0.528814	0.979	0.902	2.98853e-130	5.56284e-126
	103T	TSC22D1	0.528651	0.714	0.4	5.20161e-99	9.68228e-95
	103T	COL14A1	0.528342	0.246	0.006	5.11886e-141	9.52824e-137
	103T	ID2	0.528152	0.526	0.209	1.03307e-89	1.92295e-85
	103T	EYA4	0.527791	0.588	0.26	2.36807e-97	4.40793e-93
	103T	EFNB1	0.527544	0.515	0.079	1.96459e-198	3.65689e-194
	103T	SDC3	0.525565	0.577	0.186	3.53073e-131	6.5721e-127
	103T	AAK1	0.52438	0.77	0.434	5.83865e-120	1.08681e-115
	103T	CACNB3	0.522854	0.603	0.177	1.81186e-150	3.37259e-146
	103T	DDR2	0.522646	0.668	0.356	2.00262e-92	3.72768e-88
	103T	LAMC1	0.522023	0.611	0.207	1.452e-134	2.70276e-130
	103T	LASP1	0.519528	0.619	0.167	5.27669e-170	9.82204e-166
	103T	ADGRA3	0.518879	0.553	0.125	3.67183e-170	6.83474e-166
	103T	HSPA12A	0.518858	0.491	0.079	5.63653e-182	1.04918e-177
	103T	TTLL7	0.518556	0.407	0.049	8.90707e-169	1.65796e-164
	103T	LPP	0.516978	0.784	0.451	1.47583e-105	2.7471e-101
	103T	MMP23B	0.516909	0.393	0.063	6.36412e-140	1.18462e-135
	103T	VPS13C	0.516382	0.645	0.266	5.54178e-119	1.03155e-114
	103T	RHOQ	0.515343	0.711	0.41	1.1784e-95	2.19348e-91
	103T	CD164	0.514741	0.821	0.564	1.38537e-98	2.57873e-94
	103T	RCN1	0.514337	0.873	0.643	1.03543e-90	1.92734e-86
	103T	OLFML2B	0.514209	0.399	0.021	7.81756e-210	1.45516e-205
	103T	SPRY1	0.513798	0.524	0.236	1.72251e-80	3.20628e-76
	103T	GNPTAB	0.513658	0.576	0.18	9.56782e-138	1.78095e-133
	103T	SH3BGRL3	0.512343	0.998	0.984	5.45855e-92	1.01605e-87
	103T	EMILIN1	0.510514	0.41	0.163	2.33707e-62	4.35023e-58
	103T	CHL1	0.510485	0.532	0.287	1.93515e-62	3.60208e-58
	103T	ZCCHC11	0.51036	0.789	0.522	1.3963e-96	2.59908e-92
	103T	MYH9	0.510029	0.69	0.386	6.52167e-82	1.21394e-77
	103T	LENG8	0.509994	0.833	0.573	1.08331e-96	2.01647e-92
	103T	IER5	0.507265	0.621	0.267	5.53318e-107	1.02995e-102
	103T	ADD1	0.506612	0.756	0.401	7.06996e-122	1.316e-117
	103T	JMJD1C	0.505714	0.748	0.427	3.25025e-107	6.05002e-103
	103T	ADAM9	0.505202	0.642	0.336	5.47381e-84	1.0189e-79
	103T	HIST1H2AC	0.505022	0.608	0.283	8.86458e-95	1.65005e-90
	103T	NOTCH2	0.505007	0.505	0.105	7.09043e-161	1.31981e-156
	103T	HMGA2	0.504867	0.627	0.458	2.8871e-40	5.37405e-36
	103T	KLHL24	0.502992	0.579	0.221	4.16468e-110	7.75213e-106
	103T	SLITRK5	0.502406	0.641	0.424	7.26255e-55	1.35185e-50
	103T	PTTG1IP	0.501542	0.706	0.35	8.57038e-114	1.59529e-109
	103T	SUGCT	0.501351	0.362	0.071	3.29543e-113	6.13411e-109
	103T	MARCKSL1	0.50096	0.888	0.594	8.12787e-99	1.51292e-94
	103T	COL4A3BP	0.500215	0.55	0.183	9.82793e-124	1.82937e-119
	103T	GAS1	0.499756	0.413	0.022	7.25403e-221	1.35027e-216
	103T	NCOA1	0.49939	0.601	0.19	8.18639e-146	1.52382e-141
	103T	ASCC3	0.498332	0.821	0.565	9.12153e-94	1.69788e-89
	103T	ODF2L	0.49794	0.615	0.23	1.32011e-125	2.45725e-121
	103T	UBE2H	0.497297	0.801	0.534	4.26598e-101	7.94069e-97
	103T	ZNF638	0.497053	0.822	0.549	3.42845e-96	6.38172e-92
	103T	TRIO	0.496832	0.617	0.241	1.55873e-119	2.90141e-115
	103T	PDGFC	0.496673	0.452	0.042	7.95083e-209	1.47997e-204
	103T	PJA2	0.495998	0.776	0.489	2.85455e-100	5.31345e-96
	103T	ZNF703	0.495472	0.439	0.023	8.01449e-235	1.49182e-230
	103T	MXRA5	0.495403	0.549	0.327	5.73217e-50	1.06699e-45
	103T	TTC3	0.494863	0.998	0.966	8.33283e-133	1.55107e-128
	103T	SAMD11	0.494263	0.294	0.008	1.77512e-167	3.3042e-163
	103T	NUMA1	0.494053	0.773	0.501	1.99209e-95	3.70807e-91
	103T	LAMC3	0.493675	0.451	0.137	1.52098e-104	2.83115e-100
	103T	CROT	0.492345	0.45	0.08	1.09732e-155	2.04255e-151
	103T	B4GALT5	0.491569	0.716	0.348	7.43193e-114	1.38338e-109
	103T	CTNNB1	0.489978	0.636	0.269	1.09586e-114	2.03983e-110
	103T	UBXN7	0.489849	0.694	0.343	6.4723e-111	1.20475e-106
	103T	TBC1D2B	0.489599	0.541	0.125	2.93063e-162	5.45508e-158
	103T	ST3GAL2	0.488904	0.609	0.219	9.15266e-131	1.70368e-126
	103T	MMP14	0.488869	0.553	0.142	3.25337e-151	6.05582e-147
	103T	ASH1L	0.488634	0.873	0.604	3.94483e-108	7.34291e-104
	103T	QSOX1	0.48719	0.549	0.219	2.01376e-97	3.74841e-93
	103T	MXRA7	0.487053	0.739	0.467	9.9584e-89	1.85366e-84
	103T	RBM39	0.486639	0.969	0.859	2.97336e-112	5.53461e-108
	103T	SMIM14	0.486602	0.715	0.356	1.51507e-108	2.82016e-104
	103T	AHCYL1	0.486387	0.833	0.584	5.21628e-103	9.70958e-99
	103T	TSHZ2	0.486032	0.353	0.061	2.61061e-115	4.85939e-111
	103T	PBX3	0.483956	0.942	0.851	1.00902e-71	1.87818e-67
	103T	SLC5A3	0.483719	0.677	0.463	8.87764e-51	1.65248e-46
	103T	FOXO3	0.482665	0.645	0.267	1.72219e-116	3.20568e-112
	103T	SDC2	0.481818	0.631	0.334	3.17468e-74	5.90934e-70
	103T	KDM5B	0.481518	0.626	0.254	3.28567e-118	6.11595e-114
	103T	DNM3	0.481234	0.505	0.233	1.45885e-71	2.71551e-67
	103T	F2R	0.481016	0.629	0.392	6.53434e-57	1.2163e-52
	103T	MARCKS	0.479789	0.314	0.178	1.27379e-22	2.37103e-18
	103T	SIPA1L1	0.478972	0.59	0.198	1.72285e-125	3.20692e-121
	103T	HGSNAT	0.478505	0.592	0.199	6.82144e-132	1.26974e-127
	103T	PPP1CB	0.477659	0.73	0.451	1.49612e-81	2.78488e-77
	103T	TBC1D4	0.477518	0.459	0.088	2.12067e-151	3.94741e-147
	103T	OGT	0.47716	0.666	0.308	2.78849e-108	5.1905e-104
	103T	TIA1	0.476175	0.667	0.34	4.06275e-97	7.56241e-93
	103T	PCDH10	0.475645	0.471	0.291	4.71539e-35	8.77723e-31
	103T	LRRC75A	0.475116	0.38	0.267	9.22669e-19	1.71746e-14
	103T	FAM3C	0.473786	0.594	0.267	2.20474e-96	4.1039e-92
	103T	C12orf75	0.473223	0.518	0.229	1.35403e-77	2.52039e-73
	103T	USP46	0.473101	0.598	0.271	1.52566e-96	2.83987e-92
	103T	CACNA2D1	0.472891	0.494	0.139	5.45478e-120	1.01535e-115
	103T	HNRNPH1	0.472434	0.833	0.584	1.35325e-81	2.51895e-77
	103T	ZKSCAN1	0.472143	0.89	0.661	1.84641e-104	3.43691e-100
	103T	CD9	0.471881	0.576	0.239	5.51071e-93	1.02576e-88
	103T	PKDCC	0.471795	0.602	0.223	8.73375e-113	1.6257e-108
	103T	WDR26	0.471741	0.594	0.215	3.468e-125	6.45534e-121
	103T	MFAP4	0.471356	0.32	0.011	2.84228e-178	5.29062e-174
	103T	INPPL1	0.47094	0.58	0.214	1.43307e-115	2.66752e-111
	103T	MAF	0.470395	0.403	0.085	3.00329e-111	5.59033e-107
	103T	DOCK4	0.470028	0.468	0.078	3.12377e-165	5.81458e-161
	103T	AXL	0.469253	0.51	0.147	1.08744e-123	2.02416e-119
	103T	SLC38A6	0.469165	0.445	0.095	4.98215e-134	9.27377e-130
	103T	TAOK1	0.468388	0.723	0.413	2.0362e-95	3.79018e-91
	103T	CDKN1A	0.467559	0.918	0.684	1.23249e-69	2.29416e-65
	103T	SH3BP4	0.46749	0.743	0.471	1.16138e-75	2.16179e-71
	103T	KMT2C	0.466363	0.741	0.457	5.73902e-92	1.06826e-87
	103T	IFI27L2	0.464828	0.525	0.153	3.7593e-125	6.99756e-121
	103T	FARP1	0.464766	0.623	0.255	2.09056e-112	3.89137e-108
	103T	POGZ	0.464296	0.668	0.32	3.16076e-103	5.88344e-99
	103T	PIDD1	0.464203	0.605	0.261	2.18372e-96	4.06477e-92
	103T	ZNF395	0.463539	0.461	0.085	2.14362e-155	3.99014e-151
	103T	RNF19A	0.46331	0.834	0.575	4.58383e-53	8.53234e-49
	103T	SOCS5	0.462745	0.552	0.232	6.21636e-92	1.15711e-87
	103T	LRRFIP1	0.462694	0.811	0.558	1.77418e-79	3.30246e-75
	103T	SPATA18	0.461874	0.46	0.043	9.75634e-211	1.81605e-206
	103T	XPC	0.461647	0.872	0.633	1.89464e-91	3.52668e-87
	103T	TPP1	0.460714	0.625	0.304	1.64267e-90	3.05766e-86
	103T	PSMA3-AS1	0.460651	0.778	0.481	1.252e-93	2.33048e-89
	103T	NAGK	0.460544	0.559	0.202	4.24141e-112	7.89496e-108
	103T	MT-ND4L	0.460406	0.997	0.999	2.21872e-80	4.12992e-76
	103T	LINC00969	0.459657	0.726	0.438	7.20799e-83	1.3417e-78
	103T	JAK1	0.459649	0.704	0.375	9.21928e-99	1.71608e-94
	103T	DDHD1	0.459632	0.526	0.186	1.22404e-104	2.27842e-100
	103T	ARHGEF10	0.459329	0.592	0.247	1.15694e-102	2.15352e-98
	103T	AEBP2	0.459173	0.685	0.366	6.66155e-94	1.23998e-89
	103T	GLG1	0.459116	0.851	0.587	2.49281e-96	4.64012e-92
	103T	YBX3	0.458177	0.955	0.82	5.27827e-97	9.82497e-93
	103T	CTSF	0.458084	0.555	0.21	2.79396e-105	5.20067e-101
	103T	CKAP4	0.458081	0.745	0.502	2.15849e-76	4.01781e-72
	103T	2020-09-15	0.456921	0.711	0.466	2.95567e-72	5.50168e-68
	103T	OSBPL3	0.456379	0.402	0.037	8.38865e-185	1.56146e-180
	103T	XXbac-BPGBPG55C20.2	0.455633	0.463	0.104	4.27235e-136	7.95255e-132
	103T	PARP14	0.454786	0.706	0.361	9.92928e-94	1.84824e-89
	103T	VEZT	0.454011	0.692	0.39	5.72462e-86	1.06558e-81
	103T	FAT1	0.453417	0.894	0.659	8.8925e-78	1.65525e-73
	103T	RBMS1	0.453073	0.473	0.119	9.44634e-128	1.75834e-123
	103T	ATRX	0.452689	0.973	0.84	1.14866e-105	2.13812e-101
	103T	PLXNA3	0.452592	0.47	0.09	1.20102e-153	2.23558e-149
	103T	KIAA1462	0.452467	0.601	0.291	1.94555e-83	3.62144e-79
	103T	ASAP1	0.452418	0.807	0.502	5.32598e-93	9.91378e-89
	103T	TACC1	0.452366	0.552	0.262	6.49559e-74	1.20909e-69
	103T	PCMTD1	0.452265	0.515	0.154	1.17746e-122	2.19172e-118
	103T	HECTD1	0.451946	0.721	0.411	2.03053e-94	3.77962e-90
	103T	PHC2	0.451444	0.513	0.154	2.28422e-120	4.25186e-116
	103T	NAPEPLD	0.451323	0.529	0.223	2.80236e-83	5.2163e-79
	103T	FAM43A	0.450803	0.447	0.095	1.22552e-129	2.28118e-125
	103T	FOXN3	0.450792	0.487	0.12	5.69913e-134	1.06084e-129
	103T	AK3	0.449533	0.59	0.27	4.45173e-92	8.28646e-88
	103T	CDC42BPB	0.448627	0.762	0.466	1.74785e-91	3.25345e-87
	103T	MDK	0.447876	0.915	0.783	4.80702e-57	8.94778e-53
	103T	CTTN	0.447685	0.824	0.555	4.36097e-89	8.11751e-85
	103T	GOLGA4	0.447287	0.942	0.788	3.95943e-86	7.37008e-82
	103T	PWAR6	0.447198	0.539	0.192	2.38015e-109	4.43041e-105
	103T	NR3C1	0.446829	0.48	0.123	2.22882e-126	4.14873e-122
	103T	GLCE	0.446527	0.416	0.039	2.6455e-188	4.92434e-184
	103T	HOTAIRM1	0.445985	0.553	0.245	2.10114e-81	3.91107e-77
	103T	KIAA1109	0.445793	0.587	0.212	1.25083e-118	2.32829e-114
	103T	FRMD4A	0.445551	0.856	0.654	5.10168e-50	9.49627e-46
	103T	LHFPL2	0.445356	0.443	0.079	1.65784e-150	3.08591e-146
	103T	NUDT4	0.444755	0.701	0.423	1.1304e-77	2.10412e-73
	103T	TCF7L2	0.443337	0.614	0.218	9.04843e-129	1.68427e-124
	103T	ANKRD36C	0.443195	0.523	0.189	9.9269e-100	1.84779e-95
	103T	SERINC3	0.442821	0.663	0.311	5.94387e-103	1.10639e-98
	103T	VOPP1	0.442712	0.541	0.172	2.2601e-123	4.20695e-119
	103T	IQGAP1	0.44236	0.738	0.501	2.85985e-75	5.32332e-71
	103T	C11orf96	0.44209	0.378	0.075	2.36936e-109	4.41033e-105
	103T	SLC25A36	0.441249	0.725	0.441	5.64001e-80	1.04983e-75
	103T	AP2M1	0.440983	0.978	0.869	3.82016e-98	7.11085e-94
	103T	SRSF6	0.440706	0.66	0.317	4.06105e-98	7.55924e-94
	103T	C7orf73	0.438579	0.729	0.506	7.98738e-74	1.48677e-69
	103T	ABCD4	0.438056	0.555	0.19	8.05004e-116	1.49843e-111
	103T	ST3GAL5	0.437787	0.439	0.091	4.72622e-131	8.79738e-127
	103T	OST4	0.437763	1	0.991	1.67236e-100	3.11294e-96
	103T	PTK7	0.437656	0.733	0.47	2.20979e-77	4.11331e-73
	103T	CUX1	0.437622	0.724	0.391	1.23955e-92	2.3073e-88
	103T	SLC40A1	0.437411	0.274	0.001	1.66812e-172	3.10504e-168
	103T	NBR1	0.437269	0.594	0.23	6.40728e-111	1.19265e-106
	103T	STX16	0.43695	0.681	0.39	3.22746e-83	6.0076e-79
	103T	ZCCHC24	0.436421	0.427	0.068	4.11427e-154	7.65831e-150
	103T	MEF2A	0.435986	0.509	0.155	4.16373e-119	7.75037e-115
	103T	ADAM23	0.435689	0.456	0.105	3.0659e-130	5.70686e-126
	103T	PDGFRA	0.43558	0.329	0.014	2.05792e-176	3.83061e-172
	103T	ARSD	0.435454	0.451	0.067	1.33676e-170	2.48825e-166
	103T	TGOLN2	0.435229	0.716	0.434	1.44681e-81	2.69309e-77
	103T	CHD2	0.434578	0.667	0.373	2.98316e-79	5.55285e-75
	103T	TMEM263	0.434094	0.615	0.273	3.42655e-98	6.37817e-94
	103T	ARL6IP5	0.433747	0.715	0.459	2.04723e-69	3.81071e-65
	103T	C11orf31	0.43351	0.962	0.807	5.51085e-99	1.02579e-94
	103T	RBP1	0.43342	0.408	0.083	1.84422e-121	3.43283e-117
	103T	TNRC6B	0.43306	0.852	0.621	6.95645e-81	1.29487e-76
	103T	GPATCH2L	0.432414	0.737	0.456	1.68533e-79	3.13708e-75
	103T	VLDLR	0.43239	0.385	0.052	2.72429e-147	5.071e-143
	103T	GEM	0.432049	0.331	0.007	8.66835e-195	1.61353e-190
	103T	RPS6KA3	0.431696	0.405	0.099	1.00021e-105	1.86179e-101
	103T	PPP2R1B	0.431386	0.427	0.085	3.179e-134	5.91738e-130
	103T	DCBLD2	0.430843	0.395	0.102	8.28404e-96	1.54199e-91
	103T	AC159540.1	0.430734	0.652	0.366	7.1937e-73	1.33903e-68
	103T	LL22NC03-2H8.5	0.430361	0.444	0.102	1.70607e-126	3.17568e-122
	103T	ZNF207	0.430209	0.903	0.703	1.82613e-93	3.39917e-89
	103T	MDM4	0.430183	0.764	0.501	9.19409e-73	1.71139e-68
	103T	LEPROT	0.429817	0.568	0.202	1.59568e-113	2.9702e-109
	103T	AFF4	0.429016	0.808	0.569	2.336e-83	4.34824e-79
	103T	PCNXL4	0.42855	0.687	0.416	3.16765e-72	5.89626e-68
	103T	GALNT10	0.428505	0.443	0.099	5.53233e-128	1.02979e-123
	103T	MBTPS1	0.428415	0.771	0.498	1.34878e-90	2.51062e-86
	103T	NISCH	0.428375	0.59	0.277	1.88502e-86	3.50877e-82
	103T	STX3	0.428367	0.43	0.068	6.647e-156	1.23727e-151
	103T	FNDC3B	0.428155	0.566	0.21	4.7189e-100	8.78376e-96
	103T	NDRG1	0.428028	0.364	0.014	2.22562e-201	4.14277e-197
	103T	ERBB2IP	0.427968	0.535	0.182	7.25055e-112	1.34962e-107
	103T	BRWD1	0.427759	0.661	0.331	1.31562e-89	2.44889e-85
	103T	SCN7A	0.42742	0.346	0.043	5.04195e-133	9.38509e-129
	103T	ANKRD12	0.426809	0.77	0.525	1.08614e-72	2.02174e-68
	103T	AGAP1	0.426447	0.558	0.219	5.30659e-101	9.87768e-97
	103T	OSBPL8	0.426328	0.738	0.561	1.12899e-40	2.10151e-36
	103T	USP34	0.426077	0.851	0.607	8.14735e-85	1.51655e-80
	103T	PRRC2B	0.425944	0.751	0.455	6.6097e-86	1.23033e-81
	103T	C6orf89	0.425941	0.64	0.314	1.91754e-93	3.56931e-89
	103T	CLIC4	0.425901	0.524	0.177	6.96632e-106	1.29671e-101
	103T	FAM214A	0.425852	0.428	0.074	2.09882e-146	3.90675e-142
	103T	MFSD10	0.425615	0.718	0.454	1.26767e-74	2.35964e-70
	103T	TNFRSF10B	0.425433	0.657	0.361	2.79538e-79	5.20332e-75
	103T	CFLAR	0.425072	0.635	0.313	4.2559e-88	7.92193e-84
	103T	GRN	0.425011	0.766	0.527	3.74878e-70	6.97799e-66
	103T	AES	0.42487	0.827	0.611	6.58111e-78	1.22501e-73
	103T	SON	0.424842	0.969	0.865	5.50127e-103	1.02401e-98
	103T	CD276	0.424529	0.475	0.105	1.63349e-140	3.04058e-136
	103T	ATF4	0.424404	0.767	0.471	5.95391e-87	1.10826e-82
	103T	REV3L	0.424216	0.779	0.521	1.16301e-76	2.16483e-72
	103T	HERC4	0.423956	0.65	0.349	1.28742e-79	2.3964e-75
	103T	C1S	0.423631	0.441	0.13	3.07272e-99	5.71956e-95
	103T	FAIM2	0.423631	0.481	0.203	1.11062e-72	2.06731e-68
	103T	TMEM30A	0.423563	0.651	0.325	5.5776e-87	1.03821e-82
	103T	ADAM10	0.423454	0.598	0.263	8.00281e-94	1.48964e-89
	103T	CEP85L	0.422693	0.823	0.53	1.10954e-72	2.0653e-68
	103T	NFIA	0.422083	0.557	0.233	6.13884e-88	1.14268e-83
	103T	BACE1	0.421682	0.536	0.19	2.02878e-106	3.77636e-102
	103T	PCBP2	0.421344	0.973	0.839	3.90038e-111	7.26017e-107
	103T	AKAP13	0.420516	0.594	0.278	3.51359e-87	6.54019e-83
	103T	PCYOX1	0.420416	0.572	0.234	1.41909e-97	2.64149e-93
	103T	VSTM2L	0.420317	0.434	0.101	1.64877e-120	3.06902e-116
	103T	HIPK2	0.420128	0.487	0.14	6.42329e-117	1.19563e-112
	103T	TRIM56	0.41985	0.719	0.444	1.25973e-72	2.34485e-68
	103T	LUC7L3	0.419812	0.957	0.855	8.56216e-80	1.59376e-75
	103T	JAM3	0.419788	0.548	0.204	8.81636e-104	1.64108e-99
	103T	POLR2J3	0.419571	0.949	0.833	8.91327e-73	1.65912e-68
	103T	PURB	0.4194	0.572	0.251	3.65723e-90	6.80757e-86
	103T	MED13L	0.418622	0.657	0.329	2.72896e-90	5.07968e-86
	103T	VAMP5	0.418267	0.357	0.122	5.30199e-64	9.86912e-60
	103T	PHLDA3	0.416972	0.709	0.389	4.94391e-80	9.20259e-76
	103T	ELK3	0.416906	0.413	0.063	1.47556e-149	2.74661e-145
	103T	ZNF91	0.416783	0.609	0.308	7.65788e-79	1.42544e-74
	103T	INTS6	0.416177	0.641	0.344	1.33115e-74	2.47781e-70
	103T	PCMTD2	0.41564	0.514	0.164	3.65182e-113	6.79749e-109
	103T	SFXN5	0.415555	0.513	0.195	4.94297e-88	9.20084e-84
	103T	DDX5	0.415198	0.986	0.925	6.21218e-64	1.15633e-59
	103T	TNIK	0.414989	0.307	0.039	1.76611e-118	3.28743e-114
	103T	APOC1	0.414134	0.4	0.225	1.53387e-32	2.85514e-28
	103T	WBP1L	0.413503	0.488	0.145	1.39374e-113	2.5943e-109
	103T	HERC2	0.41232	0.849	0.618	1.68491e-79	3.1363e-75
	103T	TGFBR3	0.411633	0.453	0.106	1.0606e-125	1.9742e-121
	103T	EIF4A2	0.411032	0.957	0.826	7.23061e-96	1.34591e-91
	103T	TMEM132A	0.41084	0.549	0.256	2.66377e-75	4.95834e-71
	103T	SEC31A	0.410454	0.851	0.635	2.18727e-76	4.07139e-72
	103T	WASL	0.410141	0.673	0.46	4.32134e-55	8.04374e-51
	103T	TRMT11	0.409938	0.491	0.223	1.61818e-68	3.01209e-64
	103T	CBLB	0.409444	0.461	0.15	6.12325e-91	1.13978e-86
	103T	GNB5	0.408581	0.456	0.094	2.24271e-140	4.17458e-136
	103T	NBL1	0.408331	0.44	0.093	4.18393e-127	7.78796e-123
	103T	SDCCAG8	0.408071	0.54	0.227	1.43235e-87	2.66617e-83
	103T	CLK4	0.407654	0.486	0.151	3.78388e-107	7.04331e-103
	103T	HELZ	0.40679	0.609	0.285	1.31367e-89	2.44527e-85
	103T	SLFN5	0.406493	0.289	0.006	7.52566e-170	1.40083e-165
	103T	TAOK3	0.405991	0.552	0.241	4.31962e-84	8.04053e-80
	103T	SIK3	0.405912	0.573	0.255	3.76661e-87	7.01117e-83
	103T	KIDINS220	0.405808	0.627	0.314	2.46491e-84	4.58819e-80
	103T	FAM198B	0.405398	0.639	0.38	2.57678e-62	4.79642e-58
	103T	MLLT4	0.405225	0.584	0.285	5.40445e-78	1.00598e-73
	103T	TM9SF3	0.40503	0.796	0.584	7.88865e-69	1.46839e-64
	103T	TRERF1	0.404942	0.484	0.147	1.65521e-107	3.081e-103
	103T	TUG1	0.404728	0.731	0.456	8.75673e-77	1.62998e-72
	103T	FAM171A2	0.404509	0.491	0.152	6.75703e-108	1.25775e-103
	103T	NR2F2-AS1	0.404244	0.645	0.37	2.86009e-67	5.32377e-63
	103T	PRKAR1A	0.403255	0.714	0.436	2.12554e-78	3.95648e-74
	103T	BNC2	0.402546	0.666	0.434	1.14431e-55	2.13003e-51
	103T	HOXC6	0.401963	0.624	0.317	5.42074e-79	1.00902e-74
	103T	CXXC5	0.401865	0.42	0.105	1.34092e-107	2.49598e-103
	103T	SLC35E2B	0.40161	0.663	0.368	2.26684e-77	4.21949e-73
	103T	BNIP3L	0.401605	0.6	0.288	4.53006e-84	8.43226e-80
	103T	FZD7	0.401389	0.485	0.169	9.22845e-94	1.71778e-89
	103T	APC	0.400481	0.616	0.326	2.2977e-71	4.27693e-67
	103T	ST5	0.400121	0.489	0.154	9.00778e-105	1.67671e-100
	103T	DTX4	0.399901	0.365	0.042	4.12479e-150	7.67788e-146
	103T	PKM	0.399801	0.983	0.92	4.04158e-72	7.523e-68
	103T	DDB1	0.399753	0.779	0.543	1.96563e-74	3.65882e-70
	103T	SLC39A10	0.399568	0.812	0.651	1.48467e-45	2.76357e-41
	103T	RNF144A	0.399105	0.354	0.033	7.29261e-158	1.35745e-153
	103T	AL132709.8	0.398929	0.437	0.129	1.46077e-97	2.71909e-93
	103T	GSG1L	0.398858	0.386	0.062	8.77737e-133	1.63382e-128
	103T	EIF1B	0.39872	0.74	0.544	1.02292e-55	1.90406e-51
	103T	LGALS8	0.397281	0.458	0.115	3.38138e-120	6.29411e-116
	103T	CCNG1	0.397278	0.833	0.613	2.71072e-76	5.04573e-72
	103T	IGF2	0.397206	0.194	0.011	8.07816e-95	1.50367e-90
	103T	MPZL1	0.396824	0.559	0.224	7.90211e-94	1.4709e-89
	103T	IDS	0.396683	0.547	0.205	3.39627e-102	6.32181e-98
	103T	MAGI1	0.396333	0.437	0.117	7.48378e-107	1.39303e-102
	103T	PCYT1A	0.396058	0.574	0.267	2.19189e-81	4.07999e-77
	103T	DICER1	0.395454	0.652	0.387	7.3588e-68	1.36977e-63
	103T	SLC20A2	0.395385	0.487	0.229	1.00679e-62	1.87404e-58
	103T	SYTL2	0.394743	0.35	0.037	2.65147e-148	4.93545e-144
	103T	MAVS	0.393598	0.588	0.29	6.3867e-77	1.18882e-72
	103T	FYN	0.393181	0.379	0.045	7.5598e-153	1.40718e-148
	103T	GLCCI1	0.393023	0.348	0.047	7.41539e-133	1.3803e-128
	103T	GNS	0.392871	0.512	0.192	4.98233e-93	9.27411e-89
	103T	CCDC14	0.392684	0.454	0.146	1.19266e-93	2.22002e-89
	103T	PRKCA	0.39229	0.892	0.721	2.7703e-60	5.15663e-56
	103T	RFTN1	0.392281	0.376	0.038	1.13913e-162	2.12037e-158
	103T	ZBTB1	0.392129	0.444	0.133	8.89191e-99	1.65514e-94
	103T	DUSP6	0.391483	0.325	0.094	5.44667e-69	1.01384e-64
	103T	QKI	0.391472	0.856	0.684	6.76253e-58	1.25878e-53
	103T	PEAK1	0.390957	0.428	0.119	1.08173e-102	2.01354e-98
	103T	CAPRIN2	0.390564	0.467	0.178	1.11845e-77	2.08187e-73
	103T	2020-09-02	0.390351	0.939	0.789	7.80431e-82	1.45269e-77
	103T	UBR5	0.389991	0.681	0.415	1.30501e-70	2.42914e-66
	103T	CPE	0.38943	0.264	0.05	6.54378e-80	1.21806e-75
	103T	BAZ2B	0.388528	0.698	0.467	1.97859e-57	3.68296e-53
	103T	ERGIC1	0.38764	0.552	0.247	1.28591e-83	2.3936e-79
	103T	NF1	0.387528	0.697	0.411	5.81828e-76	1.08301e-71
	103T	SRGAP1	0.3875	0.596	0.324	3.15582e-64	5.87424e-60
	103T	MPRIP	0.387472	0.735	0.419	4.17189e-83	7.76555e-79
	103T	SEC61A1	0.387245	0.865	0.665	3.49372e-70	6.50321e-66
	103T	NES	0.386928	0.374	0.124	2.75238e-66	5.12327e-62
	103T	SNRNP70	0.386813	0.896	0.745	5.01377e-58	9.33262e-54
	103T	ABCC4	0.386558	0.445	0.133	3.09234e-99	5.75608e-95
	103T	PLS3	0.386453	0.386	0.09	3.70104e-104	6.88911e-100
	103T	TWSG1	0.386204	0.434	0.162	1.48688e-74	2.76768e-70
	103T	SKAP2	0.385996	0.61	0.343	6.78854e-64	1.26362e-59
	103T	DNAH11	0.384843	0.537	0.364	2.9735e-30	5.53488e-26
	103T	ZNF451	0.384803	0.584	0.287	3.98084e-76	7.40994e-72
	103T	MFGE8	0.384545	0.443	0.144	1.05993e-87	1.97296e-83
	103T	PARVA	0.384266	0.452	0.126	1.56355e-107	2.9104e-103
	103T	LAMA5	0.38425	0.439	0.119	7.57394e-105	1.40981e-100
	103T	ADM	0.384096	0.244	0.019	1.03119e-111	1.91945e-107
	103T	WDR6	0.384015	0.573	0.274	2.09786e-77	3.90496e-73
	103T	SF3B1	0.383924	0.891	0.74	9.43948e-56	1.75706e-51
	103T	TNRC6A	0.383785	0.721	0.481	5.72827e-66	1.06626e-61
	103T	SERINC1	0.38349	0.568	0.263	4.60959e-79	8.58029e-75
	103T	BIRC2	0.38327	0.528	0.193	1.01356e-96	1.88663e-92
	103T	WDFY2	0.382957	0.45	0.141	3.49365e-95	6.50307e-91
	103T	DRAXIN	0.382411	0.312	0.101	4.75982e-58	8.85993e-54
	103T	CDC42BPA	0.382313	0.609	0.314	2.47368e-76	4.6045e-72
	103T	ADAM12	0.382309	0.252	0.004	7.4531e-149	1.38732e-144
	103T	OS9	0.382283	0.662	0.375	1.53629e-72	2.85965e-68
	103T	TMEM97	0.381876	0.613	0.447	6.99178e-33	1.30145e-28
	103T	MIDN	0.380726	0.454	0.183	1.01575e-70	1.89072e-66
	103T	PPP1R9A	0.380319	0.513	0.248	1.08682e-64	2.023e-60
	103T	EXOC7	0.380148	0.657	0.39	1.90702e-67	3.54973e-63
	103T	ADAM19	0.380108	0.597	0.372	1.15846e-46	2.15637e-42
	103T	ZNF655	0.379316	0.703	0.435	2.64807e-64	4.92912e-60
	103T	EFEMP2	0.378893	0.443	0.118	1.4612e-105	2.71987e-101
	103T	MYO5A	0.378843	0.395	0.085	2.53957e-113	4.72715e-109
	103T	NIPBL	0.378622	0.726	0.458	2.58021e-73	4.80281e-69
	103T	ANKIB1	0.378322	0.646	0.328	3.86754e-82	7.19903e-78
	103T	ADD3	0.378313	0.987	0.947	1.04778e-62	1.95033e-58
	103T	WNT2B	0.378298	0.261	0.048	1.05312e-80	1.96028e-76
	103T	SARAF	0.377226	0.695	0.416	4.8549e-73	9.03692e-69
	103T	OAF	0.376064	0.389	0.13	1.83972e-74	3.42445e-70
	103T	CAPN1	0.375815	0.753	0.52	1.71019e-59	3.18334e-55
	103T	TULP4	0.375402	0.54	0.279	7.8633e-65	1.46368e-60
	103T	TMSB4X	0.374714	0.973	0.598	1.88589e-198	3.5104e-194
	103T	EDA2R	0.374106	0.488	0.176	8.76469e-89	1.63146e-84
	103T	VWCE	0.373964	0.369	0.077	3.68787e-107	6.86461e-103
	103T	S100A2	0.373753	0.204	0.038	6.85689e-58	1.27634e-53
	103T	CCDC88A	0.373631	0.77	0.563	5.31294e-56	9.88951e-52
	103T	KDM4B	0.373601	0.59	0.265	6.80656e-87	1.26697e-82
	103T	ALDH3A2	0.373532	0.499	0.212	8.48119e-77	1.57869e-72
	103T	AP000769.1	0.373435	0.435	0.232	5.78444e-40	1.07671e-35
	103T	MAP1B	0.373279	0.745	0.603	6.82451e-28	1.27031e-23
	103T	MBNL1	0.372991	0.789	0.594	1.94533e-49	3.62104e-45
	103T	XRN1	0.372877	0.499	0.206	2.0015e-78	3.72559e-74
	103T	FOXC1	0.37287	0.356	0.07	4.50414e-107	8.384e-103
	103T	TET2	0.372672	0.458	0.156	2.8477e-87	5.30071e-83
	103T	LARP6	0.372299	0.498	0.158	3.85365e-98	7.17319e-94
	103T	SHTN1	0.372154	0.448	0.167	3.89762e-76	7.25503e-72
	103T	CAMK1D	0.371925	0.376	0.069	7.79959e-120	1.45181e-115
	103T	ANKLE2	0.371518	0.741	0.491	5.38937e-63	1.00318e-58
	103T	ATXN3	0.371121	0.538	0.23	2.1354e-80	3.97483e-76
	103T	AC013461.1	0.371081	0.383	0.134	6.77831e-69	1.26171e-64
	103T	BMP1	0.371074	0.43	0.106	1.7137e-111	3.18989e-107
	103T	TEAD1	0.371045	0.66	0.385	4.47852e-61	8.33631e-57
	103T	ZMYM2	0.37095	0.563	0.273	2.10503e-72	3.91831e-68
	103T	AMOTL1	0.370923	0.354	0.067	1.84613e-109	3.43639e-105
	103T	DSE	0.370102	0.414	0.127	2.55335e-88	4.75281e-84
	103T	TMOD3	0.36946	0.601	0.321	4.45986e-68	8.30158e-64
	103T	IGSF10	0.368525	0.423	0.179	5.36823e-56	9.99242e-52
	103T	LINC01266	0.368464	0.38	0.121	5.39757e-74	1.0047e-69
	103T	ADCY6	0.368381	0.468	0.152	5.8979e-94	1.09784e-89
	103T	MEST	0.367087	0.698	0.489	1.79626e-38	3.34356e-34
	103T	TRIP11	0.366961	0.792	0.558	9.84635e-64	1.8328e-59
	103T	BDKRB2	0.36695	0.24	0	5.33617e-151	9.93275e-147
	103T	GOLGA8A	0.36695	0.427	0.11	1.17847e-105	2.1936e-101
	103T	CDK18	0.366931	0.393	0.099	4.93189e-91	9.18022e-87
	103T	UBE2L6	0.366761	0.579	0.321	1.24641e-58	2.32006e-54
	103T	KIAA0430	0.366745	0.497	0.194	2.20047e-83	4.09595e-79
	103T	PPP3R1	0.366555	0.442	0.144	3.25968e-89	6.06756e-85
	103T	FGF7	0.366397	0.869	0.748	7.34831e-31	1.36781e-26
	103T	LAPTM4B	0.366336	0.821	0.642	6.51811e-54	1.21328e-49
	103T	PGRMC2	0.365823	0.563	0.297	5.94949e-63	1.10744e-58
	103T	FLNC	0.364973	0.352	0.089	1.43524e-85	2.67155e-81
	103T	RUFY3	0.364618	0.435	0.148	7.07989e-83	1.31785e-78
	103T	SSBP3	0.364539	0.511	0.222	4.99462e-74	9.29699e-70
	103T	CCNL1	0.36427	0.64	0.372	1.28625e-64	2.39423e-60
	103T	TSPAN14	0.364266	0.365	0.045	4.21773e-145	7.85089e-141
	103T	TOR1AIP2	0.364203	0.679	0.426	4.6101e-61	8.58124e-57
	103T	GAS6-AS1	0.364199	0.346	0.064	1.09287e-108	2.03428e-104
	103T	CITED2	0.364143	0.297	0.015	3.17809e-154	5.9157e-150
	103T	MRAP2	0.363668	0.277	0.001	1.21031e-174	2.25288e-170
	103T	COL3A1	0.363551	0.998	0.987	8.15244e-21	1.5175e-16
	103T	SEC24D	0.363024	0.494	0.212	6.0725e-72	1.13033e-67
	103T	DYNLT3	0.362853	0.657	0.461	7.17481e-40	1.33552e-35
	103T	SPIRE1	0.36281	0.58	0.309	4.64498e-65	8.64617e-61
	103T	EPB41L2	0.362626	0.364	0.094	3.86498e-89	7.19428e-85
	103T	SIX4	0.362597	0.355	0.022	4.9307e-179	9.17801e-175
	103T	ADGRA2	0.361863	0.499	0.183	1.01858e-87	1.89598e-83
	103T	SUGP2	0.361451	0.833	0.666	3.8364e-53	7.14108e-49
	103T	PIAS1	0.361049	0.503	0.227	2.34762e-67	4.36986e-63
	103T	SDCBP	0.360783	0.509	0.206	2.36889e-80	4.40945e-76
	103T	AC058791.1	0.360697	0.379	0.135	2.68748e-63	5.00247e-59
	103T	H6PD	0.360311	0.462	0.163	3.45999e-85	6.44042e-81
	103T	GOLGA8B	0.360238	0.401	0.104	7.11366e-99	1.32414e-94
	103T	CHD9	0.360134	0.648	0.434	6.87161e-51	1.27908e-46
	103T	SGSM3	0.360103	0.578	0.308	2.10523e-63	3.91868e-59
	103T	SLC44A1	0.360075	0.324	0.042	2.87454e-123	5.35067e-119
	103T	COPA	0.359969	0.78	0.56	2.10352e-60	3.91548e-56
	103T	IFNAR1	0.35994	0.603	0.316	7.155e-71	1.33183e-66
	103T	ATP9A	0.359574	0.459	0.147	3.03563e-93	5.65051e-89
	103T	CYP20A1	0.359242	0.633	0.416	1.67514e-43	3.1181e-39
	103T	NAB1	0.358622	0.47	0.159	8.70699e-90	1.62072e-85
	103T	GBE1	0.358485	0.449	0.191	3.87352e-60	7.21018e-56
	103T	LYST	0.358422	0.399	0.089	1.25752e-110	2.34076e-106
	103T	PXK	0.358257	0.386	0.076	1.91932e-117	3.57262e-113
	103T	BLOC1S6	0.357814	0.685	0.427	2.34528e-63	4.36551e-59
	103T	TMTC2	0.357293	0.444	0.197	1.17523e-58	2.18757e-54
	103T	HEG1	0.357216	0.338	0.059	3.09275e-107	5.75685e-103
	103T	FAM212B	0.357194	0.36	0.079	4.48754e-100	8.35311e-96
	103T	PIP5K1A	0.357143	0.605	0.342	3.55584e-60	6.61884e-56
	103T	MOB3C	0.356949	0.339	0.045	1.29577e-128	2.41195e-124
	103T	ATCAY	0.356921	0.688	0.421	8.93675e-58	1.66349e-53
	103T	RIC8B	0.356804	0.431	0.147	2.94559e-81	5.48293e-77
	103T	YAP1	0.356331	0.516	0.218	6.87673e-79	1.28003e-74
	103T	CLMN	0.355682	0.437	0.147	6.226e-78	1.15891e-73
	103T	SMAD3	0.355676	0.43	0.104	2.68623e-109	5.00015e-105
	103T	DNAJB4	0.355184	0.382	0.08	1.95231e-111	3.63403e-107
	103T	RABL2B	0.355054	0.488	0.192	6.6789e-79	1.24321e-74
	103T	ACIN1	0.354911	0.739	0.498	5.69073e-58	1.05927e-53
	103T	FILIP1L	0.35445	0.241	0.007	1.17047e-133	2.17872e-129
	103T	PNISR	0.354308	0.986	0.951	1.12329e-69	2.09089e-65
	103T	RAP1B	0.354019	0.509	0.272	1.40277e-52	2.61112e-48
	103T	BCL6	0.353908	0.344	0.029	2.01456e-157	3.7499e-153
	103T	ARHGAP1	0.353854	0.492	0.199	6.32365e-79	1.17708e-74
	103T	SCD5	0.353434	0.523	0.24	1.66653e-68	3.10207e-64
	103T	ZNF618	0.353361	0.506	0.209	8.11077e-76	1.50974e-71
	103T	PLEKHH2	0.353045	0.326	0.062	2.87947e-95	5.35985e-91
	103T	FAM107B	0.352926	0.353	0.062	3.51055e-114	6.53454e-110
	103T	PTGIS	0.352889	0.332	0.086	1.55821e-75	2.90046e-71
	103T	OSR2	0.352477	0.334	0.072	2.76684e-92	5.15019e-88
	103T	ITGAV	0.352352	0.313	0.049	9.59276e-109	1.7856e-104
	103T	ANKRD36	0.352329	0.426	0.153	4.64094e-75	8.63864e-71
	103T	TP73-AS1	0.352234	0.334	0.069	2.14965e-96	4.00136e-92
	103T	PGM2L1	0.351959	0.384	0.101	5.10837e-91	9.50872e-87
	103T	USP31	0.351847	0.381	0.126	3.29486e-72	6.13306e-68
	103T	COL18A1	0.351787	0.429	0.199	2.28524e-49	4.25374e-45
	103T	SH3KBP1	0.350889	0.514	0.251	1.77842e-58	3.31035e-54
	103T	TNPO1	0.350284	0.686	0.447	2.88797e-56	5.37567e-52
	103T	FKBP9	0.350028	0.417	0.097	8.90172e-112	1.65697e-107
	103T	SOCS1	0.349776	0.362	0.068	2.34581e-110	4.3665e-106
	103T	GLIPR2	0.349717	0.444	0.166	9.02434e-75	1.67979e-70
	103T	SGSM2	0.348961	0.557	0.296	3.55121e-58	6.61022e-54
	103T	KLF7	0.348867	0.355	0.039	1.72079e-146	3.20307e-142
	103T	TCF12	0.348166	0.584	0.305	1.05515e-66	1.96406e-62
	103T	DOCK11	0.347436	0.353	0.044	7.81662e-138	1.45499e-133
	103T	H1F0	0.347378	0.514	0.262	4.53659e-55	8.44442e-51
	103T	SMG1	0.347263	0.715	0.507	4.5866e-51	8.5375e-47
	103T	INPP1	0.347161	0.506	0.217	7.84679e-70	1.4606e-65
	103T	RIOK3	0.347129	0.565	0.279	1.51693e-69	2.82361e-65
	103T	UBR2	0.346618	0.489	0.202	2.22477e-73	4.14119e-69
	103T	DLGAP4	0.346572	0.549	0.264	6.12674e-67	1.14043e-62
	103T	TRIM73	0.346495	0.636	0.397	2.16296e-52	4.02614e-48
	103T	TMEM59	0.34554	0.653	0.397	1.57036e-58	2.92306e-54
	103T	SETD2	0.34553	0.643	0.375	1.22941e-61	2.28843e-57
	103T	ZHX1	0.345466	0.549	0.267	1.43968e-65	2.67982e-61
	103T	FKBP10	0.344714	0.776	0.592	1.25333e-46	2.33295e-42
	103T	MLXIP	0.344699	0.555	0.314	7.92704e-52	1.47554e-47
	103T	BOD1L1	0.344178	0.742	0.512	1.38187e-53	2.57221e-49
	103T	SRSF5	0.34414	0.896	0.743	1.28786e-52	2.39722e-48
	103T	MAGED1	0.344086	0.695	0.489	3.71762e-51	6.91999e-47
	103T	FAM126A	0.343998	0.346	0.092	1.23012e-81	2.28974e-77
	103T	TLE1	0.343928	0.549	0.288	4.18617e-56	7.79214e-52
	103T	PFN2	0.343734	0.687	0.513	1.08912e-41	2.02729e-37
	103T	TRA2A	0.343293	0.547	0.29	2.90989e-59	5.41647e-55
	103T	EPHB2	0.342891	0.374	0.062	8.78719e-126	1.63565e-121
	103T	HOOK3	0.342243	0.615	0.35	4.10671e-60	7.64424e-56
	103T	ZFAND5	0.342211	0.565	0.293	1.28692e-63	2.39548e-59
	103T	HIF1A	0.342158	0.536	0.276	1.79127e-58	3.33427e-54
	103T	RAMP1	0.341954	0.228	0.006	1.60898e-127	2.99496e-123
	103T	MGAT4B	0.341917	0.572	0.286	1.20844e-68	2.24939e-64
	103T	BSDC1	0.341451	0.522	0.245	5.62148e-66	1.04638e-61
	103T	TMEM43	0.340934	0.505	0.207	3.57246e-77	6.64977e-73
	103T	ACTA2	0.340863	0.47	0.179	1.80076e-76	3.35194e-72
	103T	MSN	0.340844	0.469	0.188	8.1159e-73	1.51069e-68
	103T	2020-03-06	0.340745	0.553	0.281	2.25272e-65	4.19322e-61
	103T	SCARB2	0.340304	0.723	0.479	1.83613e-59	3.41778e-55
	103T	CLSTN1	0.340056	0.626	0.372	1.8487e-58	3.44117e-54
	103T	PLXNB1	0.339147	0.378	0.067	2.47317e-120	4.60355e-116
	103T	CSF1	0.339071	0.345	0.067	1.85859e-104	3.45958e-100
	103T	TUSC3	0.338926	0.644	0.435	3.52976e-45	6.5703e-41
	103T	SVEP1	0.338391	0.237	0.023	9.10573e-100	1.69494e-95
	103T	KCTD9	0.338268	0.421	0.135	1.84581e-83	3.4358e-79
	103T	H3F3B	0.33818	1	0.99	1.06503e-73	1.98244e-69
	103T	NGFRAP1	0.338123	0.983	0.925	1.05841e-53	1.97012e-49
	103T	TFPI	0.337881	0.248	0.007	8.63518e-139	1.60735e-134
	103T	DMTF1	0.337613	0.459	0.172	2.17927e-77	4.0565e-73
	103T	C2orf88	0.337606	0.217	0.018	2.72945e-96	5.0806e-92
	103T	KLHL36	0.337334	0.478	0.206	3.65764e-67	6.80833e-63
	103T	MKNK1	0.337131	0.452	0.192	2.97553e-64	5.53866e-60
	103T	LBH	0.33681	0.265	0.011	6.17516e-142	1.14944e-137
	103T	NBEA	0.336766	0.489	0.233	1.54542e-58	2.87665e-54
	103T	TNFRSF1B	0.336751	0.282	0.043	3.65182e-97	6.7975e-93
	103T	CEP170	0.336553	0.709	0.523	3.3871e-46	6.30476e-42
	103T	TRIM44	0.336011	0.821	0.611	1.12506e-52	2.09418e-48
	103T	CDC42EP3	0.335966	0.176	0.002	3.38102e-105	6.29343e-101
	103T	STOM	0.335717	0.59	0.377	4.69662e-41	8.74228e-37
	103T	TJP1	0.335682	0.728	0.55	2.74881e-47	5.11663e-43
	103T	WDR11	0.335621	0.49	0.22	8.54163e-67	1.58994e-62
	103T	GNAI2	0.335209	0.894	0.709	3.47619e-53	6.47059e-49
	103T	TCF4	0.334742	0.863	0.665	1.62564e-45	3.02597e-41
	103T	PTEN	0.334403	0.654	0.398	1.53785e-59	2.86256e-55
	103T	RP11-138A9.1	0.334383	0.384	0.109	3.57401e-85	6.65266e-81
	103T	DTWD1	0.334259	0.864	0.728	1.43213e-35	2.66577e-31
	103T	PGRMC1	0.334009	0.529	0.311	6.81644e-45	1.26881e-40
	103T	LRCH4	0.332981	0.447	0.155	2.24563e-82	4.18001e-78
	103T	LAMP1	0.33296	0.699	0.473	1.4806e-51	2.75598e-47
	103T	TLN1	0.332956	0.863	0.69	3.40069e-50	6.33004e-46
	103T	UBN2	0.332589	0.485	0.189	6.8309e-78	1.2715e-73
	103T	CTSA	0.332518	0.547	0.29	2.66531e-56	4.96121e-52
	103T	FBXL7	0.332257	0.544	0.257	1.11755e-62	2.08022e-58
	103T	KANK2	0.332108	0.594	0.358	5.90586e-46	1.09932e-41
	103T	ANO3	0.331955	0.334	0.186	3.48977e-26	6.49585e-22
	103T	DACT3	0.331863	0.411	0.141	2.19593e-75	4.08751e-71
	103T	FO538757.2	0.331322	0.535	0.262	5.07034e-63	9.43793e-59
	103T	ZRANB1	0.331314	0.475	0.196	2.64305e-72	4.91978e-68
	103T	CHD6	0.331242	0.47	0.186	7.70415e-74	1.43405e-69
	103T	PMP22	0.331141	0.395	0.088	8.92643e-102	1.66157e-97
	103T	CLK1	0.330658	0.409	0.127	1.48432e-83	2.76291e-79
	103T	HS6ST1	0.330643	0.408	0.156	6.33888e-65	1.17992e-60
	103T	SNX29	0.330589	0.405	0.102	1.13832e-100	2.11886e-96
	103T	MED13	0.330314	0.652	0.401	5.81098e-56	1.08166e-51
	103T	RHOU	0.330115	0.275	0.012	7.91852e-147	1.47395e-142
	103T	CLIP3	0.33002	0.454	0.145	8.07386e-91	1.50287e-86
	103T	ARMCX3	0.329977	0.681	0.434	2.64762e-54	4.92828e-50
	103T	IRF2BP2	0.329964	0.68	0.461	1.02559e-49	1.90903e-45
	103T	CCDC80	0.329794	0.286	0.056	6.34005e-85	1.18014e-80
	103T	HBEGF	0.329323	0.243	0.029	7.18323e-94	1.33709e-89
	103T	MAPK6	0.329293	0.444	0.165	1.13937e-74	2.12082e-70
	103T	RRBP1	0.32929	0.851	0.706	3.57943e-44	6.66274e-40
	103T	PAPPA	0.329263	0.289	0.129	1.89779e-31	3.53254e-27
	103T	MNAT1	0.329187	0.498	0.19	1.14936e-82	2.13941e-78
	103T	OSBPL9	0.328668	0.429	0.132	1.4652e-89	2.72732e-85
	103T	CD151	0.32862	0.619	0.401	1.08009e-44	2.01048e-40
	103T	TPD52L2	0.328609	0.682	0.476	6.38454e-49	1.18842e-44
	103T	CTTNBP2NL	0.32838	0.532	0.257	1.93279e-62	3.5977e-58
	103T	2020-03-07	0.328296	0.671	0.433	9.34258e-54	1.73903e-49
	103T	NCKAP5L	0.328163	0.474	0.215	7.38811e-61	1.37522e-56
	103T	NUMB	0.327945	0.51	0.251	4.20971e-59	7.83595e-55
	103T	KIAA1033	0.327773	0.454	0.185	2.08649e-69	3.88379e-65
	103T	2020-09-09	0.327603	0.629	0.383	1.44205e-53	2.68423e-49
	103T	HTRA1	0.327155	0.269	0.01	5.65436e-146	1.0525e-141
	103T	PPP2R5E	0.327083	0.622	0.39	7.28897e-51	1.35677e-46
	103T	RBM12B	0.326814	0.49	0.223	1.66676e-62	3.10251e-58
	103T	CHPF2	0.326343	0.442	0.163	1.43319e-75	2.66774e-71
	103T	C5orf42	0.326195	0.505	0.245	6.17737e-59	1.14986e-54
	103T	ST6GALNAC6	0.325751	0.559	0.298	4.53608e-59	8.44347e-55
	103T	VPS13D	0.32575	0.481	0.201	3.23684e-69	6.02505e-65
	103T	ATP1A1	0.325481	0.533	0.272	3.06445e-57	5.70417e-53
	103T	FNDC3A	0.325135	0.465	0.189	1.49199e-70	2.77718e-66
	103T	MSL1	0.3249	0.645	0.403	3.70374e-55	6.89414e-51
	103T	FHL2	0.324753	0.37	0.123	5.66325e-68	1.05416e-63
	103T	CREBRF	0.324698	0.388	0.123	6.50315e-76	1.2105e-71
	103T	PUM1	0.324693	0.817	0.643	7.06537e-51	1.31515e-46
	103T	CACHD1	0.324409	0.303	0.054	2.9457e-93	5.48312e-89
	103T	MAN2A1	0.324315	0.275	0.05	6.62201e-85	1.23262e-80
	103T	SFPQ	0.324261	0.927	0.795	2.53233e-46	4.71368e-42
	103T	BAZ2A	0.324059	0.565	0.303	7.34875e-58	1.3679e-53
	103T	ARHGEF2	0.323693	0.411	0.134	1.37427e-78	2.55806e-74
	103T	PDP1	0.323547	0.305	0.034	5.99993e-124	1.11683e-119
	103T	ZNF292	0.323334	0.72	0.512	1.77955e-47	3.31246e-43
	103T	UBE2Z	0.323114	0.716	0.505	3.26142e-49	6.07081e-45
	103T	PPP4R1	0.322873	0.451	0.173	3.61488e-72	6.72873e-68
	103T	BCL2L1	0.322739	0.478	0.227	1.04086e-56	1.93746e-52
	103T	FSCN1	0.322503	0.48	0.238	4.02601e-51	7.49402e-47
	103T	PKIG	0.322017	0.421	0.139	1.24826e-80	2.32351e-76
	103T	FNBP4	0.322005	0.726	0.54	1.05726e-43	1.96798e-39
	103T	MAP4	0.321916	0.89	0.722	4.54099e-51	8.4526e-47
	103T	OLFML2A	0.32147	0.315	0.039	1.07991e-122	2.01015e-118
	103T	SYNE2	0.321439	0.414	0.223	5.5935e-35	1.04117e-30
	103T	RARB	0.32137	0.485	0.25	1.31537e-50	2.44843e-46
	103T	ERC1	0.321196	0.492	0.225	5.60773e-63	1.04382e-58
	103T	ARID3A	0.321073	0.531	0.289	4.04804e-51	7.53502e-47
	103T	ZBTB4	0.320961	0.464	0.184	5.1939e-72	9.66792e-68
	103T	AKAP6	0.32081	0.454	0.251	4.45388e-35	8.29045e-31
	103T	PLA2G12A	0.320579	0.493	0.256	6.40979e-51	1.19312e-46
	103T	DDX6	0.320271	0.741	0.508	1.17044e-54	2.17865e-50
	103T	MLLT6	0.320268	0.403	0.123	4.11186e-83	7.65382e-79
	103T	OCIAD1	0.320255	0.844	0.651	5.97997e-52	1.11311e-47
	103T	ROCK1	0.320111	0.859	0.707	1.36748e-38	2.54544e-34
	103T	F11R	0.31998	0.439	0.166	4.72246e-69	8.79038e-65
	103T	ITPRIPL2	0.319607	0.512	0.247	3.79996e-58	7.07324e-54
	103T	ZFYVE16	0.318609	0.664	0.458	2.83484e-46	5.27676e-42
	103T	IFT20	0.318538	0.672	0.48	2.25778e-44	4.20263e-40
	103T	SIX1	0.318422	0.301	0.033	2.62909e-122	4.89379e-118
	103T	BBX	0.318284	0.44	0.182	3.81334e-62	7.09815e-58
	103T	ARHGAP10	0.318255	0.378	0.108	8.99425e-82	1.67419e-77
	103T	PREPL	0.318226	0.569	0.324	2.30965e-52	4.29918e-48
	103T	MMP24-AS1	0.318175	0.662	0.491	6.29573e-37	1.17189e-32
	103T	NFE2L1	0.318111	0.603	0.358	9.09865e-52	1.69362e-47
	103T	CNP	0.317909	0.568	0.325	3.41812e-52	6.36249e-48
	103T	CEP350	0.317739	0.719	0.471	1.99878e-51	3.72053e-47
	103T	PRNP	0.317718	0.336	0.046	1.11124e-123	2.06847e-119
	103T	KDM5A	0.317422	0.711	0.496	3.54872e-51	6.60558e-47
	103T	HOMER3	0.317159	0.553	0.267	5.19232e-64	9.66498e-60
	103T	RPS6KC1	0.31684	0.405	0.122	2.19025e-84	4.07694e-80
	103T	WDFY3	0.3156	0.447	0.161	5.34837e-76	9.95546e-72
	103T	GNG12	0.315464	0.375	0.124	5.08744e-67	9.46976e-63
	103T	WAC	0.315284	0.781	0.588	2.85986e-51	5.32334e-47
	103T	XIAP	0.315199	0.563	0.304	5.59859e-56	1.04212e-51
	103T	CREB3L2	0.314908	0.352	0.082	2.3931e-91	4.45453e-87
	103T	GOLGA3	0.314329	0.656	0.45	3.99795e-42	7.44178e-38
	103T	OTUD7B	0.314069	0.423	0.16	3.45539e-68	6.43187e-64
	103T	RIF1	0.313914	0.693	0.501	5.2643e-43	9.79896e-39
	103T	ARHGEF12	0.313679	0.645	0.404	2.44452e-47	4.55022e-43
	103T	AGO3	0.313675	0.575	0.331	1.16711e-49	2.17246e-45
	103T	ATP2A2	0.313261	0.644	0.431	1.57061e-45	2.92354e-41
	103T	CDK13	0.313194	0.547	0.277	2.8539e-60	5.31225e-56
	103T	NFIB	0.313114	0.251	0.057	1.38405e-64	2.57627e-60
	103T	C4orf3	0.312735	0.816	0.652	1.72444e-47	3.20988e-43
	103T	SSBP2	0.312572	0.604	0.391	4.95631e-41	9.22568e-37
	103T	EIF4G3	0.312551	0.741	0.534	1.28085e-45	2.38417e-41
	103T	PDGFA	0.312407	0.283	0.021	8.60471e-133	1.60168e-128
	103T	NFE2L2	0.312355	0.537	0.284	7.57374e-55	1.40978e-50
	103T	ANTXR1	0.312333	0.361	0.073	2.25995e-106	4.20667e-102
	103T	RECK	0.312285	0.397	0.134	1.30495e-72	2.42903e-68
	103T	SNN	0.311777	0.376	0.11	2.65808e-79	4.94774e-75
	103T	IGF2R	0.31168	0.603	0.374	8.77998e-45	1.63431e-40
	103T	HMBOX1	0.311666	0.439	0.165	1.52665e-71	2.8417e-67
	103T	DIP2A	0.311662	0.53	0.286	1.2941e-50	2.40883e-46
	103T	C1orf198	0.311058	0.312	0.026	4.42064e-142	8.22858e-138
	103T	TTC37	0.310977	0.666	0.452	2.64662e-48	4.92642e-44
	103T	DCN	0.310907	0.998	0.986	1.10312e-38	2.05334e-34
	103T	DCHS1	0.309993	0.322	0.044	4.48389e-119	8.34631e-115
	103T	DYNC1LI2	0.30988	0.811	0.625	1.83273e-41	3.41144e-37
	103T	COL4A5	0.309427	0.347	0.085	9.39624e-87	1.74902e-82
	103T	SF1	0.309269	0.889	0.737	5.78488e-44	1.0768e-39
	103T	CTDSP2	0.309177	0.491	0.228	1.30048e-60	2.42071e-56
	103T	HIVEP3	0.308749	0.361	0.086	9.06254e-93	1.6869e-88
	103T	CLSTN3	0.308675	0.329	0.073	5.3779e-88	1.00104e-83
	103T	FEM1B	0.30828	0.425	0.161	1.41661e-68	2.63688e-64
	103T	ZNF431	0.308165	0.435	0.201	1.31617e-52	2.44992e-48
	103T	NUFIP2	0.308024	0.637	0.406	3.81194e-49	7.09554e-45
	103T	SH3RF1	0.307999	0.248	0.014	1.86907e-122	3.47909e-118
	103T	GFPT2	0.307955	0.401	0.113	2.72277e-87	5.06816e-83
	103T	EMC10	0.307668	0.686	0.488	7.82235e-45	1.45605e-40
	103T	FADS1	0.307446	0.704	0.51	7.39854e-38	1.37716e-33
	103T	FAM134C	0.306631	0.402	0.129	2.96018e-78	5.51008e-74
	103T	MAP4K5	0.30645	0.535	0.275	4.45526e-56	8.29303e-52
	103T	LGR4	0.30637	0.569	0.351	5.36303e-40	9.98274e-36
	103T	NHLRC3	0.306252	0.353	0.079	5.62518e-95	1.04707e-90
	103T	REST	0.30624	0.587	0.375	2.76796e-42	5.15228e-38
	103T	TRIM22	0.30615	0.268	0.007	7.95238e-153	1.48026e-148
	103T	ZSWIM7	0.306027	0.489	0.224	1.01962e-61	1.89793e-57
	103T	TTL	0.305567	0.618	0.42	2.9864e-40	5.55889e-36
	103T	SECISBP2L	0.305495	0.489	0.21	2.62399e-67	4.88429e-63
	103T	PGM3	0.305272	0.458	0.225	3.00577e-51	5.59494e-47
	103T	FERMT2	0.305198	0.51	0.263	8.87076e-54	1.6512e-49
	103T	SLC35E3	0.305085	0.513	0.288	2.1297e-45	3.96422e-41
	103T	CYB561A3	0.304607	0.476	0.253	4.9812e-46	9.27201e-42
	103T	NLRP1	0.304552	0.402	0.153	1.13241e-61	2.10786e-57
	103T	KIAA0319L	0.304525	0.499	0.239	8.02459e-60	1.4937e-55
	103T	SEMA6A	0.30394	0.241	0.008	7.47704e-132	1.39178e-127
	103T	VAMP3	0.303922	0.45	0.165	2.35125e-75	4.37661e-71
	103T	NSD1	0.30382	0.738	0.544	5.29786e-44	9.86144e-40
	103T	FBLN2	0.30334	0.298	0.059	9.19625e-87	1.71179e-82
	103T	TRNP1	0.303151	0.255	0.037	4.24607e-89	7.90363e-85
	103T	SMOX	0.303067	0.389	0.126	1.65558e-73	3.0817e-69
	103T	KMT2E	0.302391	0.768	0.568	3.98858e-46	7.42434e-42
	103T	SNRPN	0.302363	0.607	0.386	1.35358e-45	2.51955e-41
	103T	GYPC	0.302293	0.386	0.227	1.0887e-22	2.0265e-18
	103T	PICALM	0.302264	0.491	0.254	1.9343e-50	3.60051e-46
	103T	ZCCHC6	0.302118	0.452	0.187	2.42294e-63	4.51006e-59
	103T	ZNF326	0.301371	0.589	0.382	5.67236e-40	1.05585e-35
	103T	SETD6	0.301135	0.332	0.147	1.7906e-40	3.33301e-36
	103T	KANSL1	0.301039	0.488	0.236	7.29922e-57	1.35868e-52
	103T	S100A10	0.300996	0.973	0.928	8.23192e-27	1.53229e-22
	103T	ROCK2	0.300954	0.6	0.359	1.51843e-48	2.8264e-44
	103T	MAPKAPK2	0.300649	0.396	0.125	1.77176e-77	3.29795e-73
	103T	ARFGEF1	0.300379	0.498	0.249	1.36159e-54	2.53446e-50
	103T	SEMA3B	0.300156	0.267	0.037	1.4669e-94	2.73048e-90
	103T	ABHD2	0.299548	0.383	0.108	4.35331e-84	8.10326e-80
	103T	TANC1	0.299198	0.367	0.103	3.14814e-81	5.85995e-77
	103T	ZSWIM6	0.298966	0.302	0.025	1.27466e-136	2.37265e-132
	103T	SCRN1	0.29789	0.544	0.308	2.61962e-47	4.87616e-43
	103T	SRGAP3	0.297804	0.435	0.196	4.71978e-52	8.7854e-48
	103T	MBNL2	0.297702	0.323	0.091	1.69469e-69	3.1545e-65
	103T	GANAB	0.297642	0.723	0.513	9.35096e-45	1.74059e-40
	103T	ZC3H11A	0.297544	0.66	0.452	2.57722e-45	4.79723e-41
	103T	SLF2	0.297419	0.505	0.287	4.23581e-43	7.88454e-39
	103T	TXNIP	0.297409	0.366	0.154	5.01523e-46	9.33534e-42
	103T	YLPM1	0.297279	0.602	0.378	5.47403e-46	1.01894e-41
	103T	TAB2	0.297166	0.41	0.141	4.46125e-73	8.30417e-69
	103T	BLCAP	0.297151	0.535	0.316	1.94769e-43	3.62542e-39
	103T	AHNAK	0.297051	0.967	0.876	3.67324e-46	6.83737e-42
	103T	PCM1	0.297043	0.905	0.761	7.83701e-42	1.45878e-37
	103T	ITGA5	0.296978	0.391	0.153	6.30496e-58	1.17361e-53
	103T	CYB5B	0.296739	0.684	0.507	2.07039e-34	3.85383e-30
	103T	SHC2	0.296663	0.41	0.144	2.37509e-69	4.42099e-65
	103T	LMBR1L	0.296657	0.35	0.093	1.68153e-80	3.13e-76
	103T	MAN2C1	0.296552	0.484	0.262	3.38467e-43	6.30022e-39
	103T	ACAP3	0.296548	0.481	0.248	5.77517e-47	1.07499e-42
	103T	PARD3	0.29652	0.683	0.497	4.15714e-36	7.73811e-32
	103T	CMYA5	0.296388	0.168	0.031	1.07812e-48	2.00681e-44
	103T	ETAA1	0.296359	0.512	0.282	1.70447e-45	3.1727e-41
	103T	NPIPB5	0.296259	0.391	0.132	3.36292e-71	6.25974e-67
	103T	RYK	0.296176	0.551	0.304	8.94673e-52	1.66534e-47
	103T	CCDC186	0.29617	0.423	0.166	4.18075e-64	7.78206e-60
	103T	CDH10	0.295919	0.294	0.044	3.60006e-102	6.70116e-98
	103T	LRP6	0.295869	0.48	0.233	1.8619e-53	3.46574e-49
	103T	SRGAP2C	0.295806	0.364	0.112	4.25719e-73	7.92433e-69
	103T	PTRF	0.295556	0.941	0.78	1.59782e-46	2.97418e-42
	103T	BCAR1	0.295504	0.443	0.174	5.16442e-66	9.61306e-62
	103T	SLC39A13	0.295466	0.462	0.203	1.92267e-59	3.57886e-55
	103T	NCKAP1	0.294741	0.53	0.282	6.42331e-52	1.19564e-47
	103T	ZDHHC21	0.294711	0.428	0.183	1.15061e-57	2.14174e-53
	103T	TTC17	0.2947	0.57	0.333	1.47992e-47	2.75471e-43
	103T	RANBP2	0.294518	0.614	0.41	7.95388e-40	1.48054e-35
	103T	PIK3CA	0.294242	0.412	0.152	1.62312e-68	3.02128e-64
	103T	SSX2IP	0.294195	0.481	0.278	4.3734e-35	8.14066e-31
	103T	DDX39B	0.293886	0.573	0.392	1.5707e-33	2.92369e-29
	103T	SHOC2	0.293639	0.447	0.191	2.9506e-60	5.49225e-56
	103T	TRIM2	0.2936	0.305	0.071	5.23973e-78	9.75323e-74
	103T	FAM129B	0.29319	0.369	0.11	3.32873e-75	6.19609e-71
	103T	MICALL2	0.293105	0.301	0.065	6.23767e-82	1.16108e-77
	103T	RTN4	0.2931	0.899	0.773	1.11097e-33	2.06797e-29
	103T	AGRN	0.29303	0.407	0.16	2.09237e-60	3.89474e-56
	103T	ANKZF1	0.292962	0.41	0.162	2.88751e-61	5.3748e-57
	103T	CTNNA1	0.292858	0.764	0.59	1.15543e-42	2.15071e-38
	103T	FNDC4	0.292835	0.391	0.148	8.5338e-62	1.58848e-57
	103T	ZNF148	0.292653	0.695	0.47	1.09981e-45	2.04718e-41
	103T	GRK4	0.292558	0.349	0.086	7.56289e-87	1.40776e-82
	103T	RFX3	0.292305	0.388	0.149	6.24773e-60	1.16295e-55
	103T	PHF20L1	0.292305	0.641	0.448	5.29904e-38	9.86363e-34
	103T	FAM133B	0.291978	0.626	0.423	2.25125e-38	4.19048e-34
	103T	SEL1L	0.291953	0.454	0.202	6.56851e-57	1.22266e-52
	103T	YIPF4	0.291953	0.595	0.357	1.28551e-46	2.39285e-42
	103T	KPNA4	0.291847	0.594	0.392	1.27328e-38	2.37009e-34
	103T	SCAF11	0.291494	0.837	0.675	3.49382e-45	6.5034e-41
	103T	FBXO21	0.291487	0.508	0.266	1.41042e-50	2.62535e-46
	103T	ZEB2	0.29146	0.902	0.783	4.5185e-34	8.41073e-30
	103T	RSPO3	0.291202	0.212	0.035	1.90856e-67	3.55259e-63
	103T	UBL3	0.290978	0.424	0.18	9.73203e-56	1.81152e-51
	103T	CPXM1	0.290796	0.343	0.092	1.74634e-77	3.25063e-73
	103T	GABPB1-AS1	0.29076	0.865	0.76	4.47252e-31	8.32515e-27
	103T	SLC41A2	0.290617	0.25	0.019	7.5626e-115	1.4077e-110
	103T	SPTLC2	0.290545	0.451	0.186	3.97298e-62	7.3953e-58
	103T	ADAMTS2	0.290482	0.25	0.01	6.4296e-134	1.19681e-129
	103T	ITPR2	0.29041	0.237	0.04	4.32313e-75	8.04707e-71
	103T	FAM160B1	0.290086	0.373	0.097	1.44656e-87	2.69262e-83
	103T	RBBP6	0.289894	0.709	0.54	8.61366e-31	1.60335e-26
	103T	IER2	0.289829	0.613	0.501	1.01014e-17	1.88028e-13
	103T	BEND6	0.289609	0.259	0.021	2.03779e-117	3.79315e-113
	103T	SLC6A6	0.289571	0.406	0.187	1.80462e-47	3.35911e-43
	103T	ESCO1	0.289542	0.467	0.235	1.59258e-48	2.96443e-44
	103T	PRKACB	0.289532	0.316	0.072	2.09878e-83	3.90666e-79
	103T	KIAA0895L	0.289433	0.384	0.127	6.75926e-71	1.25817e-66
	103T	SUN1	0.289368	0.476	0.238	2.99792e-49	5.58032e-45
	103T	DNASE1	0.288984	0.445	0.211	9.72336e-51	1.80991e-46
	103T	LCOR	0.288882	0.325	0.071	8.98462e-89	1.6724e-84
	103T	CHPF	0.288846	0.505	0.271	1.81074e-46	3.37052e-42
	103T	ZYX	0.288734	0.686	0.477	1.09342e-38	2.03529e-34
	103T	CRABP2	0.288709	0.25	0.087	4.93438e-39	9.18485e-35
	103T	MEG8	0.288574	0.311	0.058	5.03342e-94	9.36921e-90
	103T	RFX7	0.288508	0.437	0.2	1.29151e-52	2.40402e-48
	103T	ARL4D	0.288492	0.275	0.056	8.4602e-78	1.57478e-73
	103T	PRMT2	0.288465	0.805	0.658	8.06431e-34	1.50109e-29
	103T	HIF1AN	0.288448	0.447	0.191	4.62884e-60	8.61613e-56
	103T	CHD4	0.288444	0.751	0.617	2.94622e-31	5.48409e-27
	103T	AHSA2	0.288391	0.477	0.246	2.08295e-47	3.8772e-43
	103T	MTCH1	0.288336	0.95	0.822	1.28976e-49	2.40075e-45
	103T	LAMP2	0.288223	0.404	0.148	9.20094e-66	1.71266e-61
	103T	VAT1	0.287696	0.834	0.67	1.39053e-38	2.58834e-34
	103T	HOOK2	0.287659	0.471	0.238	2.24153e-47	4.17239e-43
	103T	TIPARP	0.287516	0.315	0.063	6.46779e-91	1.20391e-86
	103T	FOSL2	0.287473	0.421	0.171	1.86989e-57	3.48062e-53
	103T	CPD	0.287378	0.43	0.163	7.27941e-67	1.35499e-62
	103T	TMEM245	0.28737	0.438	0.208	2.67851e-50	4.98577e-46
	103T	ADRBK2	0.287286	0.307	0.05	4.85034e-102	9.02842e-98
	103T	PRRC2A	0.287173	0.64	0.431	1.87017e-40	3.48113e-36
	103T	PRKCE	0.286901	0.304	0.045	1.74763e-106	3.25304e-102
	103T	CREBBP	0.286742	0.563	0.32	1.19385e-49	2.22224e-45
	103T	DACT1	0.286681	0.622	0.44	6.60402e-30	1.22927e-25
	103T	NECAP2	0.286516	0.525	0.314	8.9801e-41	1.67156e-36
	103T	NLGN2	0.286282	0.426	0.175	3.92071e-60	7.29802e-56
	103T	EGFR	0.286264	0.411	0.182	2.15288e-50	4.00738e-46
	103T	DHRS3	0.28624	0.402	0.152	1.27255e-59	2.36872e-55
	103T	TOM1L2	0.286188	0.344	0.104	3.13345e-69	5.83261e-65
	103T	CECR2	0.28617	0.365	0.122	1.59748e-65	2.97354e-61
	103T	GGCX	0.285806	0.476	0.207	2.11585e-62	3.93844e-58
	103T	MIR34AHG	0.285667	0.39	0.164	1.02469e-51	1.90736e-47
	103T	CADM4	0.285436	0.343	0.102	1.01661e-68	1.89233e-64
	103T	HBP1	0.285197	0.406	0.146	2.73259e-67	5.08644e-63
	103T	ATM	0.285113	0.675	0.524	5.65169e-32	1.05201e-27
	103T	ADAMTS16	0.285033	0.195	0.021	1.93311e-78	3.59828e-74
	103T	GGA1	0.28496	0.576	0.37	7.13707e-39	1.32849e-34
	103T	TNXB	0.284899	0.198	0.067	6.07493e-31	1.13079e-26
	103T	ABTB1	0.284761	0.279	0.023	5.42935e-125	1.01062e-120
	103T	KLF3	0.283793	0.314	0.074	6.26262e-77	1.16573e-72
	103T	SELM	0.283721	0.9	0.808	1.36172e-23	2.5347e-19
	103T	TMEM87B	0.283575	0.366	0.112	3.20065e-73	5.95769e-69
	103T	FKBP1A	0.283397	0.903	0.762	1.22649e-41	2.28298e-37
	103T	IP6K1	0.283328	0.499	0.269	3.4991e-47	6.51322e-43
	103T	HEXA	0.283267	0.461	0.233	2.5247e-47	4.69947e-43
	103T	UBR4	0.282841	0.561	0.357	7.97128e-38	1.48377e-33
	103T	PHC3	0.28279	0.446	0.211	3.96912e-51	7.38811e-47
	103T	PBXIP1	0.282712	0.386	0.107	1.33492e-84	2.48482e-80
	103T	ZFP90	0.282483	0.592	0.385	8.89237e-40	1.65523e-35
	103T	MUM1	0.282341	0.627	0.421	5.48806e-39	1.02155e-34
	103T	ECM1	0.282304	0.426	0.194	2.05234e-43	3.82023e-39
	103T	PEA15	0.28229	0.482	0.277	7.67074e-39	1.42783e-34
	103T	SFRP1	0.282117	0.353	0.173	8.48738e-25	1.57984e-20
	103T	LRFN5	0.282049	0.363	0.166	4.59605e-41	8.55508e-37
	103T	COL7A1	0.281749	0.218	0.017	1.7788e-97	3.31107e-93
	103T	ABCC1	0.281687	0.421	0.173	4.21019e-59	7.83684e-55
	103T	TRAM1	0.281584	0.548	0.35	4.62468e-37	8.60837e-33
	103T	VPS13A	0.280713	0.466	0.255	1.89658e-40	3.53029e-36
	103T	CDKN2A	0.280591	0.26	0.074	5.20846e-54	9.69503e-50
	103T	SFXN3	0.280434	0.366	0.11	6.42606e-73	1.19615e-68
	103T	GPSM1	0.280278	0.448	0.209	3.69157e-51	6.87149e-47
	103T	MXD4	0.280269	0.942	0.824	1.25996e-41	2.34529e-37
	103T	ZC3HAV1	0.280245	0.575	0.354	1.20115e-40	2.23581e-36
	103T	LFNG	0.280192	0.229	0.031	2.38067e-82	4.43138e-78
	103T	VAPA	0.28007	0.783	0.615	1.36943e-37	2.54906e-33
	103T	SH3BP5	0.279952	0.784	0.473	3.31014e-57	6.1615e-53
	103T	ZBED6	0.279758	0.435	0.192	8.24877e-55	1.53543e-50
	103T	FBXO22	0.279602	0.803	0.675	2.91054e-30	5.41768e-26
	103T	TRIM25	0.279466	0.482	0.242	1.43943e-48	2.67935e-44
	103T	C5orf24	0.279164	0.682	0.501	2.13873e-37	3.98103e-33
	103T	NSUN5	0.278962	0.531	0.318	8.71859e-42	1.62288e-37
	103T	TSC1	0.278956	0.438	0.203	8.46903e-51	1.57643e-46
	103T	TANC2	0.278774	0.653	0.419	1.91286e-40	3.5606e-36
	103T	KIAA1191	0.278768	0.483	0.236	7.46007e-53	1.38862e-48
	103T	PYCARD	0.278763	0.591	0.431	1.11522e-23	2.07587e-19
	103T	NOTCH1	0.27876	0.386	0.16	5.75688e-52	1.07159e-47
	103T	BCL10	0.278095	0.374	0.124	2.88772e-67	5.3752e-63
	103T	SPRED1	0.277626	0.369	0.134	1.67364e-59	3.11532e-55
	103T	DENND2A	0.277525	0.296	0.056	7.37329e-88	1.37246e-83
	103T	CIRBP	0.277408	0.915	0.808	4.13916e-42	7.70463e-38
	103T	SSFA2	0.277386	0.255	0.034	3.4174e-93	6.36115e-89
	103T	ZNF791	0.277132	0.581	0.38	5.54758e-37	1.03263e-32
	103T	RYBP	0.277074	0.376	0.132	8.23127e-64	1.53217e-59
	103T	LUZP1	0.276953	0.507	0.328	3.05247e-31	5.68186e-27
	103T	MAN1A2	0.276913	0.544	0.309	6.77308e-47	1.26074e-42
	103T	MYO9A	0.27691	0.487	0.281	1.28936e-38	2.40001e-34
	103T	HERC1	0.27691	0.509	0.281	1.1924e-44	2.21953e-40
	103T	GATS	0.2766	0.342	0.108	3.02083e-65	5.62298e-61
	103T	NMT2	0.276337	0.292	0.07	2.02067e-72	3.76128e-68
	103T	VPS4B	0.276269	0.568	0.313	4.77981e-51	8.89714e-47
	103T	TFDP2	0.276225	0.576	0.356	2.65698e-40	4.9457e-36
	103T	DSTYK	0.276173	0.476	0.245	1.06204e-46	1.97689e-42
	103T	RFNG	0.276151	0.548	0.342	8.16226e-37	1.51932e-32
	103T	SMYD3	0.276079	0.65	0.475	2.19016e-29	4.07676e-25
	103T	KHNYN	0.275302	0.337	0.07	1.63906e-94	3.05095e-90
	103T	SYT11	0.275153	0.571	0.365	1.54874e-36	2.88283e-32
	103T	TTC14	0.27515	0.566	0.354	9.29345e-40	1.72988e-35
	103T	ZNF33A	0.275129	0.423	0.22	3.08878e-40	5.74946e-36
	103T	RPS6KA5	0.275008	0.295	0.071	3.16306e-73	5.88773e-69
	103T	TSPAN11	0.274976	0.308	0.055	6.09594e-96	1.1347e-91
	103T	MVP	0.27462	0.515	0.317	2.22873e-36	4.14856e-32
	103T	GATAD2B	0.274549	0.388	0.143	1.64117e-62	3.05487e-58
	103T	CAPNS1	0.274405	0.785	0.616	1.80704e-37	3.36362e-33
	103T	FBLN5	0.274218	0.196	0.002	5.04169e-118	9.38461e-114
	103T	UBE2D3	0.274098	0.913	0.799	1.11739e-40	2.07991e-36
	103T	DOCK1	0.273964	0.533	0.317	4.55578e-41	8.48012e-37
	103T	SHC4	0.273845	0.335	0.114	4.07641e-56	7.58784e-52
	103T	CDYL	0.273842	0.553	0.343	2.53415e-40	4.71706e-36
	103T	COLEC12	0.273829	0.316	0.096	2.20466e-59	4.10376e-55
	103T	PPP1R15A	0.273469	0.413	0.175	2.37102e-54	4.41341e-50
	103T	JUP	0.273295	0.427	0.19	4.57763e-52	8.5208e-48
	103T	MARK3	0.272925	0.693	0.509	7.32947e-35	1.36431e-30
	103T	RIC8A	0.272917	0.554	0.351	5.15194e-38	9.58983e-34
	103T	LUC7L	0.272756	0.589	0.406	1.10037e-32	2.04823e-28
	103T	CES2	0.272733	0.527	0.337	3.82074e-33	7.11192e-29
	103T	HOXC8	0.272713	0.604	0.43	8.46076e-31	1.57489e-26
	103T	GON4L	0.272458	0.647	0.465	1.32444e-35	2.46531e-31
	103T	SMG6	0.272369	0.552	0.33	1.03447e-41	1.92555e-37
	103T	AGFG1	0.272239	0.486	0.259	2.28256e-45	4.24875e-41
	103T	KIAA2026	0.271397	0.451	0.23	2.85972e-44	5.32308e-40
	103T	PHIP	0.271162	0.617	0.461	6.62507e-28	1.23319e-23
	103T	FADS3	0.271067	0.334	0.106	3.84091e-63	7.14947e-59
	103T	NRBP2	0.271042	0.432	0.221	6.62918e-41	1.23396e-36
	103T	MKRN1	0.270938	0.506	0.261	2.05815e-49	3.83103e-45
	103T	DNAJC10	0.270916	0.546	0.336	3.61161e-37	6.72265e-33
	103T	MAN1C1	0.270775	0.312	0.066	1.24818e-84	2.32336e-80
	103T	MAPK10	0.270722	0.271	0.068	1.62742e-63	3.02929e-59
	103T	APPBP2	0.270671	0.465	0.241	3.30059e-45	6.14372e-41
	103T	CMTM6	0.270666	0.505	0.262	8.75045e-49	1.62881e-44
	103T	SPIN1	0.270633	0.467	0.236	2.22228e-48	4.13655e-44
	103T	CAB39	0.270557	0.398	0.141	1.7969e-66	3.34475e-62
	103T	CAST	0.270176	0.697	0.544	2.06889e-28	3.85103e-24
	103T	SIPA1L2	0.270151	0.175	0.004	9.07191e-98	1.68865e-93
	103T	ARIH1	0.270132	0.536	0.312	9.85311e-43	1.83406e-38
	103T	TRAF4	0.270132	0.505	0.303	6.69537e-37	1.24628e-32
	103T	SLC12A6	0.270072	0.288	0.037	6.55997e-107	1.22107e-102
	103T	NAB2	0.270019	0.425	0.211	5.06658e-43	9.43093e-39
	103T	IP6K2	0.269902	0.722	0.556	2.31586e-35	4.31075e-31
	103T	OAZ1	0.269553	0.991	0.96	9.39924e-45	1.74957e-40
	103T	STAT3	0.269468	0.769	0.603	1.8078e-34	3.36504e-30
	103T	WLS	0.269372	0.275	0.083	4.32462e-54	8.04985e-50
	103T	SERINC5	0.269323	0.297	0.065	2.56691e-79	4.77805e-75
	103T	BBC3	0.269147	0.668	0.491	5.10752e-32	9.50713e-28
	103T	UGP2	0.269048	0.442	0.239	1.52121e-38	2.83157e-34
	103T	TMEM259	0.268825	0.634	0.438	1.98038e-33	3.68628e-29
	103T	EXT1	0.268699	0.343	0.101	1.85826e-70	3.45896e-66
	103T	KCNC4	0.268663	0.229	0.012	4.3818e-116	8.15628e-112
	103T	PGPEP1	0.268622	0.529	0.337	1.45598e-32	2.71017e-28
	103T	MYO1E	0.268255	0.458	0.245	2.33018e-39	4.3374e-35
	103T	PLEKHO1	0.268218	0.466	0.246	4.11987e-41	7.66873e-37
	103T	KPNA1	0.268125	0.503	0.287	1.06115e-41	1.97523e-37
	103T	SYNJ2	0.268095	0.32	0.091	8.60059e-67	1.60091e-62
	103T	RAP1A	0.26791	0.408	0.187	6.52459e-48	1.21449e-43
	103T	ITGA7	0.267793	0.252	0.018	8.70976e-117	1.62123e-112
	103T	JMY	0.267504	0.375	0.154	4.36899e-51	8.13245e-47
	103T	RGS16	0.267475	0.286	0.135	3.75569e-28	6.99085e-24
	103T	IRF3	0.267236	0.619	0.43	1.98757e-33	3.69967e-29
	103T	DPYSL2	0.267142	0.474	0.28	7.49128e-34	1.39443e-29
	103T	RAPGEF2	0.267093	0.369	0.144	8.32285e-54	1.54921e-49
	103T	PRTG	0.266958	0.476	0.284	3.49205e-31	6.50011e-27
	103T	TSPAN9	0.26685	0.302	0.058	2.32104e-89	4.32038e-85
	103T	ADNP	0.266837	0.59	0.382	9.58782e-39	1.78468e-34
	103T	TRIM8	0.26682	0.332	0.094	1.45043e-70	2.69984e-66
	103T	LRRN3	0.266796	0.209	0.04	6.10669e-60	1.1367e-55
	103T	FRY	0.266742	0.23	0.039	2.42494e-71	4.51378e-67
	103T	CTBP2	0.266657	0.594	0.395	4.88821e-35	9.09891e-31
	103T	ESYT1	0.266601	0.569	0.373	8.99517e-37	1.67436e-32
	103T	SBF2	0.266595	0.454	0.231	3.97789e-44	7.40444e-40
	103T	LONP2	0.266501	0.559	0.331	5.94498e-44	1.1066e-39
	103T	SPHK1	0.266466	0.561	0.363	4.92531e-28	9.16797e-24
	103T	MKLN1	0.266419	0.583	0.396	2.45187e-35	4.5639e-31
	103T	KIF13A	0.266406	0.371	0.134	2.27156e-60	4.22829e-56
	103T	ANK1	0.266363	0.296	0.11	3.57557e-45	6.65557e-41
	103T	NELL2	0.266157	0.215	0.033	1.00192e-72	1.86498e-68
	103T	LRRC8D	0.266034	0.322	0.084	1.06135e-73	1.9756e-69
	103T	PINK1	0.265925	0.403	0.155	1.12806e-59	2.09978e-55
	103T	FNBP1	0.265632	0.541	0.316	1.58229e-41	2.94527e-37
	103T	RPS27L	0.265311	0.999	0.992	1.3262e-45	2.46859e-41
	103T	NAV2	0.265184	0.232	0.011	1.51131e-118	2.81315e-114
	103T	TNFAIP1	0.264995	0.398	0.171	2.67921e-50	4.98708e-46
	103T	GNB1	0.26491	0.846	0.696	3.48285e-37	6.48297e-33
	103T	PTAR1	0.264881	0.345	0.115	2.99358e-61	5.57226e-57
	103T	ARL4A	0.264821	0.42	0.226	2.35982e-35	4.39258e-31
	103T	ANKRD28	0.264508	0.302	0.082	4.60178e-66	8.56576e-62
	103T	EZH1	0.264478	0.442	0.235	7.20869e-40	1.34182e-35
	103T	AGO2	0.264473	0.714	0.574	5.12505e-25	9.53977e-21
	103T	P4HA2	0.264266	0.47	0.267	6.83803e-38	1.27283e-33
	103T	ROBO1	0.264049	0.867	0.722	1.08134e-33	2.01281e-29
	103T	NTRK2	0.263941	0.161	0.003	2.59844e-91	4.83674e-87
	103T	CD81	0.263699	0.97	0.934	7.78076e-28	1.44831e-23
	103T	CERS2	0.263506	0.379	0.142	2.87435e-59	5.35031e-55
	103T	NUB1	0.263381	0.431	0.189	2.18894e-54	4.0745e-50
	103T	ZDHHC9	0.263017	0.392	0.167	3.24176e-50	6.03421e-46
	103T	RAB22A	0.262982	0.504	0.29	2.56004e-40	4.76525e-36
	103T	TMEFF2	0.26278	0.221	0.026	4.01463e-86	7.47283e-82
	103T	ANO6	0.262626	0.431	0.205	1.2975e-47	2.41516e-43
	103T	TSPAN3	0.262599	0.634	0.448	2.81594e-36	5.2416e-32
	103T	NR2F2	0.262408	0.998	0.999	5.2724e-54	9.81404e-50
	103T	RBM33	0.262346	0.625	0.455	5.9848e-29	1.11401e-24
	103T	AQP3	0.262229	0.232	0.018	1.08684e-103	2.02304e-99
	103T	FAM13B	0.26213	0.336	0.102	4.62517e-66	8.6093e-62
	103T	PLAT	0.261954	0.898	0.716	3.6494e-31	6.79299e-27
	103T	APPL1	0.261917	0.717	0.561	5.34406e-31	9.94743e-27
	103T	ACTN1	0.261474	0.702	0.501	1.44132e-36	2.68287e-32
	103T	TRPM7	0.261414	0.476	0.267	1.45708e-39	2.7122e-35
	103T	FGD6	0.261185	0.349	0.146	5.05995e-45	9.41858e-41
	103T	CNOT4	0.261127	0.586	0.374	7.67491e-39	1.42861e-34
	103T	ANKRD26	0.260822	0.515	0.325	1.23604e-32	2.30077e-28
	103T	RAB3GAP2	0.260693	0.493	0.286	7.83867e-38	1.45909e-33
	103T	SYNRG	0.260542	0.595	0.368	2.74002e-41	5.10027e-37
	103T	PPP1R10	0.26035	0.605	0.415	3.07405e-33	5.72203e-29
	103T	UBE2J1	0.260344	0.47	0.238	5.21366e-46	9.70471e-42
	103T	TUBB6	0.260092	0.689	0.548	1.03539e-23	1.92727e-19
	103T	LNPEP	0.259774	0.416	0.166	1.44983e-58	2.69872e-54
	103T	CCDC50	0.259105	0.534	0.326	4.19186e-38	7.80274e-34
	103T	MPHOSPH8	0.258868	0.712	0.553	1.11726e-31	2.07966e-27
	103T	SRRM2	0.258318	0.988	0.979	7.32098e-40	1.36273e-35
	103T	RASSF8-AS1	0.25813	0.23	0.033	1.74478e-79	3.24773e-75
	103T	VPS45	0.258126	0.365	0.129	2.21154e-60	4.11656e-56
	103T	FHL1	0.258074	0.361	0.135	1.04469e-54	1.94459e-50
	103T	BDP1	0.258061	0.779	0.633	3.6504e-32	6.79485e-28
	103T	TANK	0.257993	0.333	0.089	3.17404e-74	5.90815e-70
	103T	LGALS3BP	0.257696	0.547	0.349	3.4657e-31	6.45105e-27
	103T	PPP2CB	0.257338	0.562	0.373	4.90333e-35	9.12705e-31
	103T	GRINA	0.256896	0.632	0.462	1.49466e-32	2.78216e-28
	103T	DPP8	0.256752	0.492	0.283	7.45409e-40	1.3875e-35
	103T	FTH1	0.25642	1	1	7.7898e-33	1.44999e-28
	103T	PPL	0.256387	0.292	0.071	6.62461e-70	1.23311e-65
	103T	SESN3	0.256161	0.228	0.025	9.82275e-90	1.82841e-85
	103T	HGS	0.256085	0.493	0.296	4.59115e-35	8.54597e-31
	103T	GMCL1	0.2559	0.467	0.295	1.98161e-28	3.68856e-24
	103T	BIRC6	0.255809	0.611	0.439	5.21671e-31	9.71038e-27
	103T	CLCN3	0.255531	0.428	0.209	5.47264e-45	1.01868e-40
	103T	USP22	0.2555	0.767	0.582	2.08543e-35	3.88183e-31
	103T	HACD3	0.255427	0.622	0.454	5.28661e-30	9.8405e-26
	103T	ASS1	0.255311	0.268	0.054	1.42962e-73	2.66109e-69
	103T	PTGFRN	0.25477	0.34	0.148	1.68223e-39	3.13131e-35
	103T	ZNF445	0.254387	0.4	0.198	2.29775e-40	4.27704e-36
	103T	ZC3H7A	0.254288	0.482	0.267	2.95563e-40	5.50162e-36
	103T	RAB5A	0.253983	0.433	0.207	6.59271e-46	1.22717e-41
	103T	ZFYVE1	0.253977	0.327	0.083	3.49456e-77	6.50477e-73
	103T	SPSB3	0.25385	0.386	0.154	3.18725e-54	5.93275e-50
	103T	IPO8	0.253786	0.41	0.18	2.39517e-50	4.45837e-46
	103T	SREK1	0.253729	0.597	0.419	1.70575e-30	3.17508e-26
	103T	FBXO34	0.253647	0.419	0.19	9.35739e-47	1.74178e-42
	103T	ACTG1	0.253564	1	1	6.57782e-36	1.22439e-31
	103T	TNFRSF10D	0.253485	0.411	0.208	1.15437e-38	2.14875e-34
	103T	GDF15	0.253313	0.566	0.476	7.50907e-10	1.39774e-05
	103T	TLK2	0.253309	0.472	0.255	2.25358e-41	4.19481e-37
	103T	FNBP1L	0.253247	0.408	0.212	1.16504e-37	2.1686e-33
	103T	STK17A	0.253154	0.285	0.086	4.47978e-56	8.33867e-52
	103T	TOP1	0.253024	0.739	0.623	1.70492e-23	3.17354e-19
	103T	CADM2	0.252951	0.37	0.186	3.05168e-34	5.6804e-30
	103T	PHLDA2	0.252893	0.317	0.146	1.911e-33	3.55713e-29
	103T	USP8	0.252876	0.636	0.46	3.51148e-30	6.53628e-26
	103T	DENND5B	0.252633	0.35	0.137	1.06048e-50	1.97398e-46
	103T	CACUL1	0.252565	0.549	0.335	2.85515e-38	5.31457e-34
	103T	WDR27	0.25243	0.414	0.205	3.67101e-40	6.83322e-36
	103T	ZNF644	0.252343	0.613	0.43	4.7841e-33	8.90512e-29
	103T	MAML3	0.25234	0.455	0.23	1.43806e-42	2.67681e-38
	103T	FANCL	0.252279	0.338	0.15	1.93501e-39	3.60183e-35
	103T	SLC30A1	0.252169	0.327	0.104	1.25323e-60	2.33277e-56
	103T	USP12	0.25204	0.376	0.145	4.6677e-55	8.68845e-51
	103T	MTURN	0.251731	0.439	0.192	6.07821e-51	1.1314e-46
	103T	KAT6B	0.251687	0.782	0.644	3.17354e-28	5.90722e-24
	103T	PSEN1	0.251648	0.404	0.168	2.88108e-54	5.36284e-50
	103T	TNKS1BP1	0.251383	0.472	0.255	2.82605e-40	5.2604e-36
	103T	ZNF83	0.251299	0.405	0.216	1.24494e-34	2.31734e-30
	103T	TPT1-AS1	0.25122	0.453	0.25	6.62796e-37	1.23373e-32
	103T	KLHDC2	0.251203	0.49	0.283	8.66863e-38	1.61358e-33
	103T	CLN8	0.251186	0.413	0.206	8.12208e-41	1.51184e-36
	103T	PLEKHA1	0.251075	0.403	0.187	4.45945e-44	8.30082e-40
	103T	EPG5	0.250914	0.307	0.088	3.19802e-64	5.9528e-60
	103T	ATP2B4	0.250836	0.333	0.141	6.55997e-41	1.22107e-36
	103T	SENP6	0.250782	0.757	0.6	1.2339e-31	2.29678e-27
	103T	UBE2E2	0.250571	0.285	0.059	4.03561e-79	7.51188e-75
	103T	MAP3K2	0.250549	0.507	0.311	5.35429e-34	9.96648e-30
	103T	MIR99AHG	0.250481	0.615	0.422	3.42983e-31	6.38428e-27
	103T	TM7SF3	0.250479	0.445	0.229	2.88141e-41	5.36346e-37
	103T	LONRF2	0.250349	0.171	0.029	8.22142e-54	1.53033e-49
	103T	TRAK2	0.250268	0.343	0.154	2.34953e-39	4.37342e-35
	103T	ZNF664	0.250225	0.494	0.308	1.30566e-32	2.43036e-28
	103T	TMEM208	-0.25005	0.593	0.732	1.81397e-29	3.37653e-25
	103T	RRP7A	-0.250613	0.366	0.547	5.78481e-28	1.07678e-23
	103T	NOB1	-0.251866	0.411	0.612	5.50134e-31	1.02402e-26
	103T	PTRH2	-0.252066	0.214	0.436	1.68219e-36	3.13122e-32
	103T	TIMM50	-0.252176	0.21	0.423	4.54771e-35	8.46511e-31
	103T	MVD	-0.252429	0.265	0.471	3.44323e-31	6.40922e-27
	103T	LAMTOR1	-0.253368	0.78	0.851	4.11813e-32	7.66548e-28
	103T	CMB9-22P13.1	-0.255037	0.422	0.606	6.91241e-27	1.28668e-22
	103T	NDUFC1	-0.25507	0.792	0.874	8.83883e-35	1.64526e-30
	103T	METTL5	-0.255666	0.366	0.57	2.20912e-32	4.11206e-28
	103T	ATP6V1F	-0.255868	0.929	0.967	3.49628e-43	6.50798e-39
	103T	FKBP2	-0.256417	0.646	0.756	4.34316e-27	8.08435e-23
	103T	GPSM2	-0.256976	0.218	0.442	1.02931e-34	1.91596e-30
	103T	BTG1	-0.257377	0.992	0.987	2.2164e-20	4.12561e-16
	103T	FIS1	-0.258096	0.884	0.945	3.38761e-43	6.3057e-39
	103T	SOX17	-0.258252	0.22	0.394	7.39629e-23	1.37675e-18
	103T	RPL36AL	-0.258287	0.996	0.999	1.79807e-58	3.34692e-54
	103T	IDO1	-0.258323	0.033	0.101	1.99391e-11	3.71146e-07
	103T	SSR2	-0.258813	0.887	0.932	1.84841e-41	3.44062e-37
	103T	THG1L	-0.260334	0.255	0.474	1.27913e-35	2.38097e-31
	103T	MRPS2	-0.260528	0.316	0.524	8.16206e-34	1.51929e-29
	103T	GTSE1	-0.261321	0.052	0.221	1.07767e-31	2.00598e-27
	103T	RRP36	-0.261548	0.494	0.662	1.0503e-30	1.95502e-26
	103T	RPL30	-0.261682	1	1	1.18071e-66	2.19777e-62
	103T	ARPC5	-0.261703	0.744	0.834	1.69913e-29	3.16275e-25
	103T	MAP4K3	-0.262001	0.502	0.685	3.16368e-32	5.88887e-28
	103T	MT-ND3	-0.262226	0.999	1	4.70063e-84	8.74975e-80
	103T	TIMM17A	-0.263471	0.476	0.648	1.35729e-29	2.52646e-25
	103T	GOT1	-0.263718	0.197	0.439	3.79262e-41	7.05958e-37
	103T	RPL39L	-0.263778	0.292	0.459	1.49547e-24	2.78367e-20
	103T	GTPBP4	-0.263802	0.403	0.607	3.28645e-32	6.1174e-28
	103T	RBM8A	-0.263943	0.615	0.737	6.61373e-27	1.23108e-22
	103T	CREM	-0.264361	0.222	0.363	3.33385e-19	6.20562e-15
	103T	NDUFB4	-0.264518	0.692	0.815	2.01262e-35	3.74629e-31
	103T	SLC25A11	-0.265135	0.368	0.551	4.08268e-31	7.5995e-27
	103T	ESD	-0.26521	0.364	0.568	8.42394e-33	1.56803e-28
	103T	UBE2L3	-0.265662	0.709	0.81	1.03516e-33	1.92685e-29
	103T	SRD5A3	-0.266101	0.102	0.329	2.39583e-43	4.4596e-39
	103T	NOLC1	-0.266154	0.381	0.606	3.85006e-37	7.1665e-33
	103T	SRPK1	-0.266271	0.343	0.53	9.19577e-30	1.7117e-25
	103T	BTF3	-0.266482	0.994	0.999	3.28137e-63	6.10795e-59
	103T	SIVA1	-0.266828	0.821	0.866	2.97011e-29	5.52856e-25
	103T	UQCRC1	-0.267165	0.434	0.628	9.66845e-33	1.79968e-28
	103T	MRPS18C	-0.267423	0.367	0.565	1.73197e-32	3.22389e-28
	103T	CLTA	-0.267596	0.977	0.991	2.03561e-51	3.78908e-47
	103T	TAB3	-0.267719	0.373	0.537	1.1488e-24	2.13838e-20
	103T	RRS1	-0.267846	0.168	0.378	1.61686e-34	3.00962e-30
	103T	FUOM	-0.268029	0.196	0.409	2.52816e-34	4.70591e-30
	103T	C14orf166	-0.268104	0.763	0.869	7.03841e-39	1.31013e-34
	103T	USP1	-0.268363	0.334	0.486	6.88653e-22	1.28186e-17
	103T	ASPHD1	-0.268772	0.366	0.558	8.71671e-30	1.62253e-25
	103T	RPLP2	-0.269218	1	1	7.23091e-81	1.34596e-76
	103T	HNRNPM	-0.269308	0.592	0.709	9.18232e-27	1.7092e-22
	103T	TRIAP1	-0.269363	0.642	0.746	6.23337e-27	1.16028e-22
	103T	ORC6	-0.269428	0.066	0.277	5.89282e-42	1.09689e-37
	103T	SET	-0.269691	0.962	0.978	6.20136e-40	1.15432e-35
	103T	RBM3	-0.269725	0.719	0.843	4.629e-37	8.61641e-33
	103T	ISG20	-0.269782	0.11	0.316	3.91775e-36	7.29249e-32
	103T	MYL6	-0.269951	0.988	0.998	1.33835e-44	2.49121e-40
	103T	ZWINT	-0.270429	0.06	0.259	1.80134e-39	3.35302e-35
	103T	SSBP4	-0.270998	0.751	0.822	6.004e-31	1.11759e-26
	103T	ACOT7	-0.271572	0.165	0.409	1.93495e-43	3.60171e-39
	103T	DYNLL1	-0.271609	0.996	0.998	1.41116e-46	2.62673e-42
	103T	RER1	-0.271714	0.547	0.704	2.18357e-33	4.0645e-29
	103T	GINS2	-0.271829	0.045	0.245	1.05437e-41	1.96261e-37
	103T	PNKP	-0.272583	0.557	0.708	2.82308e-30	5.25488e-26
	103T	RPS15	-0.273599	1	1	7.96946e-109	1.48344e-104
	103T	HAX1	-0.273792	0.501	0.682	6.56893e-33	1.22274e-28
	103T	MRPL47	-0.274027	0.272	0.504	5.44879e-40	1.01424e-35
	103T	DKC1	-0.274037	0.286	0.484	1.1602e-32	2.1596e-28
	103T	RAC3	-0.274689	0.317	0.503	1.01666e-27	1.89241e-23
	103T	HNRNPD	-0.276213	0.718	0.781	1.13163e-25	2.10642e-21
	103T	GRHPR	-0.276242	0.442	0.649	1.44754e-36	2.69445e-32
	103T	HSBP1	-0.277311	0.857	0.909	1.44097e-43	2.68222e-39
	103T	FKBP3	-0.277613	0.449	0.652	1.43904e-34	2.67863e-30
	103T	RPL31	-0.277898	0.997	1	1.89068e-70	3.51932e-66
	103T	PHGDH	-0.278	0.099	0.315	1.52059e-40	2.83043e-36
	103T	PLTP	-0.278058	0.319	0.537	4.67804e-34	8.7077e-30
	103T	ZNF770	-0.278475	0.719	0.812	9.03279e-32	1.68136e-27
	103T	CBY1	-0.278728	0.273	0.491	1.10595e-37	2.05862e-33
	103T	B9D1	-0.279181	0.194	0.436	7.05539e-43	1.31329e-38
	103T	SMPX	-0.279193	0.091	0.179	1.51704e-10	2.82382e-06
	103T	RPL18	-0.279222	1	1	4.60916e-96	8.57949e-92
	103T	TUBB	-0.27971	0.969	0.976	2.08064e-31	3.8729e-27
	103T	SSB	-0.280219	0.693	0.788	7.72913e-32	1.4387e-27
	103T	EEF2	-0.281479	0.999	1	1.96554e-74	3.65866e-70
	103T	RPL32	-0.281895	1	1	1.06892e-84	1.98968e-80
	103T	ANAPC15	-0.281898	0.261	0.506	5.3184e-43	9.89967e-39
	103T	ECT2	-0.282009	0.148	0.353	1.41252e-34	2.62926e-30
	103T	NDUFA10	-0.282072	0.506	0.697	2.4824e-37	4.62074e-33
	103T	TYW3	-0.282164	0.371	0.575	4.58716e-35	8.53855e-31
	103T	ADRM1	-0.28249	0.333	0.547	1.37388e-37	2.55734e-33
	103T	PSMC4	-0.282798	0.274	0.508	5.51194e-41	1.02599e-36
	103T	MTX1	-0.28297	0.24	0.473	1.02259e-40	1.90345e-36
	103T	NDUFAF2	-0.283468	0.229	0.473	1.12776e-43	2.09921e-39
	103T	GAS2L1	-0.283557	0.189	0.438	6.33429e-45	1.17906e-40
	103T	RPS7	-0.283614	1	1	1.99381e-94	3.71127e-90
	103T	MT-ND2	-0.284254	1	1	2.7349e-92	5.09074e-88
	103T	CCDC167	-0.284337	0.249	0.478	1.3822e-38	2.57282e-34
	103T	MIIP	-0.284862	0.231	0.464	8.22572e-40	1.53114e-35
	103T	SUMO3	-0.285212	0.477	0.665	1.04271e-36	1.9409e-32
	103T	RPA3	-0.285654	0.224	0.444	5.28294e-37	9.83367e-33
	103T	IMP3	-0.285893	0.639	0.767	1.73452e-34	3.22864e-30
	103T	ANP32E	-0.285897	0.333	0.481	9.72844e-24	1.81085e-19
	103T	TECR	-0.286031	0.339	0.554	7.75426e-36	1.44338e-31
	103T	ATP5A1	-0.287675	0.87	0.927	3.99726e-44	7.4405e-40
	103T	DNAJC8	-0.288584	0.674	0.787	1.15926e-35	2.15784e-31
	103T	MDH1	-0.289013	0.35	0.561	7.22204e-36	1.34431e-31
	103T	HDDC2	-0.289031	0.356	0.587	4.21995e-40	7.85502e-36
	103T	NABP2	-0.289092	0.194	0.448	6.20392e-46	1.1548e-41
	103T	EEF1A1	-0.289299	1	1	2.43952e-83	4.54092e-79
	103T	RERGL	-0.289325	0.363	0.571	2.56045e-32	4.76602e-28
	103T	VDAC3	-0.289454	0.583	0.744	4.45775e-37	8.29766e-33
	103T	RUVBL2	-0.289891	0.178	0.423	7.68004e-45	1.42956e-40
	103T	VGF	-0.290121	0.159	0.369	1.95411e-34	3.63737e-30
	103T	PRC1	-0.29022	0.068	0.262	8.76126e-37	1.63082e-32
	103T	PSMB2	-0.290532	0.416	0.618	4.94e-36	9.19531e-32
	103T	RPL5	-0.290606	1	1	7.49847e-84	1.39577e-79
	103T	CUTA	-0.290882	0.898	0.941	4.59154e-42	8.54669e-38
	103T	BOP1	-0.290915	0.201	0.452	9.41285e-46	1.75211e-41
	103T	ARPC3	-0.291135	0.771	0.856	1.05829e-40	1.9699e-36
	103T	DNMT1	-0.291427	0.424	0.605	3.15898e-29	5.88013e-25
	103T	SNRPA	-0.291593	0.204	0.468	3.53282e-48	6.57598e-44
	103T	SMARCA4	-0.292239	0.473	0.671	1.50081e-36	2.79361e-32
	103T	YDJC	-0.292267	0.238	0.462	8.57592e-39	1.59632e-34
	103T	ZNRD1	-0.293342	0.335	0.578	1.15236e-42	2.14501e-38
	103T	MRPS21	-0.293432	0.97	0.98	5.74638e-64	1.06963e-59
	103T	PRPH	-0.293618	0.048	0.135	1.8143e-13	3.37713e-09
	103T	GGCT	-0.294319	0.558	0.735	2.54137e-39	4.7305e-35
	103T	EBNA1BP2	-0.294467	0.236	0.487	1.04526e-44	1.94565e-40
	103T	PMVK	-0.295119	0.306	0.548	1.65183e-43	3.07472e-39
	103T	DYNLRB1	-0.295173	0.446	0.628	1.04728e-33	1.94941e-29
	103T	NAE1	-0.29576	0.354	0.585	1.02334e-39	1.90484e-35
	103T	ATP5G2	-0.296444	0.991	0.999	3.51561e-73	6.54395e-69
	103T	C3orf14	-0.296688	0.085	0.346	5.46869e-55	1.01794e-50
	103T	RNASEH2A	-0.297273	0.069	0.301	1.93528e-48	3.60234e-44
	103T	CBR1	-0.297524	0.332	0.564	1.23257e-41	2.29431e-37
	103T	CCND2	-0.297684	0.419	0.598	1.1788e-27	2.19422e-23
	103T	IFRD2	-0.297722	0.26	0.509	2.74275e-43	5.10535e-39
	103T	NT5C3B	-0.298213	0.47	0.693	2.00523e-45	3.73254e-41
	103T	FGFR1	-0.298285	0.894	0.873	6.58664e-15	1.22604e-10
	103T	MTCH2	-0.299056	0.317	0.554	2.10529e-42	3.91879e-38
	103T	TXNL4A	-0.299284	0.866	0.914	1.90805e-44	3.55165e-40
	103T	CCDC137	-0.299449	0.383	0.601	3.45907e-37	6.43871e-33
	103T	CDT1	-0.299763	0.056	0.31	6.26551e-56	1.16626e-51
	103T	ASPM	-0.300282	0.078	0.239	7.2404e-28	1.34773e-23
	103T	UFC1	-0.300366	0.659	0.797	9.08579e-44	1.69123e-39
	103T	C19orf48	-0.301317	0.335	0.56	4.99191e-39	9.29194e-35
	103T	FAM96B	-0.301369	0.884	0.945	2.48844e-53	4.63198e-49
	103T	CCT4	-0.302155	0.608	0.739	5.81773e-37	1.08291e-32
	103T	PDCD2	-0.302395	0.497	0.689	9.2935e-40	1.72989e-35
	103T	HMG20B	-0.303573	0.473	0.667	8.19175e-39	1.52481e-34
	103T	POLR2H	-0.303926	0.605	0.768	3.02714e-42	5.63472e-38
	103T	NASP	-0.304095	0.58	0.712	3.43759e-30	6.39872e-26
	103T	LRRC59	-0.304197	0.355	0.568	3.00977e-37	5.60238e-33
	103T	HSPA5	-0.304478	0.802	0.88	1.00007e-40	1.86153e-36
	103T	CCT2	-0.305239	0.594	0.744	1.08598e-36	2.02145e-32
	103T	PPP1R14B	-0.305352	0.906	0.949	1.11692e-42	2.07904e-38
	103T	RRAS	-0.305411	0.353	0.568	1.19963e-34	2.23298e-30
	103T	EBP	-0.305876	0.249	0.488	9.57465e-41	1.78223e-36
	103T	RPL24	-0.306364	1	1	1.00082e-87	1.86293e-83
	103T	SF3B5	-0.306394	0.756	0.858	1.98438e-50	3.69373e-46
	103T	C14orf1	-0.307258	0.365	0.579	1.04681e-39	1.94853e-35
	103T	HSPA9	-0.307686	0.532	0.703	3.33235e-39	6.20283e-35
	103T	AQR	-0.307753	0.544	0.69	2.16165e-29	4.02369e-25
	103T	ELAVL3	-0.308065	0.038	0.246	9.23456e-45	1.71892e-40
	103T	HMGN2	-0.309135	0.82	0.822	3.25457e-22	6.05806e-18
	103T	UBE2T	-0.309368	0.051	0.264	7.27876e-45	1.35487e-40
	103T	RPL35	-0.309533	0.999	1	5.9569e-111	1.10882e-106
	103T	ATPIF1	-0.311838	0.94	0.955	2.74333e-28	5.10643e-24
	103T	IDH3G	-0.312042	0.325	0.579	7.71815e-49	1.43666e-44
	103T	RPL10A	-0.312559	0.999	1	4.32237e-98	8.04566e-94
	103T	MRPL14	-0.313661	0.756	0.841	1.98552e-45	3.69586e-41
	103T	PIH1D1	-0.314529	0.414	0.609	1.04635e-31	1.94767e-27
	103T	RPL14	-0.314828	1	1	1.52014e-97	2.8296e-93
	103T	VDAC1	-0.314915	0.753	0.87	6.04105e-49	1.12448e-44
	103T	MVB12A	-0.316129	0.348	0.582	1.95e-41	3.62973e-37
	103T	TMEM106C	-0.31656	0.305	0.534	2.83482e-40	5.27673e-36
	103T	MRPL55	-0.316597	0.468	0.68	1.90384e-43	3.54382e-39
	103T	TMEM205	-0.316815	0.471	0.648	8.64378e-34	1.60895e-29
	103T	LSM5	-0.320051	0.634	0.771	2.17297e-41	4.04477e-37
	103T	TUBB4B	-0.320314	0.534	0.616	3.25113e-16	6.05165e-12
	103T	COPE	-0.320419	0.663	0.79	3.82547e-43	7.12073e-39
	103T	UBXN1	-0.320633	0.763	0.885	2.58018e-54	4.80275e-50
	103T	LSM3	-0.320803	0.641	0.736	1.42861e-32	2.65921e-28
	103T	TRAP1	-0.321587	0.334	0.608	1.94211e-54	3.61505e-50
	103T	FAM207A	-0.322847	0.301	0.578	9.93335e-53	1.84899e-48
	103T	POLD3	-0.323174	0.192	0.404	4.25546e-37	7.92111e-33
	103T	MRPL18	-0.323208	0.513	0.719	1.33638e-47	2.48754e-43
	103T	MCM3	-0.323225	0.158	0.349	1.00618e-32	1.87291e-28
	103T	SSRP1	-0.32327	0.614	0.733	1.77316e-36	3.30057e-32
	103T	AKR7A2	-0.323536	0.454	0.678	1.27049e-45	2.36489e-41
	103T	RASL10A	-0.323804	0.022	0.249	2.51801e-53	4.68703e-49
	103T	DUT	-0.324036	0.332	0.508	2.41079e-29	4.48744e-25
	103T	CENPM	-0.324739	0.045	0.3	1.18122e-57	2.19872e-53
	103T	EDF1	-0.324981	0.969	0.988	3.30618e-78	6.15412e-74
	103T	USMG5	-0.326369	0.918	0.961	8.15583e-68	1.51813e-63
	103T	DCPS	-0.326728	0.088	0.382	7.12789e-66	1.32679e-61
	103T	EGLN3	-0.327118	0.127	0.281	1.80278e-22	3.35569e-18
	103T	EIF6	-0.327478	0.437	0.654	4.61687e-46	8.59385e-42
	103T	MYL12A	-0.328829	0.785	0.884	5.61125e-44	1.04448e-39
	103T	UQCRB	-0.329228	0.973	0.996	3.13848e-78	5.84197e-74
	103T	HSPA4	-0.329711	0.558	0.728	3.46158e-42	6.44339e-38
	103T	MRPL3	-0.330041	0.414	0.647	3.8752e-47	7.2133e-43
	103T	EMC6	-0.330372	0.656	0.779	1.6605e-45	3.09086e-41
	103T	NUSAP1	-0.330434	0.062	0.275	5.11478e-43	9.52066e-39
	103T	PSMA4	-0.330685	0.592	0.748	7.58958e-44	1.41272e-39
	103T	MRPS16	-0.330814	0.601	0.792	8.57017e-53	1.59525e-48
	103T	BUD31	-0.333049	0.598	0.752	1.96114e-47	3.65046e-43
	103T	NEFH	-0.33415	0.163	0.386	4.32865e-40	8.05734e-36
	103T	PSMG4	-0.334934	0.375	0.627	1.10939e-50	2.06502e-46
	103T	C19orf70	-0.337094	0.752	0.881	1.87813e-55	3.49595e-51
	103T	C16orf13	-0.337239	0.666	0.8	1.85859e-47	3.45958e-43
	103T	UBA52	-0.337478	1	1	4.83705e-110	9.00369e-106
	103T	POLR3K	-0.337579	0.327	0.57	4.83836e-46	9.00612e-42
	103T	UBB	-0.338053	0.981	0.988	3.82697e-60	7.12353e-56
	103T	C19orf53	-0.338823	0.988	0.998	2.26415e-89	4.2145e-85
	103T	NDUFB11	-0.338886	0.908	0.962	1.71488e-67	3.19208e-63
	103T	RP11-660L16.2	-0.338923	0.22	0.485	2.29428e-50	4.27057e-46
	103T	NDUFB7	-0.338929	0.77	0.872	5.30163e-54	9.86845e-50
	103T	LAGE3	-0.339421	0.458	0.7	2.42177e-53	4.50789e-49
	103T	DCXR	-0.339551	0.303	0.553	2.15593e-47	4.01305e-43
	103T	NDUFAF3	-0.33965	0.498	0.703	3.19414e-47	5.94558e-43
	103T	BCL7C	-0.342467	0.697	0.807	3.90226e-49	7.26367e-45
	103T	RPS3A	-0.34276	1	1	2.84969e-130	5.30442e-126
	103T	RPS27A	-0.342942	1	1	1.57257e-136	2.92719e-132
	103T	TIPRL	-0.343359	0.347	0.598	5.21619e-49	9.70942e-45
	103T	CENPV	-0.343845	0.271	0.523	1.55186e-46	2.88864e-42
	103T	EEF1D	-0.344266	0.995	0.999	2.03853e-97	3.79452e-93
	103T	ITPA	-0.344535	0.496	0.718	4.33582e-54	8.07069e-50
	103T	RPL26	-0.344809	1	1	1.85956e-104	3.46139e-100
	103T	CCNB1	-0.344837	0.108	0.281	3.28232e-29	6.10971e-25
	103T	MRPL4	-0.346174	0.565	0.761	1.66563e-52	3.10041e-48
	103T	RBX1	-0.3462	0.871	0.938	2.82786e-64	5.26378e-60
	103T	NEDD8	-0.34654	0.917	0.965	1.59415e-74	2.96734e-70
	103T	EIF3I	-0.346673	0.729	0.852	1.17116e-57	2.18e-53
	103T	TIMP1	-0.34672	0.906	0.964	3.38798e-36	6.30638e-32
	103T	C12orf10	-0.346771	0.356	0.624	5.65368e-54	1.05238e-49
	103T	SNRPC	-0.348203	0.345	0.611	7.08558e-54	1.31891e-49
	103T	DEK	-0.348852	0.787	0.82	6.21038e-27	1.156e-22
	103T	MESP1	-0.349012	0.101	0.394	1.25134e-64	2.32925e-60
	103T	EIF3L	-0.349483	0.912	0.964	1.01139e-76	1.8826e-72
	103T	SRSF7	-0.349602	0.695	0.804	3.53923e-38	6.58792e-34
	103T	MT-CO2	-0.349862	1	1	1.67058e-161	3.10962e-157
	103T	TXNL1	-0.352802	0.551	0.749	2.19953e-51	4.09421e-47
	103T	APOA1BP	-0.353032	0.336	0.612	5.16587e-56	9.61575e-52
	103T	CUEDC2	-0.35304	0.504	0.737	1.16482e-59	2.1682e-55
	103T	ATP6V0B	-0.353482	0.81	0.901	4.6172e-55	8.59446e-51
	103T	NMB	-0.353523	0.094	0.203	1.16138e-15	2.16178e-11
	103T	POLD2	-0.353776	0.297	0.597	3.88758e-61	7.23633e-57
	103T	EEF1E1	-0.353995	0.284	0.553	3.61288e-53	6.72501e-49
	103T	NIT2	-0.353998	0.157	0.47	2.13757e-68	3.97887e-64
	103T	RNH1	-0.354566	0.596	0.778	3.98714e-53	7.42167e-49
	103T	RPL7	-0.356719	1	1	1.61714e-117	3.01015e-113
	103T	ZNF593	-0.356935	0.647	0.797	1.91928e-53	3.57255e-49
	103T	GSTO1	-0.357172	0.42	0.667	8.3607e-53	1.55626e-48
	103T	MT-CYB	-0.357485	1	1	1.13207e-143	2.10723e-139
	103T	ECH1	-0.357709	0.256	0.55	2.66569e-60	4.96191e-56
	103T	ERH	-0.357848	0.729	0.843	1.15642e-50	2.15257e-46
	103T	PGLS	-0.35863	0.807	0.918	7.49816e-65	1.39571e-60
	103T	RPL6	-0.358648	1	1	1.51185e-131	2.81415e-127
	103T	SUCLG1	-0.358758	0.342	0.616	6.83112e-57	1.27154e-52
	103T	FDPS	-0.359394	0.682	0.811	8.37757e-43	1.5594e-38
	103T	PRDX5	-0.360545	0.921	0.983	1.41144e-82	2.62725e-78
	103T	CDK4	-0.361748	0.633	0.799	1.96173e-55	3.65156e-51
	103T	ASNA1	-0.362497	0.348	0.614	1.42308e-57	2.64891e-53
	103T	COX14	-0.362738	0.751	0.883	6.04832e-66	1.12584e-61
	103T	RPP25	-0.363102	0.224	0.522	3.7424e-60	6.96611e-56
	103T	HSPH1	-0.363195	0.384	0.63	2.43295e-49	4.52869e-45
	103T	NACA	-0.364209	0.999	1	1.26951e-124	2.36306e-120
	103T	CFD	-0.364258	0.299	0.494	1.78112e-31	3.31537e-27
	103T	MRPS25	-0.365392	0.398	0.669	2.77338e-58	5.16237e-54
	103T	NTHL1	-0.365549	0.149	0.459	2.07234e-67	3.85745e-63
	103T	QPRT	-0.36581	0.856	0.939	1.06934e-67	1.99047e-63
	103T	ECHS1	-0.366422	0.702	0.795	8.69985e-38	1.61939e-33
	103T	DDX21	-0.366545	0.608	0.783	7.49381e-55	1.3949e-50
	103T	EXOSC4	-0.367179	0.288	0.576	5.35961e-61	9.97639e-57
	103T	LYAR	-0.367227	0.222	0.509	9.2081e-59	1.714e-54
	103T	BOLA3	-0.367236	0.148	0.47	3.34968e-71	6.23509e-67
	103T	RPS6	-0.367521	0.999	1	1.96099e-143	3.65018e-139
	103T	PDIA6	-0.370411	0.619	0.785	4.0361e-53	7.5128e-49
	103T	DAD1	-0.370526	0.805	0.913	2.82033e-67	5.24977e-63
	103T	TPGS1	-0.371261	0.458	0.718	1.99679e-60	3.71682e-56
	103T	NDUFB6	-0.371387	0.323	0.615	5.7921e-62	1.07814e-57
	103T	PTRH1	-0.37184	0.208	0.501	3.33473e-60	6.20726e-56
	103T	SLIRP	-0.371986	0.663	0.815	1.781e-58	3.31514e-54
	103T	RUVBL1	-0.372499	0.408	0.671	2.53535e-58	4.7193e-54
	103T	HNRNPAB	-0.372502	0.81	0.88	1.84256e-47	3.42975e-43
	103T	MRPL28	-0.372984	0.356	0.623	3.7186e-58	6.9218e-54
	103T	SCO2	-0.373037	0.333	0.609	1.32516e-58	2.46665e-54
	103T	TXN	-0.373462	0.891	0.967	6.0146e-74	1.11956e-69
	103T	DLGAP5	-0.374234	0.03	0.254	4.47163e-50	8.32349e-46
	103T	PA2G4	-0.376215	0.686	0.837	2.38572e-61	4.44077e-57
	103T	COA4	-0.377028	0.703	0.842	2.44629e-64	4.55352e-60
	103T	CTXN1	-0.377424	0.477	0.729	1.83953e-58	3.42411e-54
	103T	CCT6A	-0.37765	0.763	0.878	1.29583e-62	2.41205e-58
	103T	NDUFA4	-0.379644	0.972	0.99	6.57248e-87	1.2234e-82
	103T	RPS19BP1	-0.379999	0.878	0.947	5.24962e-78	9.77163e-74
	103T	NOP56	-0.380048	0.6	0.77	1.0967e-52	2.0414e-48
	103T	PSMB7	-0.380278	0.534	0.766	9.98003e-64	1.85768e-59
	103T	RPL4	-0.38126	0.998	1	1.34881e-121	2.51067e-117
	103T	SPTSSA	-0.382202	0.678	0.829	2.28181e-53	4.24737e-49
	103T	EIF3G	-0.382311	0.822	0.929	8.39333e-74	1.56234e-69
	103T	PHPT1	-0.382398	0.972	0.995	9.95005e-94	1.8521e-89
	103T	CRELD2	-0.38271	0.329	0.581	3.1815e-51	5.92204e-47
	103T	RPL10	-0.383169	0.999	1	4.88073e-131	9.08499e-127
	103T	TBCB	-0.383171	0.642	0.833	1.56075e-66	2.90517e-62
	103T	HMOX1	-0.383941	0.144	0.297	9.57515e-23	1.78232e-18
	103T	MRPL40	-0.38476	0.339	0.627	1.48764e-63	2.76908e-59
	103T	LAMTOR4	-0.384978	0.913	0.968	8.05032e-88	1.49849e-83
	103T	RPL23A	-0.385737	0.999	1	3.21752e-135	5.98909e-131
	103T	SAC3D1	-0.385992	0.432	0.664	1.28752e-50	2.3966e-46
	103T	COLGALT2	-0.386944	0.28	0.574	2.4265e-53	4.51669e-49
	103T	SEC61G	-0.388656	0.831	0.924	1.16067e-73	2.16047e-69
	103T	SCG2	-0.389245	0.126	0.241	3.25845e-15	6.06528e-11
	103T	TMEM141	-0.389893	0.438	0.688	4.46849e-60	8.31764e-56
	103T	FKBP4	-0.390732	0.387	0.626	3.05315e-53	5.68314e-49
	103T	C14orf2	-0.39107	0.949	0.981	2.18639e-100	4.06975e-96
	103T	SSNA1	-0.39167	0.511	0.752	3.76725e-66	7.01236e-62
	103T	CIB1	-0.393566	0.506	0.738	3.48523e-61	6.48742e-57
	103T	OCIAD2	-0.393843	0.271	0.367	3.75497e-12	6.9895e-08
	103T	TALDO1	-0.39459	0.562	0.767	5.34829e-61	9.9553e-57
	103T	CCT8	-0.395057	0.597	0.813	1.6505e-70	3.07223e-66
	103T	PAICS	-0.395305	0.24	0.559	7.82667e-69	1.45686e-64
	103T	LSM10	-0.397601	0.68	0.835	3.0989e-69	5.7683e-65
	103T	ATF5	-0.397803	0.221	0.494	2.65218e-54	4.93676e-50
	103T	SPAG7	-0.398063	0.466	0.718	1.32732e-67	2.47066e-63
	103T	SPCS1	-0.399556	0.756	0.879	3.00878e-72	5.60054e-68
	103T	HSD17B10	-0.400824	0.219	0.553	3.27598e-75	6.09791e-71
	103T	SERPINE1	-0.40145	0.162	0.343	1.12844e-28	2.10047e-24
	103T	TYMS	-0.402629	0.497	0.695	9.01036e-50	1.67719e-45
	103T	PRADC1	-0.402697	0.284	0.584	1.05158e-65	1.95741e-61
	103T	PIN1	-0.402701	0.557	0.772	4.57939e-65	8.52408e-61
	103T	STMN1	-0.402899	0.812	0.858	3.17964e-36	5.91857e-32
	103T	PPM1G	-0.403161	0.717	0.859	3.42237e-65	6.37039e-61
	103T	ETFB	-0.403478	0.423	0.685	1.37851e-64	2.56596e-60
	103T	TOMM22	-0.40437	0.647	0.821	8.31435e-69	1.54763e-64
	103T	ENO1	-0.405943	0.89	0.953	2.28087e-77	4.24561e-73
	103T	PDCD6	-0.406387	0.753	0.892	9.95417e-77	1.85287e-72
	103T	SOD1	-0.406694	0.744	0.88	1.99868e-71	3.72034e-67
	103T	RPL22L1	-0.406704	0.973	0.987	3.0747e-66	5.72325e-62
	103T	CKB	-0.408259	0.454	0.622	1.39788e-32	2.60202e-28
	103T	RPL7A	-0.409922	1	1	5.63731e-162	1.04933e-157
	103T	FIBP	-0.410231	0.548	0.797	1.38405e-77	2.57627e-73
	103T	PGAM1	-0.41149	0.846	0.937	2.47396e-80	4.60504e-76
	103T	GALK1	-0.411888	0.156	0.506	5.01831e-83	9.34108e-79
	103T	FAM136A	-0.412	0.38	0.658	7.55048e-63	1.40545e-58
	103T	ATOX1	-0.41255	0.914	0.968	6.64939e-98	1.23772e-93
	103T	PSMC3	-0.413607	0.268	0.57	1.45479e-68	2.70795e-64
	103T	RSU1	-0.413669	0.357	0.633	2.13723e-60	3.97823e-56
	103T	UQCRH	-0.413819	0.998	1	4.40033e-144	8.19078e-140
	103T	TCP1	-0.415327	0.557	0.759	9.06241e-68	1.68688e-63
	103T	HINT2	-0.415477	0.286	0.579	1.78549e-65	3.32351e-61
	103T	SSR4	-0.415934	0.928	0.977	6.68942e-102	1.24517e-97
	103T	MPC2	-0.416789	0.622	0.817	1.3092e-73	2.43695e-69
	103T	COA6	-0.416791	0.323	0.59	5.77802e-58	1.07552e-53
	103T	RPS9	-0.417173	1	1	5.68686e-156	1.05855e-151
	103T	IDH2	-0.418815	0.386	0.624	1.79421e-52	3.33974e-48
	103T	PARP1	-0.419783	0.502	0.733	4.61044e-66	8.58188e-62
	103T	SLC25A35	-0.420683	0.077	0.373	1.56441e-68	2.91199e-64
	103T	TXNDC17	-0.42287	0.799	0.915	7.22851e-84	1.34552e-79
	103T	RABAC1	-0.422886	0.922	0.976	4.75883e-93	8.85809e-89
	103T	MRPL21	-0.423698	0.325	0.647	2.02712e-77	3.77329e-73
	103T	RPL26L1	-0.423769	0.396	0.682	7.39818e-75	1.3771e-70
	103T	UBE2C	-0.424308	0.065	0.266	2.97253e-40	5.53307e-36
	103T	ATP5B	-0.424348	0.757	0.89	4.53658e-78	8.4444e-74
	103T	SNRPA1	-0.425022	0.227	0.524	4.13216e-65	7.6916e-61
	103T	NHP2	-0.426007	0.675	0.851	2.71372e-83	5.05132e-79
	103T	CDC25B	-0.430934	0.333	0.618	1.29922e-58	2.41838e-54
	103T	NDUFV1	-0.433884	0.352	0.666	7.2758e-79	1.35432e-74
	103T	MDH2	-0.436956	0.738	0.885	1.7359e-87	3.2312e-83
	103T	PTMS	-0.437021	0.99	0.996	8.46057e-92	1.57485e-87
	103T	SAP18	-0.437083	0.775	0.904	9.74843e-89	1.81457e-84
	103T	HIST1H1B	-0.437374	0.029	0.151	1.20344e-23	2.24009e-19
	103T	SNRPD2	-0.437473	0.938	0.988	2.47522e-123	4.60737e-119
	103T	NAP1L1	-0.437706	0.971	0.999	4.08192e-128	7.59809e-124
	103T	MRPL34	-0.43898	0.616	0.836	3.40059e-84	6.32986e-80
	103T	NAT14	-0.441032	0.416	0.709	4.51647e-74	8.40696e-70
	103T	TMEM147	-0.441565	0.576	0.793	6.61811e-76	1.23189e-71
	103T	MRPL12	-0.442784	0.524	0.768	2.40084e-77	4.46892e-73
	103T	MAGOH	-0.443349	0.249	0.596	4.64942e-84	8.65443e-80
	103T	MRPL54	-0.444188	0.53	0.792	6.12893e-86	1.14084e-81
	103T	RPL22	-0.445622	0.999	1	3.38065e-191	6.29274e-187
	103T	GTF3C6	-0.446226	0.743	0.887	1.1549e-88	2.14974e-84
	103T	RPL15	-0.446236	1	1	2.59203e-193	4.8248e-189
	103T	BIRC5	-0.446287	0.078	0.342	1.83689e-56	3.41918e-52
	103T	CCNO	-0.447168	0.157	0.451	5.01343e-64	9.332e-60
	103T	MRPS34	-0.448374	0.727	0.863	1.33233e-75	2.48e-71
	103T	SNU13	-0.449179	0.915	0.981	7.26603e-122	1.3525e-117
	103T	IMP4	-0.450052	0.291	0.648	5.55311e-88	1.03366e-83
	103T	CCDC124	-0.450202	0.308	0.661	5.0944e-89	9.48272e-85
	103T	RPL19	-0.451046	1	1	1.84192e-201	3.42856e-197
	103T	POLR2I	-0.45131	0.736	0.874	1.23514e-90	2.2991e-86
	103T	RTFDC1	-0.452244	0.51	0.734	1.47536e-69	2.74623e-65
	103T	COX7A2	-0.455185	0.985	0.999	2.79521e-145	5.203e-141
	103T	MRTO4	-0.455832	0.274	0.598	1.01967e-76	1.89802e-72
	103T	EIF2S2	-0.456205	0.745	0.882	1.3792e-89	2.56724e-85
	103T	SNRPE	-0.457256	0.884	0.959	6.76086e-99	1.25847e-94
	103T	PRRX2	-0.457667	0.346	0.66	3.83659e-73	7.14143e-69
	103T	NDUFS3	-0.458774	0.574	0.823	4.74112e-94	8.82512e-90
	103T	MRPS7	-0.459548	0.426	0.713	4.56248e-84	8.4926e-80
	103T	LSM2	-0.460761	0.501	0.776	4.35534e-89	8.10704e-85
	103T	JUND	-0.461376	0.91	0.967	3.82173e-78	7.11376e-74
	103T	TOMM40	-0.462211	0.362	0.658	5.60214e-72	1.04278e-67
	103T	MT-ND4	-0.462889	1	1	3.17359e-200	5.90733e-196
	103T	RPS23	-0.464251	1	1	4.18851e-196	7.79649e-192
	103T	CCT5	-0.465238	0.487	0.771	1.65341e-82	3.07766e-78
	103T	CACYBP	-0.466271	0.401	0.663	6.03292e-69	1.12297e-64
	103T	HSPA8	-0.46709	0.965	0.993	1.48684e-105	2.76761e-101
	103T	GRPEL1	-0.467104	0.23	0.585	8.43283e-89	1.56969e-84
	103T	PSMC5	-0.467461	0.562	0.799	1.32282e-90	2.46229e-86
	103T	SNRPF	-0.468734	0.716	0.886	1.8951e-101	3.52754e-97
	103T	NR2F6	-0.469363	0.382	0.695	9.22172e-85	1.71653e-80
	103T	PHB2	-0.470278	0.824	0.94	1.21641e-118	2.26422e-114
	103T	UQCC2	-0.470315	0.655	0.85	9.44798e-90	1.75865e-85
	103T	MRPS23	-0.470714	0.269	0.637	2.11142e-94	3.9302e-90
	103T	VDAC2	-0.471329	0.667	0.87	1.60016e-98	2.97854e-94
	103T	PGP	-0.471397	0.591	0.788	1.26267e-70	2.35033e-66
	103T	PRR7	-0.471974	0.276	0.644	8.873e-94	1.65162e-89
	103T	GCSH	-0.472127	0.661	0.846	5.65449e-88	1.05253e-83
	103T	MRPL22	-0.474568	0.239	0.609	4.02217e-95	7.48687e-91
	103T	NDUFB8	-0.474924	0.729	0.902	4.08709e-109	7.60771e-105
	103T	MIF	-0.47496	0.803	0.932	2.15132e-107	4.00446e-103
	103T	MRPL27	-0.474986	0.756	0.912	1.41662e-107	2.6369e-103
	103T	YIF1A	-0.476093	0.453	0.749	1.87233e-91	3.48515e-87
	103T	SUB1	-0.477099	0.944	0.949	4.40707e-53	8.20332e-49
	103T	TNNI3	-0.47758	0.071	0.456	8.56006e-100	1.59337e-95
	103T	RPL11	-0.477725	1	1	4.27179e-217	7.95151e-213
	103T	NDP	-0.477975	0.158	0.362	4.99278e-37	9.29357e-33
	103T	NDUFB2	-0.480737	0.878	0.976	2.06836e-122	3.85005e-118
	103T	MRPL51	-0.482151	0.902	0.973	9.38682e-121	1.74726e-116
	103T	CLIC1	-0.482446	0.815	0.939	1.4801e-104	2.75506e-100
	103T	SLC27A5	-0.48372	0.233	0.584	9.40246e-88	1.75017e-83
	103T	GTF3A	-0.485004	0.689	0.872	3.28933e-101	6.12277e-97
	103T	FABP5	-0.486344	0.237	0.568	3.08078e-77	5.73456e-73
	103T	NUDT1	-0.488247	0.146	0.474	1.96248e-77	3.65296e-73
	103T	PPIB	-0.489924	0.892	0.96	4.57823e-100	8.52191e-96
	103T	HMGB2	-0.490342	0.137	0.37	3.83752e-45	7.14315e-41
	103T	CLPP	-0.490681	0.347	0.713	4.64605e-105	8.64815e-101
	103T	SEC11C	-0.49137	0.172	0.562	1.86409e-99	3.46982e-95
	103T	TPX2	-0.491507	0.116	0.364	2.33509e-49	4.34654e-45
	103T	CCDC34	-0.494842	0.218	0.561	1.47369e-80	2.74313e-76
	103T	CCT7	-0.496171	0.56	0.792	5.8455e-91	1.08808e-86
	103T	RPS11	-0.498209	1	1	2.25583e-216	4.19901e-212
	103T	TMEM70	-0.49843	0.268	0.579	4.10093e-74	7.63347e-70
	103T	SERBP1	-0.499058	0.954	0.994	6.99841e-141	1.30268e-136
	103T	TMEM160	-0.501126	0.758	0.898	2.41832e-100	4.50146e-96
	103T	PEBP1	-0.50158	0.981	0.998	9.27631e-150	1.72669e-145
	103T	POP7	-0.502345	0.405	0.682	8.40405e-78	1.56433e-73
	103T	ADI1	-0.502488	0.485	0.768	3.76428e-90	7.00684e-86
	103T	ENDOG	-0.503143	0.174	0.559	3.12619e-95	5.81909e-91
	103T	MRPL15	-0.503595	0.29	0.661	7.85274e-98	1.46171e-93
	103T	MT-ND1	-0.503809	0.999	1	1.43499e-223	2.67109e-219
	103T	SSU72	-0.504627	0.793	0.927	1.20393e-121	2.241e-117
	103T	BANF1	-0.505421	0.776	0.918	1.46207e-113	2.72149e-109
	103T	UQCRFS1	-0.505499	0.741	0.905	2.95149e-113	5.49391e-109
	103T	TXN2	-0.505845	0.695	0.896	6.76614e-120	1.25945e-115
	103T	MRPL20	-0.506211	0.742	0.922	1.14799e-117	2.13687e-113
	103T	TRAPPC2L	-0.506412	0.608	0.858	1.04606e-106	1.94713e-102
	103T	SNRPG	-0.508227	0.876	0.952	2.34388e-102	4.3629e-98
	103T	NDUFB9	-0.508884	0.471	0.806	7.38648e-115	1.37492e-110
	103T	SLC25A6	-0.509399	0.991	0.999	1.04374e-160	1.94281e-156
	103T	TP53I3	-0.510498	0.206	0.464	1.98753e-51	3.69959e-47
	103T	GAMT	-0.513539	0.538	0.791	1.93953e-93	3.61024e-89
	103T	PFDN2	-0.514253	0.602	0.833	5.68967e-102	1.05908e-97
	103T	PDAP1	-0.514274	0.687	0.886	3.45955e-118	6.4396e-114
	103T	TOP2A	-0.515109	0.092	0.344	4.65807e-52	8.67054e-48
	103T	GPATCH4	-0.516337	0.34	0.694	7.94428e-98	1.47875e-93
	103T	TKT	-0.517912	0.693	0.883	2.10247e-102	3.91354e-98
	103T	MAP2K2	-0.518488	0.831	0.948	1.66519e-126	3.09958e-122
	103T	EIF4EBP1	-0.518489	0.524	0.764	2.90525e-87	5.40783e-83
	103T	ISG15	-0.518785	0.535	0.742	2.77316e-58	5.16197e-54
	103T	CDKN3	-0.519612	0.077	0.409	6.66958e-79	1.24148e-74
	103T	SRSF3	-0.520151	0.793	0.932	8.17687e-104	1.52204e-99
	103T	GSTP1	-0.521125	0.933	0.994	1.84321e-142	3.43095e-138
	103T	RPS3	-0.523642	1	1	2.04585e-227	3.80814e-223
	103T	TBCA	-0.525695	0.841	0.961	2.04755e-140	3.81131e-136
	103T	MSX1	-0.529776	0.35	0.566	5.21921e-48	9.71503e-44
	103T	RPS14	-0.530004	1	1	2.55829e-267	4.762e-263
	103T	MYL9	-0.530183	0.652	0.833	3.89058e-75	7.24193e-71
	103T	MRPL41	-0.532943	0.957	0.992	3.39962e-155	6.32805e-151
	103T	GNB2L1	-0.533105	0.999	1	1.53887e-205	2.86445e-201
	103T	NAA38	-0.533403	0.787	0.918	5.05198e-117	9.40375e-113
	103T	ERCC1	-0.53426	0.672	0.838	2.11944e-83	3.94512e-79
	103T	NPM3	-0.534938	0.368	0.72	3.16855e-108	5.89794e-104
	103T	NCL	-0.537355	0.851	0.941	2.71113e-91	5.04649e-87
	103T	PSMA3	-0.541608	0.333	0.709	5.67836e-112	1.05697e-107
	103T	ALDOA	-0.542916	0.882	0.974	2.32894e-138	4.33509e-134
	103T	UNC13A	-0.544286	0.125	0.554	1.75239e-115	3.2619e-111
	103T	ACAT2	-0.545896	0.259	0.615	1.08597e-88	2.02142e-84
	103T	UBE2M	-0.546875	0.615	0.864	1.54195e-113	2.87019e-109
	103T	SSBP1	-0.547369	0.603	0.853	7.0897e-119	1.31968e-114
	103T	RPL8	-0.547798	1	1	1.38084e-284	2.57029e-280
	103T	RPLP0	-0.547815	1	1	1.65502e-228	3.08065e-224
	103T	NAA10	-0.548132	0.695	0.901	5.06926e-120	9.43593e-116
	103T	UQCR10	-0.548141	0.981	0.999	2.00486e-188	3.73184e-184
	103T	NUDC	-0.548386	0.419	0.727	6.79221e-96	1.2643e-91
	103T	PAFAH1B3	-0.548666	0.568	0.836	6.31648e-116	1.17575e-111
	103T	NDUFA6	-0.548844	0.547	0.832	5.76621e-122	1.07332e-117
	103T	NDUFS7	-0.549616	0.429	0.794	3.74639e-125	6.97353e-121
	103T	DCTPP1	-0.554213	0.31	0.682	6.3792e-105	1.18742e-100
	103T	CHCHD2	-0.55431	0.979	0.999	1.05831e-183	1.96995e-179
	103T	EIF5A	-0.555069	0.612	0.847	9.9338e-111	1.84908e-106
	103T	ATP5J	-0.555095	0.93	0.986	1.28039e-159	2.38333e-155
	103T	COX4I1	-0.555373	0.995	1	2.27574e-213	4.23606e-209
	103T	RPS5	-0.555899	1	1	3.98628e-241	7.42006e-237
	103T	CD320	-0.558453	0.354	0.729	1.89756e-115	3.53212e-111
	103T	HMGB1	-0.560648	0.967	0.98	1.0282e-87	1.91389e-83
	103T	PLPP2	-0.562202	0.277	0.628	9.84148e-91	1.83189e-86
	103T	CDC42EP5	-0.564663	0.539	0.769	4.87072e-81	9.06636e-77
	103T	KPNA2	-0.565852	0.652	0.83	1.06996e-79	1.99162e-75
	103T	ATP5O	-0.567568	0.746	0.942	2.04328e-148	3.80336e-144
	103T	SNRPD3	-0.568953	0.696	0.882	1.86477e-117	3.47108e-113
	103T	PRDX2	-0.569684	0.808	0.932	1.24656e-116	2.32035e-112
	103T	RPL3	-0.56986	1	1	9.71698e-240	1.80872e-235
	103T	SF3B6	-0.573094	0.825	0.962	1.56877e-151	2.9201e-147
	103T	RPL18A	-0.573472	1	1	5.49485e-262	1.02281e-257
	103T	PRDX4	-0.573973	0.268	0.654	1.04376e-107	1.94285e-103
	103T	EI24	-0.574327	0.835	0.953	1.23701e-139	2.30256e-135
	103T	SOST	-0.576967	0.145	0.216	5.64561e-08	0.00105087
	103T	RPS12	-0.5777	1	1	4.12911e-186	7.68593e-182
	103T	PRMT1	-0.579253	0.544	0.811	4.44775e-111	8.27904e-107
	103T	EEF1B2	-0.581019	0.995	1	1.12759e-224	2.0989e-220
	103T	NDUFS6	-0.582853	0.874	0.978	2.09954e-159	3.90809e-155
	103T	CKS1B	-0.583389	0.221	0.558	5.06978e-83	9.4369e-79
	103T	NDUFV2	-0.584322	0.631	0.872	7.58232e-134	1.41137e-129
	103T	DTYMK	-0.584388	0.377	0.647	9.61982e-73	1.79063e-68
	103T	POMP	-0.585593	0.826	0.953	1.96762e-142	3.66254e-138
	103T	RPS4X	-0.586274	1	1	4.75236e-231	8.84604e-227
	103T	PSMB3	-0.587583	0.374	0.755	2.55363e-126	4.75333e-122
	103T	MT-ND6	-0.588485	0.925	0.993	3.36959e-140	6.27216e-136
	103T	RPL21	-0.589255	0.996	1	9.74949e-225	1.81477e-220
	103T	RANBP1	-0.589274	0.599	0.805	7.14814e-90	1.33055e-85
	103T	SFN	-0.59013	0.057	0.39	4.43873e-83	8.26226e-79
	103T	MKI67	-0.590403	0.073	0.345	2.98329e-59	5.5531e-55
	103T	TSPO	-0.590594	0.888	0.983	2.09855e-155	3.90623e-151
	103T	NDUFS8	-0.59083	0.78	0.946	4.06708e-155	7.57047e-151
	103T	NDUFA8	-0.592383	0.298	0.707	1.61908e-128	3.01376e-124
	103T	LDHA	-0.596055	0.677	0.889	3.14062e-127	5.84596e-123
	103T	PFDN5	-0.596695	1	1	3.34695e-211	6.23001e-207
	103T	CYC1	-0.597407	0.416	0.781	2.1397e-130	3.98284e-126
	103T	COX5B	-0.597881	0.928	0.99	2.16327e-190	4.0267e-186
	103T	CHCHD10	-0.601265	0.843	0.942	5.65048e-136	1.05178e-131
	103T	HNRNPA1	-0.602908	0.889	0.986	1.7718e-167	3.29802e-163
	103T	RPS16	-0.605147	1	1	2.48013e-273	4.61652e-269
	103T	RPS2	-0.608038	1	1	1.67334e-230	3.11475e-226
	103T	DBI	-0.608248	0.805	0.952	3.3874e-142	6.3053e-138
	103T	FEZ1	-0.608397	0.467	0.729	2.86712e-83	5.33685e-79
	103T	FBL	-0.614992	0.412	0.796	2.63713e-141	4.90875e-137
	103T	PSMB5	-0.617801	0.923	0.991	3.20921e-205	5.97362e-201
	103T	MRPL11	-0.618219	0.535	0.856	2.36345e-152	4.39933e-148
	103T	TPI1	-0.619547	0.941	0.992	4.87955e-176	9.08279e-172
	103T	LSM4	-0.620174	0.651	0.912	2.09109e-154	3.89235e-150
	103T	MRPS15	-0.622248	0.403	0.79	2.22045e-149	4.13314e-145
	103T	AP2S1	-0.623894	0.911	0.989	1.73456e-188	3.2287e-184
	103T	MRPS26	-0.62539	0.644	0.882	1.00153e-137	1.86425e-133
	103T	PDCD5	-0.629525	0.738	0.923	5.12341e-152	9.53671e-148
	103T	CISD1	-0.632884	0.298	0.664	1.34287e-108	2.49962e-104
	103T	MRPL36	-0.633601	0.605	0.881	3.21189e-148	5.97862e-144
	103T	NDUFA12	-0.634651	0.474	0.808	1.49166e-140	2.77657e-136
	103T	RAN	-0.636025	0.942	0.993	5.24368e-182	9.76058e-178
	103T	TUFM	-0.639883	0.728	0.95	2.72906e-183	5.07988e-179
	103T	PHB	-0.642076	0.723	0.929	8.78238e-172	1.63475e-167
	103T	HSP90AA1	-0.643329	0.98	0.993	2.61396e-117	4.86563e-113
	103T	PSMB6	-0.643487	0.591	0.872	2.57501e-150	4.79312e-146
	103T	PTTG1	-0.643714	0.094	0.448	9.39781e-89	1.74931e-84
	103T	RPL29	-0.644461	1	1	0	0
	103T	PSMD8	-0.64548	0.687	0.923	2.18919e-161	4.07496e-157
	103T	HN1	-0.646045	0.815	0.958	3.41403e-146	6.35487e-142
	103T	MRPS12	-0.646579	0.685	0.915	7.40833e-171	1.37899e-166
	103T	GADD45GIP1	-0.648105	0.744	0.945	1.46434e-177	2.72572e-173
	103T	COX7B	-0.649854	0.786	0.954	3.80659e-182	7.08558e-178
	103T	PFN1	-0.650029	0.897	0.993	2.05395e-186	3.82321e-182
	103T	LSM7	-0.650639	0.929	0.996	7.17621e-213	1.33578e-208
	103T	SNRPB	-0.651118	0.618	0.864	1.33938e-125	2.49312e-121
	103T	CENPF	-0.652647	0.191	0.432	2.98086e-47	5.54857e-43
	103T	MT-CO3	-0.653436	1	1	0	0
	103T	CCT3	-0.654406	0.839	0.976	8.16538e-194	1.5199e-189
	103T	STRA13	-0.654672	0.501	0.772	1.00075e-104	1.86279e-100
	103T	NDUFS5	-0.658905	0.962	0.997	1.04221e-215	1.93996e-211
	103T	ATP5D	-0.659907	0.958	0.997	3.61819e-228	6.7349e-224
	103T	PPA1	-0.668482	0.793	0.919	2.11404e-76	3.93507e-72
	103T	DESI2	-0.669533	0.919	0.981	1.74897e-154	3.25554e-150
	103T	NDUFB10	-0.672227	0.718	0.908	6.07273e-147	1.13038e-142
	103T	COX5A	-0.673798	0.812	0.969	1.84566e-199	3.43551e-195
	103T	SDF2L1	-0.675362	0.269	0.674	2.36761e-120	4.40707e-116
	103T	MT-ATP6	-0.675557	1	1	0	0
	103T	PSME2	-0.676888	0.367	0.777	1.25843e-145	2.34245e-141
	103T	TUBA1B	-0.677851	0.75	0.882	2.19023e-84	4.0769e-80
	103T	SLC25A5	-0.67875	0.766	0.951	2.02124e-180	3.76233e-176
	103T	VIM	-0.679891	1	1	2.43309e-177	4.52895e-173
	103T	ANP32B	-0.681223	0.599	0.891	9.76993e-151	1.81857e-146
	103T	DDT	-0.682423	0.912	0.989	2.9902e-200	5.56595e-196
	103T	PSMA7	-0.683803	0.871	0.978	4.72771e-178	8.80017e-174
	103T	ATP5G3	-0.683991	0.863	0.974	3.09784e-210	5.76632e-206
	103T	YBX1	-0.68511	0.993	1	9.07814e-241	1.6898e-236
	103T	SRM	-0.68709	0.694	0.932	1.88801e-179	3.51435e-175
	103T	RPS17	-0.690861	0.999	1	0	0
	103T	CYCS	-0.693643	0.538	0.837	7.29502e-140	1.35789e-135
	103T	NME4	-0.693937	0.836	0.973	8.52763e-191	1.58733e-186
	103T	AURKAIP1	-0.694778	0.855	0.968	2.16416e-195	4.02837e-191
	103T	PRELID1	-0.701885	0.896	0.987	1.40627e-202	2.61763e-198
	103T	TIMM13	-0.702231	0.917	0.99	6.67141e-222	1.24182e-217
	103T	NPM1	-0.70748	0.986	0.999	1.58563e-223	2.95149e-219
	103T	PTMA	-0.707646	0.999	1	4.2642e-253	7.93739e-249
	103T	RPS20	-0.71015	0.996	1	9.25433e-268	1.7226e-263
	103T	CFL1	-0.710763	0.988	1	2.13146e-254	3.9675e-250
	103T	PSMB1	-0.715206	0.716	0.936	1.18792e-186	2.21119e-182
	103T	PARK7	-0.726044	0.958	0.996	2.39418e-253	4.45653e-249
	103T	LDHB	-0.730551	0.891	0.991	5.1631e-220	9.6106e-216
	103T	SMS	-0.739741	0.545	0.67	9.54103e-43	1.77597e-38
	103T	ARHGAP15	-0.743052	0.874	0.952	2.19492e-120	4.08562e-116
	103T	HSP90AB1	-0.744064	0.982	1	8.60081e-226	1.60095e-221
	103T	ATP5J2	-0.752592	0.856	0.984	9.83997e-239	1.83161e-234
	103T	PSMD7	-0.754563	0.651	0.914	2.48519e-197	4.62593e-193
	103T	NDUFAB1	-0.762407	0.754	0.97	2.06343e-230	3.84086e-226
	103T	HSPD1	-0.765257	0.885	0.991	9.91405e-211	1.8454e-206
	103T	CSTB	-0.765548	0.836	0.917	1.89877e-47	3.53437e-43
	103T	BLVRB	-0.765677	0.349	0.805	9.86771e-181	1.83677e-176
	103T	EIF3K	-0.767613	0.919	0.997	7.06343e-266	1.31479e-261
	103T	AHCY	-0.772376	0.553	0.878	2.77912e-179	5.17305e-175
	103T	ARL2	-0.772428	0.559	0.912	7.13896e-213	1.32885e-208
	103T	KIAA0101	-0.775032	0.1	0.594	1.47351e-145	2.74278e-141
	103T	EMP3	-0.777886	0.645	0.914	4.03389e-173	7.50868e-169
	103T	STOML2	-0.789965	0.733	0.955	3.92954e-228	7.31445e-224
	103T	GAPDH	-0.796597	0.998	1	1.05143e-282	1.95713e-278
	103T	IMPA2	-0.797064	0.307	0.645	1.55246e-100	2.88974e-96
	103T	HSPE1	-0.797258	0.869	0.975	2.45284e-218	4.56572e-214
	103T	HINT1	-0.79868	0.997	1	2.82966e-139	5.26713e-135
	103T	ISOC2	-0.808133	0.366	0.839	1.58272e-206	2.94608e-202
	103T	RPSA	-0.81034	0.999	1	0	0
	103T	UBE2S	-0.812508	0.593	0.815	1.037e-96	1.93028e-92
	103T	DNPH1	-0.831803	0.532	0.929	1.37464e-247	2.55875e-243
	103T	TNNT1	-0.834728	0.528	0.861	4.12926e-171	7.68621e-167
	103T	PRDX1	-0.853206	0.871	0.983	6.39621e-240	1.19059e-235
	103T	ATP5C1	-0.879211	0.561	0.921	1.0259e-238	1.9096e-234
	103T	H2AFJ	-0.881488	0.711	0.928	6.18012e-170	1.15037e-165
	103T	SNRPD1	-0.890116	0.664	0.951	1.50264e-249	2.79701e-245
	103T	TWISTNB	-0.903449	0.425	0.76	5.66318e-123	1.05414e-118
	103T	RPL13A	-0.908308	0.999	1	0	0
	103T	RPL27A	-0.914584	1	1	0	0
	103T	CKS2	-0.949645	0.235	0.754	1.55702e-187	2.89823e-183
	103T	CCDC85B	-0.95162	0.915	0.998	7.8594e-295	1.46295e-290
	103T	TAGLN	-0.967395	0.579	0.744	8.99159e-65	1.67369e-60
	103T	IGFL3	-0.969593	0.501	0.774	1.79771e-116	3.34626e-112
	103T	C1QBP	-0.996857	0.746	0.98	1.91207e-307	3.55912e-303
	103T	APRT	-1.03759	0.859	0.994	0	0
	103T	ATP5G1	-1.03991	0.748	0.978	4.8143e-298	8.96133e-294
	103T	H2AFZ	-1.04926	0.799	0.915	3.17374e-127	5.90761e-123
	103T	AURKA	-1.14108	0.114	0.61	1.90065e-155	3.53787e-151
	103T	NME1	-1.16152	0.698	0.987	0	0
	103T	MGP	-1.39846	0.631	0.816	6.70402e-86	1.24789e-81
	103T	LGALS3	-1.47521	0.792	0.954	2.15869e-228	4.01819e-224
	60T	CCK	2.1173	0.925	0.032	0	0
	60T	RPL17	1.65954	1	0.881	1.54538e-266	2.78601e-262
	60T	AC090498.1	1.49342	1	0.888	2.47345e-252	4.45913e-248
	60T	SDC4	1.35263	0.831	0.291	4.0309e-185	7.26691e-181
	60T	NBEAL1	1.34655	1	0.892	2.56831e-248	4.63015e-244
	60T	SAT1	1.29794	0.979	0.855	1.49153e-105	2.68893e-101
	60T	MEST	1.28859	0.842	0.113	0	0
	60T	C12orf75	1.26282	0.715	0.051	0	0
	60T	MIF	1.18635	0.998	0.881	6.49159e-219	1.1703e-214
	60T	SOX4	1.18212	0.649	0.139	1.25426e-198	2.26117e-194
	60T	MT-ND4L	1.1642	0.976	0.541	5.42878e-232	9.78701e-228
	60T	SLC12A2	1.16091	0.722	0.121	1.01848e-296	1.83612e-292
	60T	RPL36A	1.12963	1	0.999	5.37009e-247	9.68119e-243
	60T	FSTL1	1.11935	0.845	0.169	0	0
	60T	PLCG2	1.08842	0.473	0.058	1.83147e-224	3.30178e-220
	60T	SMARCB1	1.08519	0.962	0	0	0
	60T	MT-ND3	1.08029	0.995	0.993	1.32093e-219	2.38137e-215
	60T	CST1	1.07127	0.372	0.001	0	0
	60T	PXDN	1.06195	0.861	0.336	9.76589e-183	1.76059e-178
	60T	NPC2	1.03398	0.967	0.732	5.93947e-174	1.07077e-169
	60T	UCP2	0.997511	0.786	0.211	8.04372e-213	1.45012e-208
	60T	NEAT1	0.984625	0.965	0.928	4.06702e-81	7.33203e-77
	60T	RGS16	0.983248	0.706	0.142	6.38571e-232	1.15122e-227
	60T	H3F3B	0.976274	1	0.964	9.44753e-180	1.7032e-175
	60T	PPP1CB	0.974939	0.871	0.464	2.72524e-128	4.91307e-124
	60T	MALAT1	0.969032	1	1	5.08951e-117	9.17537e-113
[truncated: 2,506 more rows]

## Sheet: scRNA cluster marker genes
	Supplementary Data 2 | Genes defining MRT single cell clusters.
	patient_line	cluster	gene	avg_logFC	pct.1	pct.2	p_val	p_val_adj
	60T	C1	IFI27	1.47265	0.994	0.699	0	0
	60T	C1	STC1	0.931794	0.882	0.426	0	0
	60T	C1	CDC42EP5	0.740495	0.95	0.718	0	0
	60T	C1	S100A4	0.704664	0.995	0.921	0	0
	60T	C1	ECSCR-1	0.677386	0.699	0.163	0	0
	60T	C1	EPS8L1	0.532631	0.567	0.129	0	0
	60T	C1	S100A6	0.553567	0.556	0.162	4.35396e-301	7.84933e-297
	60T	C1	FTL	0.341653	1	1	6.31627e-258	1.1387e-253
	60T	C1	AP2S1	0.394839	0.992	0.959	2.42354e-252	4.36916e-248
	60T	C1	ZFAND5	0.43384	0.653	0.305	1.1708e-237	2.11073e-233
	60T	C1	TNNT1	0.381556	0.987	0.943	4.76507e-221	8.59047e-217
	60T	C1	RGS4	0.437321	0.74	0.424	4.10905e-210	7.4078e-206
	60T	C1	PFDN5	0.328568	1	1	4.02239e-206	7.25157e-202
	60T	C1	NR2F1	0.361932	0.851	0.514	4.67144e-198	8.42167e-194
	60T	C1	CSTB	0.65886	0.954	0.897	5.5069e-184	9.92785e-180
	60T	C1	BCHE	0.382932	0.558	0.277	2.04673e-153	3.68985e-149
	60T	C1	GRIK1	0.274349	0.386	0.114	4.61252e-153	8.31545e-149
	60T	C1	SVIP	0.300289	0.811	0.482	1.8147e-151	3.27153e-147
	60T	C1	SH3GLB1	0.324766	0.622	0.351	6.33021e-144	1.14121e-139
	60T	C1	LAD1	0.394748	0.701	0.451	7.68265e-131	1.38503e-126
	60T	C1	MRPL52	0.258702	0.996	0.982	1.66673e-129	3.00478e-125
	60T	C1	LIMA1	0.302311	0.894	0.75	5.4476e-123	9.82093e-119
	60T	C1	PRUNE2	0.258547	0.425	0.196	1.1614e-112	2.09378e-108
	60T	C1	LUM	0.330744	0.777	0.564	1.73771e-109	3.13275e-105
	60T	C1	RNF167	0.324257	0.656	0.456	2.02873e-105	3.65739e-101
	60T	C1	OAS2	0.263111	0.528	0.305	6.16457e-98	1.11135e-93
	60T	C1	TCAF1	0.263379	0.722	0.51	1.21501e-97	2.19041e-93
	60T	C1	RBM3	0.260624	0.943	0.882	4.23519e-91	7.6352e-87
	60T	C1	CASP3	0.268083	0.569	0.382	2.90135e-77	5.23056e-73
	60T	C1	S100A13	0.258811	0.986	0.964	3.51251e-77	6.33235e-73
	60T	C1	S100A7	0.502007	0.192	0.07	9.38801e-59	1.69247e-54
	60T	C1	MT2A	0.263922	0.891	0.801	7.62396e-47	1.37445e-42
	60T	C1	S100A9	0.432575	0.205	0.117	1.38523e-29	2.49729e-25
	60T	C2	MEG3	1.06982	0.729	0.109	0	0
	60T	C2	COL1A1	0.857508	0.762	0.287	0	0
	60T	C2	CAMK2N1	0.663406	0.474	0.074	0	0
	60T	C2	ALDH1A3	0.416644	0.383	0.061	0	0
	60T	C2	PDLIM1	0.627548	0.38	0.072	3.16093e-281	5.69852e-277
	60T	C2	KCNMA1	0.469061	0.521	0.176	4.2029e-223	7.57698e-219
	60T	C2	HMGA2	0.468665	0.935	0.839	4.9996e-218	9.01328e-214
	60T	C2	ARL4C	0.468445	0.64	0.312	1.02682e-197	1.85115e-193
	60T	C2	TRPM3	0.291458	0.367	0.1	5.29169e-187	9.53985e-183
	60T	C2	CCL2	0.775083	0.703	0.403	1.00725e-186	1.81586e-182
	60T	C2	ANXA1	0.305895	0.266	0.052	3.16924e-173	5.71351e-169
	60T	C2	NRN1	0.483246	0.766	0.486	3.06229e-156	5.52069e-152
	60T	C2	APOLD1	0.398453	0.641	0.39	8.31852e-138	1.49966e-133
	60T	C2	ASPH	0.345628	0.614	0.362	3.17966e-126	5.73229e-122
	60T	C2	SSR3	0.330633	0.859	0.729	2.33627e-117	4.21182e-113
	60T	C2	GNG5	0.268824	0.965	0.926	8.8018e-94	1.58679e-89
	60T	C2	PTN	0.30661	0.163	0.037	3.22454e-90	5.81319e-86
	60T	C2	HMGA1	0.31248	0.997	0.981	5.52441e-82	9.9594e-78
	60T	C2	TUBB2B	0.304204	0.205	0.07	3.24726e-76	5.85417e-72
	60T	C2	IGFBP3	0.250999	0.156	0.046	4.04843e-66	7.2985e-62
	60T	C2	SELT	0.305727	0.718	0.606	1.7514e-62	3.15742e-58
	60T	C2	MSX1	0.254914	0.156	0.054	3.32437e-54	5.99317e-50
	60T	C2	SFRP1	0.289245	0.118	0.083	3.65406e-08	0.000658753
	60T	C3	MEST	1.85057	0.906	0.11	0	0
	60T	C3	TIMP3	0.951936	0.652	0.025	0	0
	60T	C3	KRT12	0.443797	0.301	0.007	0	0
	60T	C3	KCNJ15	0.283319	0.282	0.004	0	0
	60T	C3	POPDC2	0.394407	0.287	0.009	1.2069e-303	2.1758e-299
	60T	C3	ENC1	0.503043	0.405	0.028	6.39455e-289	1.15281e-284
	60T	C3	EVA1A	0.387405	0.4	0.036	5.76617e-227	1.03952e-222
	60T	C3	SORBS2	0.751811	0.744	0.15	1.26376e-225	2.27831e-221
	60T	C3	MGP	1.69184	0.428	0.049	7.53692e-217	1.35876e-212
	60T	C3	TRIL	0.259461	0.2	0.007	6.21421e-208	1.1203e-203
	60T	C3	UMODL1	0.377625	0.384	0.038	3.92799e-205	7.08138e-201
	60T	C3	GCNT4	0.377029	0.346	0.036	2.83136e-177	5.10438e-173
	60T	C3	RPH3A	0.288234	0.318	0.032	1.92063e-164	3.4625e-160
	60T	C3	RGS3	0.575162	0.602	0.156	5.06995e-135	9.14011e-131
	60T	C3	CXCL6	0.787529	0.736	0.243	5.32364e-124	9.59745e-120
	60T	C3	KRT222	0.452393	0.567	0.17	1.04722e-101	1.88793e-97
	60T	C3	NPY	0.868007	0.153	0.013	6.78479e-93	1.22316e-88
	60T	C3	RASL12	0.342509	0.428	0.107	1.99585e-88	3.59812e-84
	60T	C3	NRN1	0.785677	0.885	0.547	6.37874e-86	1.14996e-81
	60T	C3	TACC1	0.481275	0.614	0.229	9.33532e-84	1.68297e-79
	60T	C3	CALM1	0.626776	0.991	0.97	3.3977e-82	6.12538e-78
	60T	C3	CXCL1	0.544408	0.614	0.225	2.04122e-76	3.67991e-72
	60T	C3	PLP1	0.47662	0.551	0.188	4.67665e-74	8.43106e-70
	60T	C3	PARD6B	0.456038	0.614	0.25	1.16987e-71	2.10905e-67
	60T	C3	ELMO1	0.277435	0.327	0.078	4.04121e-70	7.28549e-66
	60T	C3	SUSD2	0.33484	0.4	0.129	4.29419e-57	7.74156e-53
	60T	C3	ACTG1	0.338464	1	1	6.07785e-57	1.09572e-52
	60T	C3	TAGLN	0.5737	0.861	0.571	1.08599e-52	1.95781e-48
	60T	C3	CD9	0.632717	0.713	0.413	2.43993e-52	4.39871e-48
	60T	C3	KRT19	0.669329	0.929	0.784	4.01322e-52	7.23503e-48
	60T	C3	TNNI3	0.250539	0.311	0.094	2.64707e-48	4.77213e-44
	60T	C3	SLC25A6	0.262449	1	1	2.67988e-48	4.83129e-44
	60T	C3	EEF1B2	0.251386	1	1	9.86444e-48	1.77836e-43
	60T	C3	MTFMT	0.2523	0.369	0.127	4.47698e-47	8.0711e-43
	60T	C3	VASH1	0.424821	0.809	0.562	4.88369e-46	8.80431e-42
	60T	C3	KRT28	0.392654	0.445	0.181	1.56911e-45	2.82879e-41
	60T	C3	ALOX5AP	0.292035	0.28	0.081	8.49271e-45	1.53107e-40
	60T	C3	KRT25	0.45569	0.727	0.451	2.15543e-44	3.88581e-40
	60T	C3	DUSP6	0.375236	0.849	0.598	1.14738e-42	2.06849e-38
	60T	C3	FGFR1	0.397411	0.981	0.911	1.87979e-41	3.38889e-37
	60T	C3	TOMM7	0.259523	1	0.998	1.26573e-39	2.28187e-35
	60T	C3	SEPW1	0.337089	0.981	0.945	1.85766e-36	3.349e-32
	60T	C3	PSMB5	0.275568	0.988	0.949	1.44705e-33	2.60875e-29
	60T	C3	COPS8	0.333547	0.765	0.545	5.58224e-33	1.00637e-28
	60T	C3	TMPO	0.31025	0.647	0.386	6.20043e-33	1.11781e-28
	60T	C3	CCDC80	0.272525	0.598	0.328	1.11375e-31	2.00788e-27
	60T	C3	PKDCC	0.302184	0.602	0.343	1.58965e-31	2.86581e-27
	60T	C3	KLF6	0.309703	0.661	0.421	2.80109e-30	5.04981e-26
	60T	C3	TARBP1	0.271294	0.496	0.266	2.62984e-29	4.74108e-25
	60T	C3	RAB4A	0.331479	0.875	0.708	4.70797e-29	8.48753e-25
	60T	C3	APOC1	0.417128	0.718	0.488	5.21472e-29	9.4011e-25
	60T	C3	WLS	0.31241	0.718	0.501	2.21516e-27	3.99348e-23
	60T	C3	KRT8	0.691346	0.616	0.432	2.43474e-26	4.38935e-22
	60T	C3	SELT	0.407659	0.791	0.629	8.01532e-26	1.445e-21
	60T	C3	PLP2	0.318584	0.739	0.534	2.89736e-25	5.22336e-21
	60T	C3	IGFBP2	0.261389	0.16	0.047	8.93252e-25	1.61035e-20
	60T	C3	LYRM4	0.266779	0.878	0.742	2.51796e-24	4.53939e-20
	60T	C3	LOXL4	0.27909	0.609	0.392	1.25274e-23	2.25845e-19
	60T	C3	DEXI	0.265971	0.656	0.446	1.65945e-23	2.99167e-19
	60T	C3	SHC1	0.254981	0.925	0.835	1.14198e-22	2.05877e-18
	60T	C3	PDCD7	0.28443	0.574	0.373	1.71164e-22	3.08575e-18
	60T	C3	CLIC4	0.363411	0.656	0.476	2.63324e-22	4.74721e-18
	60T	C3	MRPL32	0.261093	0.814	0.644	2.77518e-21	5.00309e-17
	60T	C3	MYL9	0.266814	0.967	0.894	8.78486e-21	1.58374e-16
	60T	C3	MYADM	0.266078	0.661	0.468	1.93095e-20	3.48112e-16
	60T	C3	ZNF706	0.311946	0.92	0.874	1.11402e-19	2.00836e-15
	60T	C3	RAC2	0.277756	0.711	0.528	8.11491e-18	1.46296e-13
	60T	C3	ITGB1BP1	0.25342	0.866	0.75	1.90015e-17	3.42559e-13
	60T	C3	PEG3	0.296567	0.784	0.659	2.54967e-17	4.59655e-13
	60T	C3	LGALS3	0.309891	0.958	0.908	1.83299e-16	3.30452e-12
	60T	C3	PYCARD	0.270012	0.656	0.5	8.05668e-14	1.45246e-09
	60T	C3	EMP1	0.329454	0.831	0.727	9.13124e-14	1.64618e-09
	60T	C3	TPM2	0.278494	0.948	0.908	6.73084e-12	1.21344e-07
	60T	C3	APOE	0.328352	0.647	0.496	6.34475e-11	1.14383e-06
	60T	S1	CCK	2.20629	0.947	0.037	0	0
	60T	S1	MEST	1.36233	0.88	0.116	0	0
	60T	S1	C12orf75	1.34432	0.773	0.053	0	0
	60T	S1	FSTL1	1.18316	0.896	0.171	0	0
	60T	S1	CST1	1.14482	0.403	0.002	0	0
	60T	S1	SMARCB1	1.1075	0.981	0.005	0	0
	60T	S1	ADD3	0.982522	0.707	0.034	0	0
	60T	S1	CCL11	0.942447	0.507	0.021	0	0
	60T	S1	ARHGAP29	0.869785	0.621	0.025	0	0
	60T	S1	CTHRC1	0.864757	0.563	0.034	0	0
	60T	S1	CD82	0.845294	0.693	0.056	0	0
	60T	S1	IGFBP2	0.828169	0.523	0.031	0	0
	60T	S1	MTRNR2L12	0.79541	0.757	0.06	0	0
	60T	S1	TGM2	0.787875	0.616	0.057	0	0
	60T	S1	MMP2	0.786497	0.531	0.008	0	0
	60T	S1	RP11-230G5.2	0.784181	0.723	0.089	0	0
	60T	S1	RBP1	0.768768	0.517	0.004	0	0
	60T	S1	ITGA6	0.764535	0.656	0.047	0	0
	60T	S1	SERPINE2	0.751894	0.6	0.027	0	0
	60T	S1	SPARCL1	0.722982	0.323	0.002	0	0
	60T	S1	OGFRL1	0.63376	0.557	0.04	0	0
	60T	S1	CPE	0.586907	0.568	0.045	0	0
	60T	S1	MYO1B	0.581085	0.544	0.013	0	0
	60T	S1	PEG10	0.560398	0.435	0.006	0	0
	60T	S1	FYN	0.550624	0.507	0.014	0	0
	60T	S1	GALNT7	0.54023	0.493	0.002	0	0
	60T	S1	MCOLN3	0.529474	0.384	0	0	0
	60T	S1	C1QTNF1	0.526642	0.459	0.003	0	0
	60T	S1	GLCE	0.49311	0.483	0.031	0	0
	60T	S1	KCNN3	0.466237	0.413	0.013	0	0
	60T	S1	PPP3CA	0.455017	0.368	0.006	0	0
	60T	S1	LYPD1	0.44434	0.328	0.009	0	0
	60T	S1	ZP1	0.43487	0.387	0.001	0	0
	60T	S1	ZNF703	0.424851	0.432	0.024	0	0
	60T	S1	SCUBE3	0.391578	0.344	0.004	0	0
	60T	S1	FBN1	0.385664	0.384	0.012	0	0
	60T	S1	TPBG	0.377373	0.371	0.012	0	0
	60T	S1	FN1	0.369683	0.24	0.002	0	0
	60T	S1	CPA4	0.36563	0.315	0.001	0	0
	60T	S1	COL13A1	0.356275	0.325	0.006	0	0
	60T	S1	PCDH7	0.349378	0.32	0.002	0	0
	60T	S1	TRIM22	0.342756	0.347	0.008	0	0
	60T	S1	LAMB1	0.340894	0.349	0.014	0	0
	60T	S1	LINC01173	0.328524	0.349	0.002	0	0
	60T	S1	SCN5A	0.323658	0.304	0.005	0	0
	60T	S1	SLCO2B1	0.322391	0.283	0.002	0	0
	60T	S1	NRP2	0.314112	0.251	0.005	0	0
	60T	S1	TSPAN5	0.311236	0.261	0.003	0	0
	60T	S1	RGL1	0.289404	0.296	0.008	0	0
	60T	S1	PHLDB2	0.287149	0.267	0.006	0	0
	60T	S1	PCDH18	0.270812	0.243	0.004	0	0
	60T	S1	ADAM19	0.261911	0.24	0.001	0	0
	60T	S1	NANOS1	0.25075	0.221	0.002	0	0
	60T	S1	RGCC	0.361703	0.272	0.007	3.04964e-307	5.49789e-303
	60T	S1	SLC12A2	1.17168	0.765	0.123	6.33729e-300	1.14249e-295
	60T	S1	OLFML3	1.02302	0.717	0.099	7.75547e-298	1.39816e-293
	60T	S1	MMD	0.60014	0.549	0.052	9.4791e-295	1.70889e-290
	60T	S1	INMT	0.261911	0.187	0.001	6.33421e-293	1.14193e-288
	60T	S1	CYP2E1	0.287312	0.165	0	5.04547e-281	9.09597e-277
	60T	S1	CTD-2314B22.1	0.264793	0.237	0.005	1.67898e-278	3.02686e-274
	60T	S1	GABARAP	0.682816	0.725	0.109	2.29144e-275	4.13101e-271
	60T	S1	DCBLD2	0.545928	0.419	0.03	5.43307e-271	9.79473e-267
	60T	S1	FXYD2	0.727235	0.656	0.091	1.31944e-268	2.37869e-264
	60T	S1	ADAM12	0.250198	0.259	0.008	4.3281e-267	7.8027e-263
	60T	S1	CDK18	0.592413	0.597	0.073	6.09485e-259	1.09878e-254
	60T	S1	DRAXIN	0.305463	0.288	0.012	7.51045e-257	1.35398e-252
	60T	S1	HOPX	0.46409	0.389	0.026	8.30789e-257	1.49775e-252
	60T	S1	TTLL7	0.458765	0.456	0.04	4.43567e-250	7.99662e-246
	60T	S1	ITM2C	0.87353	0.771	0.15	9.41729e-248	1.69775e-243
	60T	S1	CPXM1	0.922062	0.781	0.158	1.58437e-246	2.85631e-242
	60T	S1	IFITM2	0.727378	0.624	0.09	5.56917e-240	1.00401e-235
	60T	S1	FBLIM1	0.547497	0.525	0.061	4.28026e-234	7.71645e-230
	60T	S1	RPL17	1.60963	1	0.882	2.30965e-233	4.16383e-229
	60T	S1	FAM65C	0.474128	0.512	0.058	4.59537e-233	8.28453e-229
	60T	S1	TMEM178A	0.311082	0.288	0.014	2.36756e-230	4.26825e-226
	60T	S1	RGS16	1.0283	0.731	0.144	1.44131e-224	2.5984e-220
	60T	S1	CYP1B1	0.519504	0.235	0.009	1.0638e-222	1.91781e-218
	60T	S1	PLCG2	1.15146	0.496	0.059	2.39974e-221	4.32625e-217
	60T	S1	NBEAL1	1.33996	1	0.893	2.39764e-219	4.32246e-215
	60T	S1	AC090498.1	1.4313	1	0.888	4.02659e-218	7.25913e-214
	60T	S1	UCP2	1.05256	0.827	0.212	9.22029e-218	1.66223e-213
	60T	S1	RPL36A	1.12068	1	0.999	1.05088e-215	1.89452e-211
	60T	S1	FNDC5	0.407763	0.355	0.027	6.67941e-215	1.20416e-210
	60T	S1	C8orf88	0.492662	0.507	0.062	2.30282e-214	4.15152e-210
	60T	S1	MTRNR2L8	0.531382	0.589	0.088	9.7273e-213	1.75364e-208
	60T	S1	EEF1G	0.913411	0.893	0.292	5.41931e-208	9.76994e-204
	60T	S1	CHST2	0.426268	0.435	0.045	1.81464e-207	3.27144e-203
	60T	S1	LY96	0.468741	0.491	0.061	3.28068e-204	5.9144e-200
	60T	S1	PON2	0.689936	0.707	0.146	4.52655e-202	8.16047e-198
	60T	S1	COLEC12	0.274451	0.248	0.012	3.57127e-201	6.43828e-197
	60T	S1	MT-ND4L	1.12094	0.973	0.544	2.92971e-199	5.28169e-195
	60T	S1	SFRP1	0.713043	0.541	0.072	1.6781e-198	3.02528e-194
	60T	S1	SCD5	0.387558	0.411	0.042	1.01259e-196	1.82549e-192
	60T	S1	MIF	1.14594	0.997	0.882	4.41959e-195	7.96763e-191
	60T	S1	CTD-2091N23.1	0.385921	0.365	0.034	4.09848e-192	7.38873e-188
	60T	S1	MT-ND3	1.08388	0.995	0.993	7.15357e-192	1.28965e-187
	60T	S1	FAM126A	0.45989	0.464	0.058	2.04139e-191	3.68022e-187
	60T	S1	SDC4	1.43034	0.869	0.293	1.70529e-190	3.0743e-186
	60T	S1	STC2	0.456304	0.459	0.056	2.6709e-190	4.81509e-186
	60T	S1	SOX4	0.942246	0.669	0.141	7.60585e-188	1.37118e-183
	60T	S1	IGFBP5	0.254127	0.168	0.004	8.93611e-187	1.611e-182
	60T	S1	KRT17	0.463408	0.413	0.046	6.01744e-186	1.08482e-181
	60T	S1	S100A16	0.293601	0.2	0.008	8.24302e-186	1.48605e-181
	60T	S1	MAP1B	0.894646	0.632	0.123	1.50219e-185	2.70815e-181
	60T	S1	CRIM1	0.522229	0.517	0.076	3.31109e-185	5.96923e-181
	60T	S1	NPC2	1.09988	0.987	0.733	3.99779e-184	7.20722e-180
	60T	S1	PXDN	1.12355	0.888	0.338	1.28319e-183	2.31334e-179
	60T	S1	FGFR4	0.34417	0.365	0.035	5.82722e-183	1.05053e-178
	60T	S1	CTDSPL	0.55712	0.584	0.105	7.3545e-177	1.32587e-172
	60T	S1	IFITM1	0.798116	0.696	0.166	2.674e-176	4.82069e-172
	60T	S1	LAMA4	0.310682	0.275	0.019	1.50167e-173	2.7072e-169
	60T	S1	CDKN2A	0.516657	0.432	0.055	5.90259e-173	1.06412e-168
	60T	S1	TMEM2	0.255254	0.264	0.018	7.76615e-173	1.40008e-168
	60T	S1	ENC1	0.324653	0.344	0.033	5.36707e-171	9.67575e-167
	60T	S1	H3F3B	0.991137	1	0.964	1.54706e-170	2.78904e-166
	60T	S1	NHSL2	0.509733	0.592	0.114	3.48405e-168	6.28105e-164
	60T	S1	FOXC1	0.276474	0.261	0.018	9.04674e-168	1.63095e-163
	60T	S1	AXL	0.831938	0.611	0.126	2.63116e-165	4.74345e-161
	60T	S1	FHL2	0.421072	0.424	0.056	7.93494e-164	1.43051e-159
	60T	S1	POLD4	0.416052	0.501	0.081	3.29568e-161	5.94146e-157
	60T	S1	NT5DC3	0.322941	0.349	0.038	7.26358e-160	1.30948e-155
	60T	S1	RPS27L	0.827886	1	0.991	6.6844e-158	1.20506e-153
	60T	S1	PMAIP1	0.875643	0.619	0.139	1.8688e-157	3.36908e-153
	60T	S1	ITGA3	0.319783	0.288	0.025	6.64618e-157	1.19817e-152
	60T	S1	PGM2L1	0.285471	0.288	0.025	1.96167e-156	3.53649e-152
	60T	S1	RAP1B	0.555084	0.627	0.14	3.02484e-155	5.45318e-151
	60T	S1	FAM3C	0.666112	0.669	0.166	2.43975e-154	4.39837e-150
	60T	S1	ZMAT3	0.871484	0.888	0.384	1.1253e-153	2.0287e-149
	60T	S1	ATP1A1	0.418073	0.472	0.076	4.38181e-151	7.89952e-147
	60T	S1	TP53INP1	0.542053	0.589	0.125	1.78677e-150	3.22119e-146
	60T	S1	LOXL1	0.532568	0.523	0.098	2.63249e-150	4.74585e-146
	60T	S1	ITM2B	0.803342	0.88	0.373	3.61728e-149	6.52123e-145
	60T	S1	RP11-14N7.2	0.874109	0.773	0.249	5.30219e-148	9.55878e-144
	60T	S1	ATP1B1	0.497212	0.432	0.065	7.78563e-148	1.40359e-143
	60T	S1	RPS10	0.598682	1	1	1.22645e-147	2.21105e-143
	60T	S1	CPD	0.549779	0.627	0.144	1.62046e-147	2.92137e-143
	60T	S1	PERP	0.469652	0.451	0.071	2.0623e-146	3.71791e-142
	60T	S1	LRP1	0.550462	0.619	0.143	4.6664e-144	8.41259e-140
	60T	S1	SRGAP2B	0.454469	0.549	0.11	3.20401e-143	5.77618e-139
	60T	S1	MYO6	0.260154	0.293	0.029	4.56513e-142	8.23002e-138
	60T	S1	PDP1	0.307853	0.317	0.035	1.22575e-141	2.20979e-137
	60T	S1	ATP13A2	0.437165	0.421	0.066	9.53117e-140	1.71828e-135
	60T	S1	KHDC1L	0.880866	0.163	0.007	1.1665e-139	2.10296e-135
	60T	S1	STEAP3	0.479877	0.512	0.099	6.38775e-138	1.15158e-133
	60T	S1	MT-ATP8	0.416792	0.461	0.08	9.67668e-138	1.74451e-133
	60T	S1	LMO2	0.461786	0.456	0.077	8.74172e-137	1.57596e-132
	60T	S1	HNRNPA1L2	0.443923	0.509	0.1	1.06321e-134	1.91676e-130
	60T	S1	CTGF	0.470883	0.341	0.043	1.71946e-134	3.09985e-130
	60T	S1	BLCAP	0.584563	0.688	0.195	1.82867e-133	3.29673e-129
	60T	S1	SERINC2	0.289663	0.219	0.016	1.8627e-133	3.35807e-129
	60T	S1	GXYLT2	0.306614	0.344	0.044	3.76436e-133	6.78638e-129
	60T	S1	MRPL53	0.410434	0.499	0.096	8.51935e-133	1.53587e-128
	60T	S1	PSMA6	0.440206	0.547	0.117	2.25483e-132	4.06501e-128
	60T	S1	FAM24B	0.416989	0.397	0.061	7.40219e-132	1.33447e-127
	60T	S1	JUP	0.265575	0.272	0.027	2.20033e-131	3.96675e-127
	60T	S1	NABP1	0.457782	0.44	0.078	1.71446e-129	3.09083e-125
	60T	S1	AMOTL1	0.278326	0.323	0.039	2.24143e-129	4.04084e-125
	60T	S1	CCDC80	0.882982	0.797	0.321	1.33008e-128	2.39786e-124
	60T	S1	CDC42EP3	0.503268	0.507	0.101	7.68649e-128	1.38572e-123
	60T	S1	PPFIBP1	0.490074	0.579	0.138	1.45919e-127	2.63063e-123
	60T	S1	NUAK1	0.256752	0.269	0.028	9.66899e-127	1.74313e-122
	60T	S1	HIST1H2AC	0.721916	0.731	0.244	7.41206e-126	1.33625e-121
	60T	S1	SPATA18	0.296601	0.328	0.043	1.26096e-125	2.27326e-121
	60T	S1	NT5E	0.944474	0.917	0.55	4.00319e-125	7.21696e-121
	60T	S1	CDC42EP2	0.433872	0.528	0.114	6.50108e-124	1.17202e-119
	60T	S1	IER3	0.6116	0.645	0.175	2.96987e-123	5.35408e-119
	60T	S1	CCNG1	0.790337	0.976	0.782	4.96506e-123	8.951e-119
	60T	S1	PCSK1N	0.674428	0.731	0.239	2.56136e-122	4.61763e-118
	60T	S1	ARL4D	0.251584	0.253	0.025	3.13729e-122	5.6559e-118
	60T	S1	APLP2	0.913573	0.912	0.569	4.62425e-122	8.33659e-118
	60T	S1	MALAT1	1.01447	1	1	5.13064e-122	9.24952e-118
	60T	S1	COL3A1	0.901539	0.843	0.418	5.75407e-122	1.03734e-117
	60T	S1	NOTCH2	0.499311	0.592	0.151	8.4528e-122	1.52387e-117
	60T	S1	RP11-255M2.3	0.307601	0.368	0.056	6.16643e-121	1.11168e-116
	60T	S1	CNTNAP3B	0.436095	0.453	0.088	6.55871e-121	1.1824e-116
	60T	S1	TSPAN6	0.489592	0.56	0.136	1.38909e-120	2.50424e-116
	60T	S1	PPP1CB	1.01217	0.877	0.466	2.29574e-120	4.13875e-116
	60T	S1	HOXB2	0.732356	0.813	0.336	3.18491e-120	5.74176e-116
	60T	S1	CASP4	0.447374	0.528	0.12	2.12354e-119	3.82832e-115
	60T	S1	LINC01021	0.718377	0.693	0.233	8.29061e-118	1.49463e-113
	60T	S1	SGCB	0.400872	0.496	0.106	9.68807e-117	1.74657e-112
	60T	S1	TSN	0.693685	0.699	0.246	1.22484e-116	2.20814e-112
	60T	S1	TPM1	0.643842	0.691	0.22	2.85728e-116	5.1511e-112
	60T	S1	FAM213A	0.945043	0.877	0.488	5.29953e-116	9.554e-112
	60T	S1	SBDS	0.605419	0.72	0.242	5.83323e-116	1.05161e-111
	60T	S1	BEST1	0.29	0.368	0.058	5.0328e-115	9.07313e-111
	60T	S1	GYPC	0.277442	0.203	0.017	1.21207e-114	2.18511e-110
	60T	S1	NDUFA13	0.722429	0.947	0.6	3.03886e-114	5.47845e-110
	60T	S1	RPS27	0.451354	1	1	2.2788e-113	4.10821e-109
	60T	S1	SSFA2	0.762816	0.789	0.328	3.12527e-113	5.63424e-109
	60T	S1	MT-CO1	0.504704	1	1	1.75434e-111	3.16273e-107
	60T	S1	SAT1	1.38188	0.984	0.856	1.8449e-111	3.32598e-107
	60T	S1	OAZ1	0.607768	0.997	0.992	2.19955e-111	3.96534e-107
	60T	S1	SERTAD4-AS1	0.519375	0.488	0.11	4.16132e-111	7.50204e-107
	60T	S1	SPARC	0.850257	0.973	0.722	3.02582e-110	5.45495e-106
	60T	S1	CTC-425F1.4	0.411294	0.299	0.041	3.93566e-110	7.0952e-106
	60T	S1	ANTXR1	0.280322	0.32	0.046	3.51225e-109	6.33188e-105
	60T	S1	UQCRB	0.653197	0.995	0.904	5.17324e-109	9.32632e-105
	60T	S1	SRSF8	0.648454	0.747	0.281	1.11148e-108	2.00378e-104
	60T	S1	GCC2	0.46269	0.613	0.177	1.42641e-105	2.57154e-101
	60T	S1	RPL39	0.371853	1	1	6.10228e-105	1.10012e-100
	60T	S1	CDKN1A	0.948909	0.984	0.767	2.47821e-104	4.46772e-100
	60T	S1	TSPYL1	0.759547	0.795	0.36	5.93228e-104	1.06947e-99
	60T	S1	GALNT1	0.578291	0.709	0.257	6.77534e-104	1.22146e-99
	60T	S1	CHIC2	0.347663	0.413	0.082	2.35922e-103	4.25319e-99
	60T	S1	LAMC1	0.554046	0.72	0.263	3.51321e-103	6.33362e-99
	60T	S1	CDH11	0.725583	0.843	0.418	5.64956e-103	1.0185e-98
	60T	S1	FRMD6	0.55121	0.656	0.216	5.90922e-103	1.06531e-98
	60T	S1	NME2	0.373103	0.483	0.112	8.73667e-103	1.57505e-98
	60T	S1	BCL2L11	0.263135	0.256	0.032	8.9161e-102	1.60739e-97
	60T	S1	AC007246.3	0.334711	0.419	0.085	1.09299e-101	1.97044e-97
	60T	S1	ARF5	0.430547	0.52	0.135	1.37795e-101	2.48416e-97
	60T	S1	EFNA5	0.319742	0.333	0.054	4.21121e-101	7.59197e-97
	60T	S1	ABHD5	0.257388	0.283	0.039	5.33142e-100	9.61148e-96
	60T	S1	NBPF14	0.297833	0.331	0.055	3.81941e-99	6.88562e-95
	60T	S1	SRSF6	0.537433	0.683	0.24	8.13541e-99	1.46665e-94
	60T	S1	ZFP36L2	0.583059	0.648	0.221	1.64397e-98	2.96375e-94
	60T	S1	NREP	0.490519	0.531	0.145	1.06526e-97	1.92045e-93
	60T	S1	OAF	0.775681	0.688	0.27	1.40491e-97	2.53277e-93
	60T	S1	GOLIM4	0.663005	0.64	0.22	4.91226e-97	8.85583e-93
	60T	S1	WIPI1	0.447275	0.517	0.138	6.34997e-97	1.14477e-92
	60T	S1	CALCOCO1	0.365416	0.416	0.089	1.77082e-96	3.19243e-92
	60T	S1	PHLDA3	0.698197	0.899	0.545	5.1501e-96	9.2846e-92
	60T	S1	COL6A3	0.685389	0.997	0.959	1.90545e-95	3.43514e-91
	60T	S1	TSC22D3	0.257756	0.312	0.05	2.51255e-95	4.52963e-91
	60T	S1	COL1A2	0.726126	0.979	0.846	5.43807e-95	9.80375e-91
	60T	S1	CALCRL	0.261149	0.245	0.031	9.23529e-95	1.66494e-90
	60T	S1	PEA15	0.400483	0.453	0.108	2.11961e-93	3.82123e-89
	60T	S1	CAMK2D	0.298591	0.379	0.075	5.49745e-93	9.91081e-89
	60T	S1	NEAT1	1.0556	0.976	0.927	7.23131e-93	1.30366e-88
	60T	S1	PTPRG	0.432604	0.509	0.139	8.37571e-93	1.50997e-88
	60T	S1	FNDC4	0.274086	0.339	0.06	1.02127e-92	1.84114e-88
	60T	S1	HSD11B1	0.407341	0.368	0.072	1.72816e-92	3.11552e-88
	60T	S1	SRGAP3	0.323999	0.392	0.082	2.87961e-91	5.19137e-87
	60T	S1	SUSD6	0.272919	0.347	0.064	3.44507e-91	6.21077e-87
	60T	S1	TSPAN3	0.443108	0.597	0.19	1.22521e-90	2.20881e-86
	60T	S1	BMP1	0.26051	0.309	0.052	4.18061e-90	7.53681e-86
	60T	S1	CALM2	0.80839	0.963	0.773	1.00881e-89	1.81868e-85
	60T	S1	TMEM150A	0.313342	0.395	0.084	5.44687e-89	9.81961e-85
	60T	S1	CTNNAL1	0.632486	0.643	0.236	2.95004e-88	5.31833e-84
	60T	S1	SDPR	0.252135	0.304	0.049	5.1613e-88	9.30479e-84
	60T	S1	UQCRHL	0.457248	0.637	0.222	5.72345e-88	1.03182e-83
	60T	S1	ZNF90	0.663174	0.901	0.632	8.89866e-88	1.60425e-83
	60T	S1	NBL1	0.330108	0.363	0.073	1.22185e-87	2.20275e-83
	60T	S1	AMFR	0.310895	0.325	0.06	4.7292e-87	8.5258e-83
	60T	S1	DNAJC10	0.466459	0.656	0.233	9.70473e-87	1.74957e-82
	60T	S1	TNS2	0.402603	0.517	0.147	1.18768e-86	2.14115e-82
	60T	S1	ATP5EP2	0.53057	0.701	0.285	3.58605e-86	6.46494e-82
	60T	S1	MSX1	0.397898	0.357	0.07	6.11652e-86	1.10269e-81
	60T	S1	CYR61	0.405381	0.325	0.062	1.33924e-85	2.41439e-81
	60T	S1	MDM2	0.585187	0.608	0.213	2.74588e-85	4.95027e-81
	60T	S1	PSMA2	0.60686	0.912	0.612	2.97886e-85	5.37029e-81
	60T	S1	TRIML2	0.437811	0.205	0.024	7.51683e-85	1.35513e-80
	60T	S1	B4GALT1	0.642059	0.547	0.174	1.24964e-84	2.25285e-80
	60T	S1	SUPT4H1	0.523255	0.728	0.313	1.3681e-84	2.46641e-80
	60T	S1	SARAF	0.495577	0.723	0.304	1.20928e-83	2.1801e-79
	60T	S1	DYNLT3	0.308608	0.397	0.091	5.19565e-83	9.36673e-79
	60T	S1	CLU	0.72818	0.701	0.289	5.85998e-83	1.05644e-78
	60T	S1	MYL6	0.62288	1	0.973	8.60508e-83	1.55132e-78
	60T	S1	FAS	0.376103	0.525	0.155	9.60492e-83	1.73158e-78
	60T	S1	EID1	0.586708	0.912	0.679	1.02114e-82	1.84091e-78
	60T	S1	RAB3B	0.307599	0.331	0.064	2.37865e-82	4.28823e-78
	60T	S1	ARID3A	0.569263	0.72	0.315	8.29631e-82	1.49566e-77
	60T	S1	POLR2L	0.515641	1	0.991	1.42691e-81	2.57244e-77
	60T	S1	HOXB-AS1	0.51636	0.656	0.255	3.0186e-81	5.44193e-77
	60T	S1	RAB31	0.43379	0.493	0.143	3.80778e-81	6.86467e-77
	60T	S1	AAMDC	0.339155	0.467	0.125	9.23607e-81	1.66508e-76
	60T	S1	IGFBP7	0.688164	0.824	0.459	2.05737e-80	3.70904e-76
	60T	S1	MAMDC2	0.514188	0.496	0.142	3.2389e-80	5.83909e-76
	60T	S1	ATP2B1	0.39804	0.467	0.13	6.24817e-80	1.12642e-75
	60T	S1	DSE	0.270961	0.333	0.067	1.12552e-79	2.02908e-75
	60T	S1	GGT5	0.324847	0.387	0.09	1.6855e-79	3.03863e-75
	60T	S1	TWSG1	0.313149	0.419	0.104	1.85984e-79	3.35292e-75
	60T	S1	NUDT4	0.396432	0.557	0.181	6.26193e-79	1.1289e-74
	60T	S1	MRPL33	0.57587	0.925	0.655	3.14753e-78	5.67437e-74
	60T	S1	TTC3	0.557912	0.901	0.642	6.36437e-78	1.14737e-73
	60T	S1	BTG1	0.550388	0.683	0.275	7.15272e-78	1.28949e-73
	60T	S1	CHMP4B	0.466653	0.664	0.262	9.04083e-78	1.62988e-73
	60T	S1	CHP1	0.562461	0.781	0.392	9.72706e-78	1.75359e-73
	60T	S1	PDLIM1	0.470978	0.504	0.141	1.32485e-77	2.38845e-73
	60T	S1	CTNNB1	0.91341	0.763	0.364	3.36518e-77	6.06675e-73
	60T	S1	PLK2	0.511487	0.531	0.164	3.60498e-77	6.49905e-73
	60T	S1	VOPP1	0.376047	0.496	0.147	6.23288e-77	1.12366e-72
	60T	S1	DDX5	0.579752	0.939	0.729	1.16381e-76	2.09811e-72
	60T	S1	GOLGA4	0.550412	0.773	0.384	1.92376e-76	3.46816e-72
	60T	S1	FLCN	0.386957	0.437	0.118	4.29468e-76	7.74246e-72
	60T	S1	MGLL	0.298552	0.269	0.046	1.75399e-75	3.16208e-71
	60T	S1	PLXNB2	0.500863	0.725	0.327	1.46649e-74	2.64379e-70
	60T	S1	ANXA5	0.64951	0.848	0.517	3.11129e-74	5.60904e-70
	60T	S1	ANXA1	0.447704	0.4	0.098	8.24101e-74	1.48569e-69
	60T	S1	APP	0.618527	0.851	0.553	1.1721e-73	2.11306e-69
	60T	S1	RPS24	0.356493	1	1	1.19322e-73	2.15114e-69
	60T	S1	CITED2	0.600612	0.627	0.248	1.22234e-73	2.20363e-69
	60T	S1	CBWD1	0.277866	0.384	0.093	1.48107e-73	2.67008e-69
	60T	S1	PPIC	0.376693	0.451	0.129	2.80568e-73	5.05808e-69
	60T	S1	COL6A1	0.397531	0.501	0.155	5.40641e-73	9.74668e-69
	60T	S1	CIRBP	0.553122	0.931	0.673	9.7904e-73	1.76501e-68
	60T	S1	PSMD9	0.351907	0.467	0.136	1.35268e-72	2.43861e-68
	60T	S1	SPTBN1	0.364223	0.539	0.177	1.94742e-72	3.5108e-68
	60T	S1	ADCY4	0.349688	0.429	0.117	2.60846e-72	4.70252e-68
	60T	S1	EFHC1	0.374437	0.496	0.154	2.65729e-72	4.79057e-68
	60T	S1	PET100	0.486888	0.755	0.365	3.62398e-72	6.53332e-68
	60T	S1	COX16	0.385446	0.509	0.166	6.21238e-72	1.11997e-67
	60T	S1	VEZT	0.375903	0.509	0.164	7.61157e-72	1.37221e-67
	60T	S1	LRCH4	0.252471	0.323	0.068	1.13234e-71	2.04138e-67
	60T	S1	CD63	0.663041	0.923	0.691	1.6901e-71	3.0469e-67
	60T	S1	GADD45G	0.55131	0.488	0.151	2.20722e-71	3.97918e-67
	60T	S1	RP11-149I23.3	0.702403	0.776	0.411	2.65403e-71	4.78469e-67
	60T	S1	ENDOD1	0.283483	0.336	0.075	3.7479e-71	6.75672e-67
	60T	S1	RSRP1	0.503874	0.651	0.275	3.83559e-71	6.9148e-67
	60T	S1	PPIA	0.357929	1	0.999	2.07801e-69	3.74623e-65
	60T	S1	NACA2	0.325204	0.432	0.123	6.10006e-69	1.09972e-64
	60T	S1	DRAM1	0.480668	0.637	0.266	1.40807e-68	2.53847e-64
	60T	S1	SYCE1L	0.475238	0.643	0.266	1.96159e-68	3.53636e-64
	60T	S1	BAX	0.509839	0.981	0.952	1.97428e-68	3.55924e-64
	60T	S1	HIST1H4H	0.323209	0.347	0.083	8.26879e-68	1.4907e-63
	60T	S1	YPEL5	0.357164	0.475	0.148	9.13726e-68	1.64726e-63
	60T	S1	C6orf62	0.43107	0.728	0.343	1.00751e-67	1.81634e-63
	60T	S1	EVA1A	0.254007	0.253	0.046	1.50422e-67	2.7118e-63
	60T	S1	BCL10	0.422721	0.491	0.161	1.98364e-67	3.57611e-63
	60T	S1	RAI14	0.274571	0.344	0.082	2.01028e-67	3.62414e-63
	60T	S1	TOB1	0.327855	0.429	0.123	7.36401e-67	1.32758e-62
	60T	S1	IDS	0.440369	0.483	0.161	1.21245e-66	2.1858e-62
	60T	S1	DST	0.372382	0.533	0.183	1.83147e-66	3.30177e-62
	60T	S1	SYNC	0.349801	0.483	0.155	4.19095e-66	7.55544e-62
	60T	S1	CXCL8	0.269242	0.133	0.013	5.28603e-66	9.52966e-62
	60T	S1	UBE2F	0.410262	0.651	0.275	5.43671e-66	9.80131e-62
	60T	S1	COMMD7	0.293587	0.373	0.097	8.65475e-66	1.56028e-61
	60T	S1	KIAA1109	0.250898	0.333	0.078	1.19043e-65	2.1461e-61
	60T	S1	ITGAV	0.295311	0.411	0.115	3.75575e-65	6.77087e-61
	60T	S1	CCDC144NL-AS1	0.297231	0.331	0.079	6.80024e-65	1.22595e-60
	60T	S1	ODF2L	0.362895	0.52	0.181	1.10173e-64	1.9862e-60
	60T	S1	ATP6V0E1	0.492382	0.896	0.592	4.01289e-64	7.23444e-60
	60T	S1	TLE4	0.327657	0.331	0.078	4.56022e-64	8.22117e-60
	60T	S1	SSR3	0.582066	0.928	0.757	5.36237e-64	9.66728e-60
	60T	S1	NDUFA7	0.439714	0.701	0.34	8.51592e-64	1.53525e-59
	60T	S1	XPNPEP1	0.328535	0.432	0.131	1.50217e-63	2.7081e-59
	60T	S1	RB1CC1	0.332537	0.448	0.139	2.12945e-63	3.83897e-59
	60T	S1	ARL6IP5	0.426555	0.704	0.328	3.28319e-63	5.91894e-59
	60T	S1	MARCKSL1	0.620427	0.896	0.636	3.94391e-62	7.11009e-58
	60T	S1	N4BP2L2	0.531746	0.851	0.565	4.1276e-62	7.44124e-58
	60T	S1	FADS3	0.253276	0.296	0.066	7.32895e-62	1.32126e-57
	60T	S1	RRM2B	0.432517	0.701	0.334	7.6006e-62	1.37024e-57
	60T	S1	ETV5	0.425915	0.627	0.271	9.12673e-62	1.64537e-57
	60T	S1	SRGAP2C	0.325523	0.472	0.155	9.55003e-62	1.72168e-57
	60T	S1	BTG2	0.431501	0.544	0.203	1.07494e-61	1.9379e-57
	60T	S1	MT-ATP6	0.328098	0.997	1	1.54581e-61	2.78679e-57
	60T	S1	AK3	0.393506	0.632	0.269	2.26547e-61	4.0842e-57
	60T	S1	LTA4H	0.38903	0.632	0.27	2.78254e-61	5.01636e-57
	60T	S1	MAN2A1	0.28396	0.368	0.1	6.72633e-61	1.21262e-56
	60T	S1	WBP5	0.4926	0.787	0.45	7.82056e-61	1.40989e-56
	60T	S1	DMKN	0.250166	0.187	0.028	1.01515e-60	1.83012e-56
	60T	S1	AAK1	0.423055	0.589	0.247	1.40419e-60	2.53148e-56
	60T	S1	C16orf74	0.280023	0.293	0.067	6.13593e-60	1.10619e-55
	60T	S1	ST5	0.3467	0.536	0.198	6.67405e-60	1.2032e-55
	60T	S1	TMEM59	0.434486	0.677	0.32	2.31725e-59	4.17754e-55
	60T	S1	EIF4A2	0.507806	0.971	0.902	3.23084e-59	5.82455e-55
	60T	S1	GRN	0.438986	0.728	0.367	3.54104e-59	6.38379e-55
	60T	S1	TGFBR2	0.520846	0.664	0.316	5.23657e-59	9.44049e-55
	60T	S1	FXYD6	0.481764	0.683	0.331	7.73517e-59	1.3945e-54
	60T	S1	KLHDC2	0.378631	0.563	0.221	8.38402e-59	1.51147e-54
	60T	S1	PHF10	0.274012	0.387	0.111	9.45362e-59	1.7043e-54
	60T	S1	TNNC2	0.274122	0.301	0.07	1.06445e-58	1.919e-54
	60T	S1	IL32	0.469524	0.368	0.099	1.1402e-58	2.05555e-54
	60T	S1	OCIAD1	0.46631	0.827	0.511	1.17948e-58	2.12636e-54
	60T	S1	RAP1A	0.314264	0.44	0.141	1.46503e-58	2.64116e-54
	60T	S1	TMEM243	0.281892	0.419	0.128	1.68435e-58	3.03655e-54
	60T	S1	ANXA2	0.794684	0.923	0.746	1.96453e-58	3.54166e-54
	60T	S1	FKBP1A	0.591303	1	0.965	2.87484e-58	5.18276e-54
	60T	S1	CD46	0.380657	0.544	0.214	3.83349e-58	6.91102e-54
	60T	S1	BAG3	0.306365	0.424	0.133	4.45499e-58	8.03145e-54
	60T	S1	SUGCT	0.47372	0.504	0.189	8.26052e-58	1.48921e-53
	60T	S1	UBE2E3	0.417919	0.696	0.348	1.07633e-57	1.9404e-53
	60T	S1	TRIM55	0.575951	0.875	0.619	1.08855e-57	1.96243e-53
	60T	S1	H3F3A	0.414212	0.992	0.974	1.46112e-57	2.6341e-53
	60T	S1	PIDD1	0.304937	0.384	0.113	1.76004e-57	3.173e-53
	60T	S1	NDFIP2	0.268261	0.352	0.096	1.80981e-57	3.26273e-53
	60T	S1	SH3BGRL	0.354834	0.555	0.22	4.07861e-57	7.35292e-53
	60T	S1	LAPTM4A	0.39164	0.661	0.303	5.04977e-57	9.10373e-53
	60T	S1	SULF2	0.521052	0.856	0.561	6.79669e-57	1.22531e-52
	60T	S1	MT-ND5	0.400471	0.992	0.987	6.92378e-57	1.24822e-52
	60T	S1	TAGLN2	0.48778	0.643	0.294	8.50245e-57	1.53282e-52
	60T	S1	CES2	0.431989	0.656	0.307	1.08709e-56	1.9598e-52
	60T	S1	PCBP2	0.438733	0.971	0.869	1.09111e-56	1.96706e-52
	60T	S1	KRTCAP2	0.36949	0.608	0.258	1.12595e-56	2.02986e-52
	60T	S1	CDC42	0.621757	0.931	0.708	1.33892e-56	2.41381e-52
	60T	S1	KIF22	0.332243	0.475	0.164	1.596e-56	2.87727e-52
	60T	S1	DNAJC3	0.345279	0.515	0.192	2.22134e-56	4.00463e-52
	60T	S1	SEC31A	0.355505	0.573	0.237	2.82029e-56	5.08442e-52
	60T	S1	EIF5AL1	0.359368	0.4	0.124	3.93968e-56	7.10246e-52
	60T	S1	C1orf52	0.380475	0.547	0.217	5.21813e-56	9.40725e-52
	60T	S1	UBE2J1	0.32061	0.539	0.205	5.55989e-56	1.00234e-51
	60T	S1	LEPROT	0.342179	0.469	0.165	7.07056e-56	1.27468e-51
	60T	S1	CBWD5	0.316492	0.459	0.157	1.05648e-55	1.90462e-51
	60T	S1	YIPF4	0.347797	0.573	0.234	1.30487e-55	2.35243e-51
	60T	S1	GOLGA7	0.35459	0.563	0.232	1.60173e-55	2.88759e-51
	60T	S1	RASSF3	0.265321	0.333	0.089	2.25431e-55	4.06408e-51
	60T	S1	OTUD6B-AS1	0.327139	0.509	0.19	3.15664e-55	5.69079e-51
	60T	S1	LARP7	0.309569	0.456	0.155	4.1829e-55	7.54093e-51
	60T	S1	STARD3NL	0.34525	0.483	0.176	6.78731e-55	1.22362e-50
	60T	S1	RPL26	0.281357	1	1	2.37194e-54	4.27613e-50
	60T	S1	YWHAQ	0.46492	0.803	0.5	4.73365e-54	8.53382e-50
	60T	S1	PRDX1	0.560222	0.917	0.747	6.03493e-54	1.08798e-49
	60T	S1	HMGN3	0.487864	0.917	0.768	9.75536e-54	1.7587e-49
	60T	S1	TIPIN	0.273963	0.368	0.109	1.72597e-53	3.11157e-49
	60T	S1	TSC22D1	0.439221	0.565	0.247	1.92008e-53	3.46152e-49
	60T	S1	UGP2	0.322568	0.517	0.199	6.47546e-53	1.1674e-48
	60T	S1	TRA2A	0.378452	0.568	0.241	7.0118e-53	1.26409e-48
	60T	S1	AHDC1	0.260096	0.349	0.1	9.37998e-53	1.69102e-48
	60T	S1	RNF19A	0.297029	0.413	0.135	2.55767e-52	4.61097e-48
	60T	S1	PLD3	0.342304	0.597	0.262	4.56167e-52	8.22378e-48
	60T	S1	YBX3	0.428794	0.987	0.96	5.14739e-52	9.27972e-48
	60T	S1	TP53TG1	0.352207	0.504	0.197	5.51572e-52	9.94373e-48
	60T	S1	DYNC1I2	0.421418	0.755	0.426	5.91117e-52	1.06567e-47
	60T	S1	MTCH1	0.489719	0.797	0.511	1.19096e-51	2.14706e-47
	60T	S1	DENND2A	0.263689	0.333	0.093	1.39461e-51	2.5142e-47
	60T	S1	CTTN	0.489019	0.803	0.491	1.52099e-51	2.74204e-47
	60T	S1	DKK3	0.457595	0.693	0.36	1.62763e-51	2.9343e-47
	60T	S1	NAV3	0.547711	0.691	0.383	2.36136e-51	4.25706e-47
	60T	S1	CHPF	0.317414	0.424	0.145	2.70778e-51	4.88159e-47
	60T	S1	PHF20L1	0.324366	0.533	0.214	3.16497e-51	5.7058e-47
	60T	S1	IL13RA1	0.328854	0.544	0.221	3.28073e-51	5.9145e-47
	60T	S1	STRAP	0.407436	0.739	0.398	7.15362e-51	1.28965e-46
	60T	S1	ANAPC13	0.433388	0.755	0.445	1.045e-50	1.88393e-46
	60T	S1	NMT2	0.400585	0.509	0.207	1.46679e-50	2.64434e-46
	60T	S1	IL6ST	0.310783	0.48	0.18	1.95589e-50	3.52609e-46
	60T	S1	CACUL1	0.339798	0.573	0.249	2.07261e-50	3.7365e-46
	60T	S1	ANXA4	0.320185	0.451	0.165	2.85858e-50	5.15344e-46
	60T	S1	EXOC1	0.253603	0.384	0.12	3.22203e-50	5.80868e-46
	60T	S1	SEC22B	0.293764	0.421	0.145	6.73017e-50	1.21331e-45
	60T	S1	SELM	0.468896	0.776	0.482	7.61271e-50	1.37242e-45
	60T	S1	TMCO3	0.313922	0.413	0.142	8.13717e-50	1.46697e-45
	60T	S1	EEF2	0.342849	1	1	9.25091e-50	1.66775e-45
	60T	S1	TMCO1	0.429508	0.72	0.393	1.16613e-49	2.10229e-45
	60T	S1	ATRX	0.402973	0.763	0.444	2.09864e-49	3.78343e-45
	60T	S1	HSP90B1	0.449254	0.813	0.503	2.67798e-49	4.82786e-45
	60T	S1	RC3H1	0.268236	0.445	0.158	3.1952e-49	5.7603e-45
	60T	S1	COL27A1	0.393078	0.496	0.201	4.91027e-49	8.85224e-45
	60T	S1	ADAM17	0.337611	0.525	0.215	6.79739e-49	1.22543e-44
	60T	S1	TRAM2	0.391141	0.579	0.259	6.84584e-49	1.23417e-44
	60T	S1	TRAF4	0.368065	0.544	0.235	1.32501e-48	2.38873e-44
	60T	S1	ZNF638	0.301935	0.467	0.174	1.56816e-48	2.82709e-44
	60T	S1	TOR1AIP2	0.365576	0.629	0.306	1.68196e-48	3.03223e-44
	60T	S1	ITGB1	0.477315	0.949	0.829	2.72389e-48	4.91063e-44
	60T	S1	PAM	0.259702	0.373	0.119	4.5873e-48	8.26999e-44
	60T	S1	REXO2	0.383154	0.563	0.253	6.03561e-48	1.0881e-43
	60T	S1	ACTR10	0.28109	0.424	0.147	7.00701e-48	1.26322e-43
	60T	S1	CDH13	0.581798	0.491	0.206	9.55521e-48	1.72261e-43
	60T	S1	RYBP	0.250333	0.355	0.11	1.24998e-47	2.25346e-43
	60T	S1	RYK	0.296379	0.469	0.18	2.02974e-47	3.65922e-43
	60T	S1	FOXO3	0.282175	0.387	0.129	2.03662e-47	3.67162e-43
	60T	S1	ATP6V1D	0.330471	0.557	0.241	2.05109e-47	3.69771e-43
	60T	S1	SOCS3	0.282817	0.331	0.099	3.20095e-47	5.77067e-43
	60T	S1	GINM1	0.296264	0.493	0.194	5.88456e-47	1.06087e-42
	60T	S1	NOMO1	0.32864	0.555	0.241	9.25477e-47	1.66845e-42
	60T	S1	NDUFB1	0.379333	0.976	0.91	1.78651e-46	3.22073e-42
	60T	S1	FHL3	0.355504	0.504	0.213	4.65663e-46	8.39498e-42
	60T	S1	FTH1	0.400384	1	1	6.15708e-46	1.11e-41
	60T	S1	MRPL13	0.307131	0.437	0.163	6.5774e-46	1.18577e-41
	60T	S1	TMBIM6	0.43554	0.843	0.653	1.12708e-45	2.0319e-41
	60T	S1	LAMP1	0.37605	0.653	0.334	1.30474e-45	2.35219e-41
	60T	S1	STAT2	0.260319	0.328	0.1	1.40622e-45	2.53513e-41
	60T	S1	NDUFA5	0.350035	0.611	0.297	2.17592e-45	3.92275e-41
	60T	S1	SLC38A6	0.325783	0.507	0.212	2.43645e-45	4.39243e-41
	60T	S1	PCOLCE	0.27039	0.379	0.127	3.67244e-45	6.62067e-41
	60T	S1	PTEN	0.349976	0.629	0.309	4.55689e-45	8.21516e-41
	60T	S1	HIGD1A	0.405271	0.701	0.396	7.78961e-45	1.40431e-40
	60T	S1	ATP6AP2	0.259263	0.413	0.148	1.67102e-44	3.01251e-40
	60T	S1	RBM23	0.330865	0.573	0.268	2.64388e-44	4.76639e-40
	60T	S1	SLC25A37	0.428947	0.704	0.408	3.1477e-44	5.67467e-40
	60T	S1	REV3L	0.294295	0.491	0.201	3.25137e-44	5.86156e-40
	60T	S1	ISCU	0.457082	0.861	0.64	3.31211e-44	5.97107e-40
	60T	S1	DUSP6	0.578299	0.795	0.602	4.54992e-44	8.20259e-40
	60T	S1	CIR1	0.254928	0.405	0.143	5.05518e-44	9.11348e-40
	60T	S1	PAIP1	0.320429	0.509	0.218	5.93811e-44	1.07052e-39
	60T	S1	LINC00685	0.460466	0.619	0.319	6.50135e-44	1.17206e-39
	60T	S1	AL589743.1	0.303836	0.419	0.156	1.45575e-43	2.62442e-39
	60T	S1	MEIS2	0.520967	0.827	0.664	1.85607e-43	3.34612e-39
	60T	S1	CRIPT	0.307485	0.507	0.218	2.21773e-43	3.99812e-39
	60T	S1	SRSF5	0.43838	0.893	0.696	2.32124e-43	4.18473e-39
	60T	S1	NBR1	0.278902	0.443	0.171	2.42483e-43	4.37149e-39
	60T	S1	MTA2	0.281851	0.259	0.069	2.66944e-43	4.81247e-39
	60T	S1	RGS3	0.354671	0.435	0.166	5.2357e-43	9.43892e-39
	60T	S1	HNRNPH1	0.59998	0.821	0.585	5.28185e-43	9.52212e-39
	60T	S1	GALNT2	0.309662	0.504	0.215	6.11435e-43	1.10229e-38
	60T	S1	RHOBTB3	0.403475	0.643	0.347	8.3192e-43	1.49978e-38
	60T	S1	HPCAL1	0.273516	0.36	0.121	1.09213e-42	1.96889e-38
	60T	S1	TAX1BP1	0.298243	0.544	0.245	1.15848e-42	2.0885e-38
	60T	S1	USMG5	0.34007	0.997	0.974	1.2921e-42	2.32939e-38
	60T	S1	CCDC50	0.289906	0.413	0.155	1.45982e-42	2.63177e-38
	60T	S1	ABRACL	0.302481	0.501	0.212	1.76518e-42	3.18226e-38
	60T	S1	IFIT1	0.314262	0.432	0.167	1.906e-42	3.43613e-38
	60T	S1	FDX1L	0.262896	0.432	0.164	1.92715e-42	3.47427e-38
	60T	S1	SNHG25	0.383749	0.627	0.331	2.37092e-42	4.27429e-38
	60T	S1	RNF11	0.297219	0.525	0.232	2.54395e-42	4.58624e-38
	60T	S1	TRAM1	0.333053	0.613	0.309	2.56997e-42	4.63314e-38
	60T	S1	GOLGB1	0.335015	0.531	0.243	2.70142e-42	4.87012e-38
	60T	S1	TPP1	0.376594	0.579	0.285	2.70543e-42	4.87735e-38
	60T	S1	PRNP	0.271586	0.432	0.164	3.47224e-42	6.25976e-38
	60T	S1	SKP1	0.421535	0.864	0.615	3.85213e-42	6.94461e-38
	60T	S1	SH2B3	0.270443	0.387	0.138	5.84589e-42	1.0539e-37
	60T	S1	ERGIC2	0.316113	0.477	0.202	6.85648e-42	1.23609e-37
	60T	S1	CPNE8	0.262399	0.379	0.133	8.09135e-42	1.45871e-37
	60T	S1	PCNX	0.261351	0.395	0.143	8.8148e-42	1.58913e-37
	60T	S1	SNRPN	0.391806	0.723	0.424	1.08353e-41	1.9534e-37
	60T	S1	PRDX2	0.404524	0.677	0.367	1.41935e-41	2.55881e-37
	60T	S1	PSMA3-AS1	0.366176	0.653	0.36	3.66646e-41	6.60989e-37
	60T	S1	HLA-C	0.437841	0.741	0.457	4.42146e-41	7.971e-37
	60T	S1	CST3	0.501549	0.768	0.539	4.89259e-41	8.82037e-37
	60T	S1	PNRC1	0.411419	0.776	0.495	6.50663e-41	1.17301e-36
	60T	S1	IGFBP3	0.341366	0.256	0.068	1.17828e-40	2.1242e-36
	60T	S1	UBE2B	0.364503	0.603	0.307	1.32078e-40	2.38111e-36
	60T	S1	SERINC1	0.303294	0.485	0.21	1.36375e-40	2.45857e-36
	60T	S1	ATP6V1G1	0.440839	0.859	0.666	1.78503e-40	3.21805e-36
	60T	S1	TSPAN14	0.32122	0.523	0.235	1.99545e-40	3.59739e-36
	60T	S1	SLC20A1	0.283439	0.376	0.136	2.51006e-40	4.52513e-36
	60T	S1	CNPY2	0.364637	0.877	0.657	3.96584e-40	7.14961e-36
	60T	S1	PIAS2	0.280528	0.451	0.183	4.46235e-40	8.04472e-36
	60T	S1	IER5	0.377199	0.717	0.416	6.39956e-40	1.15371e-35
	60T	S1	TMOD3	0.274313	0.48	0.203	6.99308e-40	1.26071e-35
	60T	S1	NGFRAP1	0.333403	0.995	0.968	7.63011e-40	1.37556e-35
	60T	S1	44081	0.336215	0.677	0.372	9.32516e-40	1.68114e-35
	60T	S1	SDF4	0.3413	0.704	0.401	1.02768e-39	1.8527e-35
	60T	S1	UBE2Q2	0.282994	0.493	0.213	1.1573e-39	2.08637e-35
	60T	S1	NID1	0.365414	0.629	0.334	1.60371e-39	2.89117e-35
	60T	S1	PFDN4	0.400063	0.789	0.526	2.42688e-39	4.37519e-35
	60T	S1	EDA2R	0.27134	0.395	0.151	3.08462e-39	5.56096e-35
	60T	S1	MCFD2	0.324744	0.6	0.313	3.31016e-39	5.96756e-35
	60T	S1	DHRS3	0.334438	0.491	0.213	3.88126e-39	6.99713e-35
	60T	S1	PTPRS	0.471714	0.563	0.289	3.9559e-39	7.13169e-35
	60T	S1	DECR1	0.264361	0.467	0.193	4.11967e-39	7.42694e-35
	60T	S1	GLG1	0.358811	0.683	0.399	5.03357e-39	9.07453e-35
	60T	S1	ZNF277	0.284408	0.416	0.164	5.26666e-39	9.49474e-35
	60T	S1	ORMDL1	0.310384	0.627	0.321	5.79845e-39	1.04534e-34
	60T	S1	PTK7	0.301994	0.499	0.22	6.06447e-39	1.0933e-34
	60T	S1	ANKRD10	0.292493	0.507	0.224	6.3019e-39	1.13611e-34
	60T	S1	DNAJC15	0.318765	0.547	0.261	6.73566e-39	1.2143e-34
	60T	S1	SPRY1	0.481256	0.797	0.625	1.37623e-38	2.48107e-34
	60T	S1	HNRNPL	0.296812	0.44	0.182	1.55393e-38	2.80143e-34
	60T	S1	STARD4	0.27801	0.467	0.201	2.15038e-38	3.87671e-34
	60T	S1	FRG1	0.251873	0.387	0.145	2.8427e-38	5.12481e-34
	60T	S1	SHOC2	0.254916	0.432	0.175	3.34522e-38	6.03076e-34
	60T	S1	PHACTR2	0.337906	0.525	0.249	3.36335e-38	6.06345e-34
	60T	S1	IL4R	0.306957	0.512	0.237	3.40575e-38	6.13988e-34
	60T	S1	COPS2	0.312747	0.528	0.248	3.47794e-38	6.27003e-34
	60T	S1	STRADB	0.303339	0.496	0.22	4.09237e-38	7.37772e-34
	60T	S1	NDUFC2	0.365515	0.672	0.385	6.11701e-38	1.10277e-33
	60T	S1	ACTN4	0.380963	0.757	0.497	6.27083e-38	1.13051e-33
	60T	S1	HLA-A	0.443027	0.795	0.544	7.2415e-38	1.3055e-33
	60T	S1	PDCD10	0.26417	0.397	0.154	7.91709e-38	1.42729e-33
	60T	S1	PKIB	0.250896	0.235	0.06	8.18801e-38	1.47613e-33
	60T	S1	RAB40B	0.262011	0.451	0.186	9.22055e-38	1.66228e-33
	60T	S1	BASP1	0.257798	0.235	0.063	1.13476e-37	2.04574e-33
	60T	S1	MOCS2	0.286753	0.504	0.23	1.23751e-37	2.23098e-33
	60T	S1	SERINC3	0.300732	0.509	0.234	1.2621e-37	2.27531e-33
	60T	S1	AFF4	0.309203	0.509	0.238	2.32772e-37	4.19642e-33
	60T	S1	AP006222.2	0.338971	0.619	0.335	3.36913e-37	6.07386e-33
	60T	S1	LIFR	0.333295	0.608	0.301	3.41702e-37	6.16021e-33
	60T	S1	TNNT2	0.491035	0.629	0.345	4.3798e-37	7.8959e-33
	60T	S1	SRPX	0.291385	0.536	0.248	5.05994e-37	9.12206e-33
	60T	S1	LTB	0.374969	0.293	0.092	5.22822e-37	9.42543e-33
	60T	S1	VIMP	0.31656	0.523	0.244	5.51953e-37	9.95062e-33
	60T	S1	ACADVL	0.317707	0.616	0.325	7.01257e-37	1.26423e-32
	60T	S1	NCOA4	0.255755	0.477	0.207	1.22936e-36	2.21629e-32
	60T	S1	EFEMP2	0.319739	0.672	0.372	1.51114e-36	2.72429e-32
	60T	S1	EIF2A	0.325912	0.667	0.382	3.09462e-36	5.57898e-32
	60T	S1	EIF4G3	0.263519	0.52	0.24	3.30443e-36	5.95723e-32
	60T	S1	RRAGC	0.250845	0.325	0.113	3.44449e-36	6.20973e-32
	60T	S1	GNS	0.257858	0.445	0.189	4.07321e-36	7.34319e-32
	60T	S1	BLOC1S2	0.379961	0.827	0.57	4.15009e-36	7.48178e-32
	60T	S1	LARP6	0.336479	0.605	0.319	5.17766e-36	9.33429e-32
	60T	S1	OSTC	0.353865	0.845	0.643	6.60011e-36	1.18987e-31
	60T	S1	ADIPOR1	0.326402	0.661	0.382	1.04427e-35	1.88262e-31
	60T	S1	WTAP	0.363332	0.659	0.367	1.10577e-35	1.99348e-31
	60T	S1	C14orf2	0.269082	1	0.993	1.12807e-35	2.03369e-31
	60T	S1	AKAP9	0.345166	0.637	0.364	1.36824e-35	2.46667e-31
	60T	S1	RAP2B	0.261441	0.392	0.156	1.50316e-35	2.70989e-31
	60T	S1	HLA-B	0.433208	0.88	0.73	1.66859e-35	3.00814e-31
	60T	S1	IER2	0.419216	0.669	0.422	2.1801e-35	3.93029e-31
	60T	S1	NKTR	0.307132	0.547	0.271	2.34483e-35	4.22727e-31
	60T	S1	RAB1A	0.34748	0.784	0.535	2.53515e-35	4.57037e-31
	60T	S1	DHRS7	0.279831	0.392	0.158	3.18025e-35	5.73335e-31
	60T	S1	DNAJC1	0.506018	0.627	0.366	3.44387e-35	6.2086e-31
	60T	S1	SUB1	0.364208	0.976	0.897	5.32204e-35	9.59458e-31
	60T	S1	SMIM14	0.252657	0.376	0.146	5.41589e-35	9.76377e-31
	60T	S1	RCN1	0.332269	0.707	0.432	5.92957e-35	1.06898e-30
	60T	S1	PPP1R18	0.291546	0.541	0.265	1.21371e-34	2.18808e-30
	60T	S1	ARL6IP1	0.31303	0.589	0.294	1.64709e-34	2.96937e-30
	60T	S1	OPTN	0.271741	0.499	0.233	2.08102e-34	3.75166e-30
	60T	S1	AP2M1	0.380528	0.765	0.524	2.13005e-34	3.84006e-30
	60T	S1	PRMT2	0.360481	0.792	0.569	2.16549e-34	3.90394e-30
	60T	S1	SCP2	0.280076	0.555	0.279	2.45001e-34	4.41688e-30
	60T	S1	GDE1	0.293656	0.528	0.26	2.66966e-34	4.81286e-30
	60T	S1	SAV1	0.30265	0.504	0.241	2.80097e-34	5.04958e-30
	60T	S1	BEX4	0.302831	0.669	0.384	3.05802e-34	5.513e-30
	60T	S1	LINC01091	0.302977	0.467	0.212	4.39537e-34	7.92397e-30
	60T	S1	CHMP3	0.360183	0.712	0.479	5.18916e-34	9.35502e-30
	60T	S1	EIF4G2	0.335483	0.92	0.767	5.49432e-34	9.90515e-30
	60T	S1	PFDN1	0.350867	0.613	0.344	5.90208e-34	1.06403e-29
	60T	S1	TMEM237	0.259786	0.352	0.135	6.80402e-34	1.22663e-29
	60T	S1	PGF	0.496563	0.741	0.487	9.24492e-34	1.66667e-29
	60T	S1	UBE2D3	0.37881	0.925	0.792	9.62888e-34	1.73589e-29
	60T	S1	LTBP2	0.324213	0.533	0.267	1.04855e-33	1.89033e-29
	60T	S1	HSD17B11	0.413209	0.539	0.292	1.13144e-33	2.03976e-29
	60T	S1	FAM229B	0.259472	0.523	0.246	1.32059e-33	2.38077e-29
	60T	S1	TMEM9B	0.264877	0.467	0.211	1.80667e-33	3.25706e-29
	60T	S1	CLTA	0.348289	0.941	0.874	1.83842e-33	3.31431e-29
	60T	S1	IP6K2	0.310988	0.669	0.397	2.23343e-33	4.02643e-29
	60T	S1	YES1	0.266481	0.44	0.196	3.95507e-33	7.13021e-29
	60T	S1	SRP14	0.405851	0.933	0.871	4.56754e-33	8.23437e-29
	60T	S1	SIX1	0.4145	0.941	0.884	5.92888e-33	1.06886e-28
	60T	S1	IFT20	0.305123	0.571	0.311	6.58442e-33	1.18704e-28
	60T	S1	PRKAR1A	0.313779	0.717	0.446	6.89197e-33	1.24248e-28
	60T	S1	IGF2R	0.253888	0.501	0.237	8.1079e-33	1.46169e-28
	60T	S1	C1orf56	0.346512	0.419	0.185	8.97411e-33	1.61785e-28
	60T	S1	AZI2	0.267436	0.568	0.289	9.05495e-33	1.63243e-28
	60T	S1	GLI3	0.312442	0.477	0.224	1.00892e-32	1.81888e-28
	60T	S1	MYH9	0.386798	0.696	0.447	1.57567e-32	2.84062e-28
	60T	S1	PLSCR1	0.315104	0.579	0.306	1.73821e-32	3.13364e-28
	60T	S1	RCN2	0.309794	0.613	0.349	1.88795e-32	3.40359e-28
	60T	S1	POLR2K	0.308336	0.744	0.48	1.95823e-32	3.5303e-28
	60T	S1	RBM7	0.265609	0.365	0.148	2.07324e-32	3.73764e-28
	60T	S1	TIMMDC1	0.275902	0.477	0.227	2.47392e-32	4.45998e-28
	60T	S1	LINC00657	0.305983	0.637	0.358	3.08435e-32	5.56047e-28
	60T	S1	RBM5	0.250007	0.44	0.195	3.13906e-32	5.65911e-28
	60T	S1	H1F0	0.30661	0.795	0.505	4.88521e-32	8.80705e-28
	60T	S1	BBC3	0.418258	0.683	0.43	4.91981e-32	8.86943e-28
	60T	S1	RP11-267C16.1	0.410151	0.931	0.71	5.02153e-32	9.05282e-28
	60T	S1	ZNF706	0.330203	0.963	0.872	7.73906e-32	1.3952e-27
	60T	S1	COPA	0.252199	0.528	0.261	7.95633e-32	1.43437e-27
	60T	S1	SCFD1	0.258539	0.411	0.176	8.47733e-32	1.52829e-27
	60T	S1	ADAM9	0.352917	0.627	0.378	1.10289e-31	1.9883e-27
	60T	S1	CEP350	0.260704	0.395	0.169	1.23343e-31	2.22363e-27
	60T	S1	NOG	0.390023	0.451	0.217	1.50085e-31	2.70573e-27
	60T	S1	CNIH1	0.355103	0.787	0.588	1.65692e-31	2.98709e-27
	60T	S1	BORCS7	0.259386	0.517	0.253	1.90199e-31	3.4289e-27
	60T	S1	HSPA4	0.328946	0.464	0.221	2.3146e-31	4.17276e-27
	60T	S1	SEC62	0.33128	0.675	0.419	2.74992e-31	4.95755e-27
	60T	S1	LRPAP1	0.306089	0.413	0.186	3.41882e-31	6.16345e-27
	60T	S1	TM7SF3	0.289049	0.541	0.283	3.56645e-31	6.42959e-27
	60T	S1	MXD4	0.322851	0.683	0.432	6.04411e-31	1.08963e-26
	60T	S1	ZFAND6	0.267464	0.525	0.27	6.61808e-31	1.19311e-26
	60T	S1	CDC42SE1	0.400109	0.499	0.251	7.49322e-31	1.35088e-26
	60T	S1	CDYL	0.257773	0.493	0.242	9.27092e-31	1.67136e-26
	60T	S1	SNHG9	0.263587	0.467	0.221	1.35141e-30	2.43633e-26
	60T	S1	REEP5	0.276103	0.485	0.24	1.73026e-30	3.11932e-26
	60T	S1	RHOB	0.276582	0.453	0.211	1.77932e-30	3.20775e-26
	60T	S1	FBXW7	0.252781	0.443	0.206	2.51891e-30	4.5411e-26
	60T	S1	CCAR1	0.250427	0.477	0.23	2.66852e-30	4.81081e-26
	60T	S1	CNN3	0.322532	0.731	0.483	2.67436e-30	4.82134e-26
	60T	S1	EMC10	0.326309	0.661	0.407	2.68298e-30	4.83687e-26
	60T	S1	MSMO1	0.308294	0.539	0.291	3.62357e-30	6.53258e-26
	60T	S1	CCDC90B	0.306615	0.696	0.444	5.54918e-30	1.00041e-25
	60T	S1	TIA1	0.251007	0.403	0.178	5.6255e-30	1.01417e-25
	60T	S1	CAPZA1	0.355248	0.832	0.643	7.12318e-30	1.28417e-25
	60T	S1	SDC2	0.348136	0.816	0.604	7.59006e-30	1.36834e-25
	60T	S1	SMDT1	0.32331	0.896	0.793	8.89092e-30	1.60286e-25
	60T	S1	SNX6	0.31274	0.701	0.454	1.14789e-29	2.06941e-25
	60T	S1	STMN1	0.483742	0.771	0.555	1.30581e-29	2.35412e-25
	60T	S1	KLF3	0.312499	0.44	0.208	1.49498e-29	2.69515e-25
	60T	S1	ECE1	0.293482	0.667	0.404	1.52296e-29	2.7456e-25
	60T	S1	MAX	0.272632	0.611	0.339	2.10207e-29	3.7896e-25
	60T	S1	TMEM165	0.273139	0.587	0.326	2.55473e-29	4.60566e-25
	60T	S1	RAD51C	0.253695	0.475	0.234	3.66778e-29	6.61227e-25
	60T	S1	CCNL1	0.292791	0.592	0.341	4.12656e-29	7.43936e-25
	60T	S1	CAV1	0.284117	0.139	0.03	4.59337e-29	8.28093e-25
	60T	S1	IRF2BPL	0.37836	0.552	0.312	5.54548e-29	9.99739e-25
	60T	S1	MMP14	0.350881	0.941	0.796	6.25146e-29	1.12701e-24
	60T	S1	AKR1A1	0.360609	0.672	0.444	6.38715e-29	1.15147e-24
	60T	S1	ARF4	0.312951	0.627	0.372	6.40481e-29	1.15466e-24
	60T	S1	LOXL4	0.42991	0.637	0.392	7.91298e-29	1.42655e-24
	60T	S1	PHLDA1	0.368983	0.963	0.897	7.92293e-29	1.42835e-24
	60T	S1	PDGFC	0.271778	0.488	0.245	1.03359e-28	1.86336e-24
	60T	S1	FAM127A	0.312772	0.712	0.466	1.47943e-28	2.66712e-24
	60T	S1	BIRC2	0.252097	0.467	0.224	1.6195e-28	2.91963e-24
	60T	S1	PCNP	0.320491	0.861	0.667	2.27891e-28	4.10843e-24
	60T	S1	TMED2	0.340031	0.805	0.583	2.69365e-28	4.85612e-24
	60T	S1	XPC	0.282863	0.619	0.366	2.76323e-28	4.98156e-24
	60T	S1	CHURC1	0.298727	0.869	0.664	3.45481e-28	6.22834e-24
	60T	S1	SORBS2	0.435495	0.384	0.171	3.53389e-28	6.37089e-24
	60T	S1	C8orf59	0.289102	0.576	0.326	3.96353e-28	7.14544e-24
	60T	S1	PAIP2	0.326621	0.795	0.578	4.63256e-28	8.35157e-24
	60T	S1	ATP6V0B	0.299109	0.688	0.44	5.37647e-28	9.69271e-24
	60T	S1	BCL2L1	0.343028	0.701	0.477	5.43778e-28	9.80324e-24
	60T	S1	COL5A2	0.387592	0.819	0.644	5.99461e-28	1.08071e-23
	60T	S1	ARL5A	0.297048	0.733	0.497	7.4569e-28	1.34433e-23
	60T	S1	C22orf29	0.300524	0.571	0.321	7.98671e-28	1.43984e-23
	60T	S1	TNRC6A	0.276692	0.6	0.348	8.03821e-28	1.44913e-23
	60T	S1	SERPINF1	0.294461	0.6	0.344	8.72245e-28	1.57248e-23
	60T	S1	RHOU	0.394843	0.741	0.533	9.00173e-28	1.62283e-23
	60T	S1	RBBP6	0.402983	0.539	0.29	1.52397e-27	2.74741e-23
	60T	S1	DDOST	0.263526	0.616	0.348	1.7944e-27	3.23495e-23
	60T	S1	PTP4A1	0.359333	0.765	0.565	1.9519e-27	3.51888e-23
	60T	S1	MSN	0.309797	0.608	0.363	2.27337e-27	4.09843e-23
	60T	S1	RFK	0.311602	0.389	0.181	2.3322e-27	4.20449e-23
	60T	S1	FAM45A	0.277293	0.571	0.328	2.82757e-27	5.09754e-23
	60T	S1	CCL2	0.469389	0.773	0.473	2.99924e-27	5.40703e-23
	60T	S1	SDCBP	0.274498	0.491	0.253	3.94335e-27	7.10907e-23
	60T	S1	SOD2	0.316486	0.379	0.171	4.62528e-27	8.33846e-23
	60T	S1	BAG1	0.253408	0.507	0.267	6.98272e-27	1.25884e-22
	60T	S1	RP11-553A10.1	0.255086	0.323	0.134	7.86773e-27	1.41839e-22
	60T	S1	YWHAZ	0.30072	0.987	0.958	8.30028e-27	1.49637e-22
	60T	S1	ASPH	0.265272	0.688	0.42	9.10659e-27	1.64174e-22
	60T	S1	OSMR	0.27347	0.624	0.373	1.17348e-26	2.11555e-22
	60T	S1	CARD8	0.259679	0.533	0.286	1.54147e-26	2.77897e-22
	60T	S1	MORF4L1	0.322526	0.797	0.614	1.5899e-26	2.86627e-22
	60T	S1	MYL12B	0.372331	0.859	0.726	1.77973e-26	3.2085e-22
	60T	S1	MAP4K4	0.289509	0.675	0.421	1.8261e-26	3.29209e-22
	60T	S1	FXR1	0.267731	0.603	0.355	2.41908e-26	4.36113e-22
	60T	S1	LRRFIP1	0.278971	0.627	0.378	2.44691e-26	4.41128e-22
	60T	S1	SLC35F6	0.255499	0.48	0.244	2.67572e-26	4.82379e-22
	60T	S1	RORA	0.291092	0.525	0.293	2.80654e-26	5.05963e-22
	60T	S1	RHBDD2	0.282745	0.552	0.312	3.52107e-26	6.34779e-22
	60T	S1	ETFA	0.254939	0.501	0.268	3.59343e-26	6.47823e-22
	60T	S1	ANAPC16	0.288801	0.923	0.821	3.62349e-26	6.53242e-22
	60T	S1	RRAS2	0.332152	0.568	0.329	4.15144e-26	7.48421e-22
	60T	S1	GPBP1	0.281145	0.611	0.376	4.69458e-26	8.4634e-22
	60T	S1	ESF1	0.253928	0.475	0.245	4.7402e-26	8.54563e-22
	60T	S1	HSBP1L1	0.275066	0.555	0.314	4.92941e-26	8.88673e-22
	60T	S1	EIF1B	0.297793	0.715	0.477	6.59809e-26	1.1895e-21
	60T	S1	NSMCE1	0.276133	0.499	0.268	8.14092e-26	1.46764e-21
	60T	S1	UBE2H	0.267491	0.613	0.369	9.48424e-26	1.70982e-21
	60T	S1	MSRB1	0.264897	0.469	0.245	1.30086e-25	2.34519e-21
	60T	S1	CMTM6	0.255271	0.533	0.302	1.42156e-25	2.56278e-21
	60T	S1	CTSL	0.525725	0.779	0.601	2.0903e-25	3.7684e-21
	60T	S1	REEP3	0.257114	0.56	0.317	2.49818e-25	4.50372e-21
	60T	S1	SMIM10L1	0.266312	0.555	0.319	3.29741e-25	5.94456e-21
	60T	S1	COX6C	0.2762	0.987	0.951	3.71705e-25	6.70109e-21
	60T	S1	RHEB	0.315592	0.709	0.484	3.94533e-25	7.11264e-21
	60T	S1	PHLDA2	0.413091	0.632	0.406	4.45666e-25	8.03447e-21
	60T	S1	VTI1B	0.291773	0.768	0.577	4.84702e-25	8.7382e-21
	60T	S1	PYURF	0.300093	0.723	0.506	5.25406e-25	9.47202e-21
	60T	S1	TCEAL8	0.285924	0.792	0.608	6.35535e-25	1.14574e-20
	60T	S1	PRSS23	0.427411	0.963	0.948	7.24423e-25	1.30599e-20
	60T	S1	SUMO1	0.286046	0.936	0.839	7.80186e-25	1.40652e-20
	60T	S1	KRT8	0.295371	0.661	0.431	8.05845e-25	1.45278e-20
	60T	S1	ELOVL6	0.253658	0.509	0.282	1.16353e-24	2.09762e-20
	60T	S1	DPY30	0.263003	0.653	0.407	1.76592e-24	3.18359e-20
	60T	S1	CCND2	0.511035	0.813	0.676	1.97403e-24	3.55879e-20
	60T	S1	RAD23B	0.304829	0.579	0.362	2.249e-24	4.0545e-20
	60T	S1	CD47	0.273161	0.523	0.297	3.14002e-24	5.66082e-20
	60T	S1	BZW1	0.286699	0.741	0.523	5.87704e-24	1.05951e-19
	60T	S1	C7orf73	0.308255	0.808	0.628	6.49973e-24	1.17177e-19
	60T	S1	CD59	0.336627	0.851	0.665	6.59052e-24	1.18814e-19
	60T	S1	VMP1	0.365754	0.824	0.685	7.23897e-24	1.30504e-19
	60T	S1	MGST3	0.27716	0.509	0.29	8.77516e-24	1.58199e-19
	60T	S1	PPP2CA	0.27462	0.549	0.324	1.22405e-23	2.20671e-19
	60T	S1	ATP5A1	0.255968	0.912	0.823	1.49658e-23	2.69803e-19
	60T	S1	EIF5	0.355578	0.827	0.643	1.80329e-23	3.25098e-19
	60T	S1	COL1A1	0.323446	0.659	0.407	2.10522e-23	3.7953e-19
	60T	S1	ASAP1	0.25919	0.605	0.378	2.56871e-23	4.63087e-19
	60T	S1	CWC15	0.262751	0.52	0.299	3.40115e-23	6.13159e-19
	60T	S1	OLA1	0.281693	0.704	0.492	3.95695e-23	7.13359e-19
	60T	S1	RRAD	0.343775	0.347	0.157	4.32594e-23	7.79881e-19
	60T	S1	SLC38A1	0.278262	0.603	0.371	4.64071e-23	8.36628e-19
	60T	S1	SUMF2	0.310125	0.589	0.375	6.33972e-23	1.14293e-18
	60T	S1	TTYH3	0.257698	0.568	0.345	6.57231e-23	1.18486e-18
	60T	S1	C14orf1	0.288611	0.747	0.552	7.79545e-23	1.40536e-18
	60T	S1	AK1	0.279221	0.517	0.304	8.27762e-23	1.49229e-18
	60T	S1	IGBP1	0.252682	0.672	0.438	1.14287e-22	2.06036e-18
	60T	S1	KCNQ1OT1	0.281998	0.432	0.232	2.12045e-22	3.82275e-18
	60T	S1	VAPA	0.309489	0.667	0.456	2.46549e-22	4.44478e-18
	60T	S1	TRIAP1	0.332001	0.837	0.705	3.57695e-22	6.44853e-18
	60T	S1	GALNT10	0.289524	0.68	0.473	5.8861e-22	1.06115e-17
	60T	S1	LITAF	0.269296	0.64	0.424	6.46718e-22	1.1659e-17
	60T	S1	NINJ1	0.326087	0.712	0.523	6.92059e-22	1.24764e-17
	60T	S1	NUTF2	0.281384	0.773	0.568	8.63344e-22	1.55644e-17
	60T	S1	FAM167B	0.353041	0.504	0.302	9.73731e-22	1.75544e-17
	60T	S1	CSDE1	0.258934	0.805	0.624	1.18242e-21	2.13166e-17
	60T	S1	CD44	0.344861	0.949	0.845	1.36782e-21	2.4659e-17
	60T	S1	TNRC6B	0.292177	0.733	0.539	1.79083e-21	3.2285e-17
	60T	S1	C20orf24	0.251486	0.637	0.407	4.20371e-21	7.57845e-17
	60T	S1	DDX17	0.284163	0.781	0.6	5.95042e-21	1.07274e-16
	60T	S1	LRP10	0.284941	0.824	0.677	7.52117e-21	1.35592e-16
	60T	S1	GDF15	0.479584	0.755	0.593	8.29792e-21	1.49595e-16
	60T	S1	ZNF207	0.266301	0.675	0.475	1.10323e-20	1.9889e-16
	60T	S1	C11orf58	0.292073	0.792	0.638	1.13023e-20	2.03759e-16
	60T	S1	CCND1	0.364255	0.819	0.687	1.44874e-20	2.61179e-16
	60T	S1	JUNB	0.296432	0.509	0.309	1.87388e-20	3.37823e-16
	60T	S1	TMEM50A	0.261291	0.616	0.407	2.99785e-20	5.40453e-16
	60T	S1	SFPQ	0.284481	0.693	0.502	3.29905e-20	5.94752e-16
	60T	S1	NHSL1	0.254161	0.552	0.34	4.15749e-20	7.49512e-16
	60T	S1	TMEM230	0.260197	0.856	0.696	6.10436e-20	1.10049e-15
	60T	S1	B2M	0.281436	1	0.999	6.90159e-20	1.24422e-15
	60T	S1	PRDX6	0.285135	0.832	0.685	1.82546e-19	3.29094e-15
	60T	S1	NFIB	0.251552	0.627	0.431	2.61636e-19	4.71677e-15
	60T	S1	ENAH	0.329743	0.8	0.666	2.79007e-19	5.02994e-15
	60T	S1	SPRY2	0.409295	0.64	0.497	3.03148e-19	5.46516e-15
	60T	S1	TMED9	0.267911	0.728	0.553	3.52454e-19	6.35403e-15
	60T	S1	DGCR6L	0.25293	0.707	0.509	4.62703e-19	8.34162e-15
	60T	S1	ACTN1	0.281858	0.792	0.609	5.0902e-19	9.1766e-15
	60T	S1	OAZ2	0.252654	0.715	0.534	6.98864e-19	1.25991e-14
	60T	S1	OBFC1	0.257441	0.525	0.331	7.00633e-19	1.2631e-14
	60T	S1	CD151	0.275771	0.563	0.361	7.35832e-19	1.32656e-14
	60T	S1	CRTAP	0.264608	0.768	0.604	7.87978e-19	1.42057e-14
	60T	S1	MEG3	0.339146	0.483	0.271	1.28263e-18	2.31232e-14
	60T	S1	NIFK	0.277699	0.645	0.452	2.18174e-18	3.93324e-14
	60T	S1	RNF181	0.271417	0.651	0.476	7.34943e-18	1.32495e-13
	60T	S1	AHNAK2	0.25507	0.384	0.208	7.85107e-18	1.41539e-13
	60T	S1	APOBEC3C	0.430004	0.669	0.494	9.53005e-18	1.71808e-13
	60T	S1	PNP	0.475307	0.309	0.153	2.49228e-17	4.49308e-13
	60T	S1	CHPT1	0.261522	0.627	0.448	3.46183e-17	6.24098e-13
	60T	S1	ST3GAL5	0.254547	0.552	0.363	9.96736e-17	1.79691e-12
	60T	S1	HRAS	0.260874	0.621	0.438	1.0873e-16	1.96018e-12
	60T	S1	GADD45A	0.550155	0.776	0.619	1.64536e-16	2.96625e-12
	60T	S1	LMNA	0.318515	0.816	0.671	1.95757e-16	3.5291e-12
	60T	S1	FOS	0.369503	0.451	0.29	3.13077e-16	5.64416e-12
	60T	S1	ARL4C	0.255696	0.605	0.393	4.02391e-16	7.2543e-12
	60T	S1	TNC	0.291439	0.883	0.789	7.64002e-16	1.37734e-11
	60T	S1	PNISR	0.264446	0.859	0.778	9.43841e-16	1.70156e-11
	60T	S1	NR2F1	0.368881	0.771	0.719	1.05447e-15	1.90099e-11
	60T	S1	CALD1	0.269592	0.829	0.726	1.50593e-15	2.71489e-11
	60T	S1	PPP1R15A	0.29017	0.357	0.194	2.34594e-15	4.22926e-11
	60T	S1	RAB13	0.328217	0.765	0.605	2.37507e-15	4.28178e-11
	60T	S1	CALR	0.299216	0.896	0.822	2.92513e-15	5.27342e-11
	60T	S1	TAX1BP3	0.259945	0.685	0.519	9.977e-15	1.79865e-10
	60T	S1	SQSTM1	0.317705	0.651	0.499	4.79607e-13	8.64635e-09
	60T	S1	IFI6	0.661369	0.784	0.695	7.77676e-13	1.40199e-08
	60T	S1	SLC38A2	0.250663	0.805	0.718	8.65106e-13	1.55961e-08
	60T	S1	SQLE	0.256094	0.624	0.49	1.75047e-11	3.15574e-07
	60T	S1	MLF2	0.250423	0.901	0.846	4.35593e-11	7.85287e-07
	60T	S1	COL11A1	0.360443	0.475	0.346	1.95822e-10	3.53028e-06
	60T	S1	GRIK1	0.308885	0.395	0.275	5.67632e-10	1.02333e-05
	60T	S1	PPP1R14A	0.284365	0.325	0.215	1.71734e-08	0.000309603
	60T	S2	NEUROD1	1.04179	0.72	0.017	0	0
	60T	S2	TRG-AS1	0.423456	0.32	0.004	5.19118e-303	9.35867e-299
	60T	S2	STXBP6	0.481191	0.264	0.003	1.32202e-286	2.38333e-282
	60T	S2	CHRNA1	0.503311	0.384	0.008	3.55973e-281	6.41748e-277
	60T	S2	SERPINI1	0.396356	0.304	0.006	1.64063e-240	2.95773e-236
	60T	S2	MFAP4	0.572623	0.352	0.009	2.01457e-237	3.63188e-233
	60T	S2	NR3C1	0.353461	0.296	0.01	3.6399e-157	6.56202e-153
	60T	S2	PTGFRN	0.344893	0.232	0.007	5.20049e-136	9.37545e-132
	60T	S2	VSTM1	0.537718	0.384	0.024	1.0013e-126	1.80514e-122
	60T	S2	MDFI	0.60396	0.376	0.025	2.40136e-119	4.32917e-115
	60T	S2	TMEM178A	0.432228	0.312	0.022	3.37862e-91	6.09098e-87
	60T	S2	C11orf96	0.618683	0.304	0.024	3.64095e-80	6.5639e-76
	60T	S2	SOX4	1.65454	0.72	0.156	1.12712e-79	2.03198e-75
	60T	S2	CHRNA3	0.454877	0.368	0.039	4.11134e-73	7.41192e-69
	60T	S2	LINC01088	0.577314	0.128	0.004	1.64465e-69	2.96498e-65
	60T	S2	44078	0.331816	0.16	0.009	2.62796e-58	4.73768e-54
	60T	S2	CPE	0.453884	0.416	0.063	3.99468e-56	7.20162e-52
	60T	S2	RPRML	0.323281	0.176	0.012	3.01449e-54	5.43452e-50
	60T	S2	AC009133.12	0.417792	0.312	0.042	7.88043e-48	1.42068e-43
	60T	S2	CXCR4	0.268753	0.232	0.026	8.99356e-42	1.62136e-37
	60T	S2	MAP1B	0.877725	0.536	0.14	9.2233e-42	1.66278e-37
	60T	S2	CTDSPL	0.427619	0.504	0.121	2.28395e-39	4.11751e-35
	60T	S2	SLC12A2	0.76927	0.536	0.146	7.80359e-39	1.40683e-34
	60T	S2	CHST2	0.290422	0.32	0.059	9.58529e-34	1.72804e-29
	60T	S2	SLC17A7	0.494154	0.632	0.217	1.46826e-32	2.64697e-28
	60T	S2	GLCE	0.256271	0.264	0.048	4.66832e-28	8.41605e-24
	60T	S2	C9orf16	1.10373	0.976	0.955	1.3149e-23	2.3705e-19
	60T	S2	S100A5	0.31877	0.432	0.136	1.17925e-21	2.12596e-17
	60T	S2	SH3BGRL3	0.524082	1	0.994	2.29557e-21	4.13846e-17
	60T	S2	TESC	0.545553	0.464	0.164	2.69894e-21	4.86564e-17
	60T	S2	DIXDC1	0.529235	0.544	0.236	3.8553e-21	6.95034e-17
	60T	S2	GADD45A	0.549406	0.864	0.622	7.49331e-21	1.35089e-16
	60T	S2	PPP1R14A	0.78808	0.52	0.215	1.0192e-20	1.83741e-16
	60T	S2	ADI1	0.839178	0.72	0.432	1.40412e-20	2.53135e-16
	60T	S2	MAMDC2	0.313295	0.456	0.153	2.69346e-20	4.85577e-16
	60T	S2	S100A4	0.614843	1	0.966	3.64193e-20	6.56567e-16
	60T	S2	NKX3-1	0.2937	0.216	0.045	5.13594e-20	9.25907e-16
	60T	S2	MYH8	0.467791	0.504	0.202	9.07245e-20	1.63558e-15
	60T	S2	KIAA0101	0.564671	0.944	0.616	1.11849e-19	2.01641e-15
	60T	S2	CD99	0.42648	1	0.989	1.18491e-18	2.13616e-14
	60T	S2	RGS9	0.259369	0.272	0.07	1.41677e-18	2.55415e-14
	60T	S2	HLA-A	0.444507	0.808	0.551	2.12698e-17	3.83453e-13
	60T	S2	MVP	0.280436	0.352	0.116	7.49792e-17	1.35172e-12
	60T	S2	RGS10	0.453148	0.792	0.538	2.5897e-16	4.66872e-12
	60T	S2	CFL2	0.430115	0.936	0.825	2.6386e-16	4.75686e-12
	60T	S2	TWF2	0.335482	0.56	0.262	2.83961e-16	5.11926e-12
	60T	S2	B2M	0.410323	1	0.999	5.08095e-16	9.15995e-12
	60T	S2	GOLIM4	0.461689	0.504	0.234	7.4412e-16	1.3415e-11
	60T	S2	MT-CO1	0.281315	1	1	2.94848e-15	5.31552e-11
	60T	S2	STRADB	0.306868	0.512	0.228	3.37233e-15	6.07964e-11
	60T	S2	GAPVD1	0.267831	0.368	0.136	1.23972e-14	2.23497e-10
	60T	S2	NAPA	0.258851	0.4	0.158	2.44856e-14	4.41427e-10
	60T	S2	SEMA6B	0.265678	0.368	0.138	4.02588e-14	7.25786e-10
	60T	S2	IQGAP1	0.464839	0.736	0.51	7.75048e-14	1.39726e-09
	60T	S2	SLN	0.943304	0.136	0.027	1.75996e-13	3.17285e-09
	60T	S2	CMTM7	0.386603	0.544	0.307	2.98771e-12	5.38624e-08
	60T	S2	ASS1	0.397823	0.96	0.844	4.27411e-12	7.70536e-08
	60T	S2	MTDH	0.357351	0.896	0.822	4.90551e-12	8.84365e-08
	60T	S2	MARCKSL1	0.446773	0.8	0.645	3.98213e-11	7.17899e-07
	60T	S2	RP11-395G23.3	0.373518	0.664	0.434	1.01127e-10	1.82313e-06
	60T	S2	STMN1	0.587092	0.76	0.562	1.08888e-10	1.96303e-06
	60T	S2	UROD	0.338612	0.432	0.219	1.80141e-10	3.24759e-06
	60T	S2	KCNG1	0.368006	0.896	0.746	1.88312e-10	3.39488e-06
	60T	S2	H3F3A	0.370825	0.984	0.975	2.88191e-10	5.19551e-06
	60T	S2	COL1A2	0.343351	0.936	0.851	2.45815e-09	4.43155e-05
	60T	S2	RPL26	0.33625	1	1	2.75004e-09	4.95778e-05
	60T	S2	ABCA8	0.266644	0.192	0.064	3.03041e-09	5.46323e-05
	60T	S2	CALM2	0.466689	0.856	0.78	3.16128e-09	5.69915e-05
	60T	S2	NDUFB4	0.303493	0.864	0.707	6.19591e-09	0.0001117
	60T	S2	PCBP4	0.396205	0.512	0.303	6.40368e-09	0.000115446
	60T	S2	SYNGR1	0.286125	0.488	0.28	8.19751e-09	0.000147785
	60T	S2	H3F3B	0.342758	0.984	0.966	1.65942e-08	0.00029916
	60T	S2	TUBB	0.307538	0.968	0.964	2.04437e-08	0.000368559
	60T	S2	UQCRB	0.325331	0.952	0.908	2.43557e-08	0.000439084
	60T	S2	TFPT	0.407914	0.576	0.408	3.3751e-08	0.000608463
	60T	S2	TNNT2	0.312161	0.568	0.355	4.07054e-08	0.000733838
	60T	S2	BCL7A	0.252291	0.416	0.227	4.11941e-08	0.000742648
	60T	S2	CCNI	0.292705	0.944	0.932	1.12252e-07	0.00202368
	60T	S2	RPAIN	0.274592	0.656	0.462	1.18605e-07	0.0021382
	60T	S2	MGP	0.473798	0.184	0.066	1.26725e-07	0.0022846
	60T	S2	TPM4	0.277986	0.968	0.932	1.55816e-07	0.00280905
	60T	S2	CKB	0.278938	0.528	0.335	1.68937e-07	0.0030456
	60T	S2	MALAT1	0.350001	1	1	1.76341e-07	0.00317908
	60T	S2	LIMA1	0.284036	0.936	0.837	2.36276e-07	0.00425958
	60T	S2	PNRC1	0.303127	0.696	0.504	2.87271e-07	0.00517893
	60T	S2	ARPC5	0.289714	0.768	0.605	3.18821e-07	0.0057477
	60T	S2	IFI44L	0.311441	0.336	0.177	4.25119e-07	0.00766405
	60T	S2	S100A2	0.494401	0.304	0.154	4.73034e-07	0.00852786
	78T	C1	LDHA	0.55593	0.958	0.719	1.79558e-136	3.4547e-132
	78T	C1	VIM	0.391159	1	1	1.61518e-129	3.10761e-125
	78T	C1	NPM1	0.353501	1	0.994	2.45415e-122	4.72178e-118
	78T	C1	APRT	0.412863	0.992	0.909	2.60591e-113	5.01378e-109
	78T	C1	NME4	0.413358	0.97	0.813	3.80852e-110	7.32759e-106
	78T	C1	NME1	0.427421	0.978	0.841	5.11657e-107	9.84428e-103
	78T	C1	C1QBP	0.417362	0.949	0.801	1.4465e-105	2.78307e-101
	78T	C1	ATP5D	0.34118	0.997	0.964	3.30648e-104	6.36167e-100
	78T	C1	TXN	0.362502	0.992	0.954	2.04217e-103	3.92914e-99
	78T	C1	H2AFZ	0.526479	0.973	0.853	3.9711e-103	7.64039e-99
	78T	C1	PARP1	0.578024	0.855	0.67	9.07883e-101	1.74677e-96
	78T	C1	CHCHD10	0.382748	0.971	0.847	5.57683e-95	1.07298e-90
	78T	C1	ATP5G1	0.392967	0.961	0.845	5.10043e-93	9.81323e-89
	78T	C1	PSMB1	0.360513	0.974	0.863	2.92332e-92	5.62448e-88
	78T	C1	FABP5	0.494156	0.75	0.491	4.71713e-92	9.07576e-88
	78T	C1	RPL13A	0.255233	1	0.999	9.84921e-92	1.89499e-87
	78T	C1	TPI1	0.354897	0.994	0.935	1.53305e-91	2.9496e-87
	78T	C1	LDHB	0.28693	0.999	0.994	1.96842e-88	3.78725e-84
	78T	C1	TUBA1B	0.398529	0.986	0.901	2.57676e-85	4.95769e-81
	78T	C1	PRDX1	0.332295	0.997	0.959	1.71503e-84	3.29972e-80
	78T	C1	EMP3	0.365339	0.918	0.685	1.8162e-83	3.49437e-79
	78T	C1	MT-ATP6	0.279862	1	1	1.89544e-83	3.64683e-79
	78T	C1	PHB	0.339046	0.963	0.835	2.15992e-83	4.15568e-79
	78T	C1	TUBA1C	0.426102	0.901	0.704	2.83413e-83	5.45287e-79
	78T	C1	PTMA	0.310539	1	0.988	6.31535e-82	1.21507e-77
	78T	C1	RAN	0.311406	0.998	0.964	3.16518e-81	6.0898e-77
	78T	C1	NDUFS5	0.288509	0.998	0.972	1.62151e-79	3.11979e-75
	78T	C1	CYC1	0.376884	0.843	0.61	4.70861e-79	9.05937e-75
	78T	C1	TSPO	0.352236	0.962	0.823	6.02386e-79	1.15899e-74
	78T	C1	SNRPB	0.359368	0.934	0.773	3.466e-78	6.66858e-74
	78T	C1	EIF4EBP1	0.436367	0.793	0.566	2.77062e-77	5.33068e-73
	78T	C1	PRMT1	0.354382	0.893	0.721	4.47739e-77	8.6145e-73
	78T	C1	PWWP2A	0.387182	0.785	0.566	1.42782e-75	2.74713e-71
	78T	C1	FDPS	0.380346	0.912	0.769	1.77844e-75	3.42172e-71
	78T	C1	TUFM	0.291116	0.988	0.895	1.85121e-75	3.56173e-71
	78T	C1	RPL22L1	0.398399	0.962	0.878	2.08873e-74	4.01872e-70
	78T	C1	SNRPD1	0.339302	0.957	0.819	1.49565e-73	2.87764e-69
	78T	C1	PSMD8	0.321887	0.939	0.789	2.51105e-73	4.83127e-69
	78T	C1	SLC25A5	0.306626	0.968	0.874	5.80152e-73	1.11621e-68
	78T	C1	NPW	0.519728	0.788	0.54	9.4615e-73	1.82039e-68
	78T	C1	SAT1	0.494488	0.957	0.898	9.15417e-72	1.76126e-67
	78T	C1	PSMB6	0.310976	0.959	0.847	2.7029e-70	5.20038e-66
	78T	C1	MRPL41	0.293228	0.979	0.927	5.5144e-70	1.06097e-65
	78T	C1	COX5A	0.275177	0.992	0.947	6.37326e-70	1.22621e-65
	78T	C1	HSP90AB1	0.257305	1	0.994	7.48759e-70	1.44061e-65
	78T	C1	ID4	0.402821	0.933	0.823	1.72757e-69	3.32384e-65
	78T	C1	ATP5J2	0.279181	0.989	0.935	2.29877e-69	4.42284e-65
	78T	C1	HSPD1	0.298046	0.998	0.98	5.28809e-69	1.01743e-64
	78T	C1	SNRPD3	0.321044	0.945	0.83	6.47623e-69	1.24603e-64
	78T	C1	CD320	0.421848	0.904	0.739	1.50577e-68	2.89711e-64
	78T	C1	NDUFS8	0.295576	0.943	0.842	1.7319e-66	3.33218e-62
	78T	C1	NDUFA12	0.315653	0.897	0.717	2.82294e-66	5.43134e-62
	78T	C1	YBX1	0.269358	0.999	0.996	7.93364e-66	1.52643e-61
	78T	C1	NDUFB10	0.289472	0.966	0.873	9.88617e-66	1.9021e-61
	78T	C1	ISOC2	0.309405	0.834	0.574	9.19466e-64	1.76905e-59
	78T	C1	GAPDH	0.261116	1	0.994	4.36394e-63	8.39622e-59
	78T	C1	SSBP1	0.303591	0.899	0.743	6.31909e-62	1.21579e-57
	78T	C1	ARL4C	0.550227	0.66	0.45	9.11375e-62	1.75349e-57
	78T	C1	GPX4	0.287437	0.995	0.948	2.04241e-60	3.92959e-56
	78T	C1	TUBA1A	0.34782	0.982	0.949	1.30547e-59	2.51173e-55
	78T	C1	SF3B6	0.285375	0.953	0.862	1.90448e-59	3.66422e-55
	78T	C1	STOML2	0.273881	0.935	0.803	2.07106e-58	3.98472e-54
	78T	C1	NDUFAB1	0.267105	0.97	0.891	6.987e-58	1.3443e-53
	78T	C1	HSP90AA1	0.305022	0.996	0.989	7.50921e-58	1.44477e-53
	78T	C1	HBQ1	0.304492	0.575	0.317	3.05633e-57	5.88039e-53
	78T	C1	PFDN2	0.317983	0.798	0.624	2.09755e-56	4.03568e-52
	78T	C1	NQO2	0.385542	0.865	0.665	6.75036e-56	1.29877e-51
	78T	C1	ANP32B	0.274811	0.979	0.906	2.24727e-55	4.32375e-51
	78T	C1	TKT	0.253938	0.978	0.887	3.61982e-55	6.96452e-51
	78T	C1	PSMB3	0.288562	0.807	0.613	5.45814e-55	1.05015e-50
	78T	C1	DNPH1	0.273553	0.896	0.779	1.9579e-54	3.76701e-50
	78T	C1	AURKAIP1	0.268366	0.964	0.91	2.03776e-54	3.92065e-50
	78T	C1	PTGES3	0.274555	0.965	0.9	3.77407e-54	7.26131e-50
	78T	C1	UQCRFS1	0.267044	0.933	0.873	8.92547e-54	1.71726e-49
	78T	C1	CCDC85B	0.284919	0.968	0.901	1.25327e-53	2.41129e-49
	78T	C1	COX7B	0.352918	0.969	0.913	1.32543e-53	2.55012e-49
	78T	C1	ACAT2	0.332582	0.761	0.566	4.41038e-53	8.48557e-49
	78T	C1	ENO1	0.301934	0.979	0.893	8.70765e-53	1.67535e-48
	78T	C1	SRI	0.318099	0.628	0.405	1.24844e-52	2.402e-48
	78T	C1	NPM3	0.292245	0.793	0.593	2.08139e-52	4.00459e-48
	78T	C1	NDUFV2	0.262351	0.894	0.756	2.44029e-52	4.69511e-48
	78T	C1	ARL2	0.265686	0.876	0.699	5.65738e-52	1.08848e-47
	78T	C1	GSTO1	0.300511	0.862	0.707	7.58474e-52	1.4593e-47
	78T	C1	CCT5	0.29103	0.872	0.741	1.65534e-51	3.18488e-47
	78T	C1	PSMB7	0.263541	0.872	0.74	9.77891e-50	1.88146e-45
	78T	C1	LHX1	0.321212	0.93	0.84	1.84585e-49	3.55142e-45
	78T	C1	SRM	0.279618	0.864	0.706	2.71273e-49	5.21929e-45
	78T	C1	NUDT1	0.284669	0.666	0.423	7.81908e-49	1.50439e-44
	78T	C1	UBE2M	0.260005	0.884	0.766	2.43445e-48	4.68388e-44
	78T	C1	GAMT	0.254008	0.904	0.739	3.96214e-48	7.62316e-44
	78T	C1	STK32C	0.304105	0.631	0.411	6.54398e-48	1.25906e-43
	78T	C1	CKS1B	0.300439	0.777	0.574	1.85359e-47	3.56631e-43
	78T	C1	PHGDH	0.31887	0.679	0.479	1.36552e-46	2.62726e-42
	78T	C1	CCND3	0.349801	0.704	0.55	1.44462e-46	2.77944e-42
	78T	C1	DPPA2	0.297523	0.663	0.442	3.58665e-46	6.90072e-42
	78T	C1	MRPL22	0.277661	0.671	0.464	7.02174e-46	1.35098e-41
	78T	C1	MRPS34	0.259595	0.91	0.801	9.43255e-46	1.81482e-41
	78T	C1	PAICS	0.265857	0.773	0.595	1.06751e-45	2.05389e-41
	78T	C1	RPA3	0.274779	0.699	0.48	1.40136e-45	2.69621e-41
	78T	C1	MRPL40	0.275024	0.78	0.626	2.67135e-45	5.13968e-41
	78T	C1	NDUFS7	0.254161	0.847	0.69	7.81666e-45	1.50393e-40
	78T	C1	PGK1	0.368478	0.824	0.7	2.08724e-44	4.01585e-40
	78T	C1	H2AFJ	0.264503	0.905	0.792	2.31127e-44	4.44689e-40
	78T	C1	FAM162A	0.283949	0.817	0.661	1.06562e-43	2.05025e-39
	78T	C1	CCDC34	0.328979	0.697	0.532	7.32662e-43	1.40964e-38
	78T	C1	PGP	0.271238	0.854	0.724	1.67278e-42	3.21843e-38
	78T	C1	ALDOA	0.280897	0.97	0.924	2.13185e-42	4.10168e-38
	78T	C1	FDFT1	0.259012	0.832	0.716	3.2505e-41	6.25396e-37
	78T	C1	VGF	0.284248	0.835	0.656	8.45455e-40	1.62665e-35
	78T	C1	PTTG1	0.303013	0.683	0.482	5.38078e-39	1.03526e-34
	78T	C1	NCL	0.253876	0.987	0.959	7.41102e-39	1.42588e-34
	78T	C1	GNPNAT1	0.315596	0.605	0.423	1.39014e-38	2.67462e-34
	78T	C1	CENPV	0.27737	0.604	0.403	1.07957e-37	2.0771e-33
	78T	C1	MRPL36	0.286613	0.787	0.658	5.04536e-37	9.70728e-33
	78T	C1	RPL39L	0.254083	0.667	0.489	6.14174e-37	1.18167e-32
	78T	C1	APOO	0.252363	0.527	0.331	2.10057e-36	4.0415e-32
	78T	C1	ATF5	0.430692	0.484	0.311	2.23762e-36	4.30519e-32
	78T	C1	NOSIP	0.304873	0.711	0.59	5.57625e-35	1.07287e-30
	78T	C1	NQO1	0.268741	0.683	0.513	8.30832e-35	1.59852e-30
	78T	C1	PSAT1	0.284319	0.553	0.379	1.09975e-34	2.11592e-30
	78T	C1	CKS2	0.257223	0.781	0.609	6.06385e-34	1.16669e-29
	78T	C1	CRACR2B	0.254666	0.478	0.283	6.54931e-34	1.26009e-29
	78T	C1	DLG1	0.280844	0.686	0.561	4.47281e-33	8.60568e-29
	78T	C1	MCM5	0.263487	0.561	0.382	5.80054e-33	1.11602e-28
	78T	C1	EXOSC4	0.269067	0.595	0.44	2.21706e-29	4.26563e-25
	78T	C1	DNAJC12	0.290428	0.662	0.527	5.25045e-28	1.01019e-23
	78T	C1	MAD2L1	0.283121	0.411	0.253	1.62883e-27	3.13386e-23
	78T	C1	UBE2S	0.344571	0.787	0.68	4.03519e-27	7.7637e-23
	78T	C1	STAR	0.296958	0.526	0.418	7.18911e-16	1.38319e-11
	78T	C1	BNIP3	0.28788	0.661	0.583	5.44384e-15	1.0474e-10
	78T	C1	CITED4	0.353898	0.609	0.547	2.19155e-14	4.21654e-10
	78T	C1	PRKAR2B	0.252187	0.659	0.603	2.62525e-13	5.05098e-09
	78T	C1	SNCG	0.388222	0.381	0.301	2.12334e-12	4.08531e-08
	78T	C1	NTS	0.882891	0.271	0.182	2.82543e-12	5.43613e-08
	78T	C1	TUBB2A	0.252073	0.558	0.497	8.93181e-09	0.000171848
	78T	C1	NEFM	0.430228	0.294	0.224	2.78333e-08	0.000535514
	78T	C2	FAM9C	1.63812	0.739	0.097	0	0
	78T	C2	STMN2	1.42177	0.666	0.088	6.45784e-302	1.24249e-297
	78T	C2	TMSB4X	1.55383	0.909	0.677	1.79213e-184	3.44806e-180
	78T	C2	RP5-862P8.2	0.625593	0.57	0.163	1.98167e-134	3.81274e-130
	78T	C2	LGALS1	0.692889	0.999	0.951	9.02763e-123	1.73692e-118
	78T	C2	KCNK1	0.51885	0.572	0.195	4.89014e-106	9.40864e-102
	78T	C2	COL9A3	0.451578	0.298	0.048	6.09403e-102	1.17249e-97
	78T	C2	S100A11	0.961467	0.633	0.307	1.67569e-90	3.22403e-86
	78T	C2	GSTK1	0.600521	0.742	0.462	1.23548e-78	2.37707e-74
	78T	C2	TNNT1	0.483471	0.975	0.887	4.90911e-74	9.44512e-70
	78T	C2	S100A10	0.612094	0.954	0.868	2.6943e-73	5.18383e-69
	78T	C2	MYL9	0.485929	0.632	0.324	1.17125e-71	2.25348e-67
	78T	C2	MFAP5	0.273974	0.194	0.026	2.36933e-70	4.5586e-66
	78T	C2	PEG10	0.82639	0.817	0.652	1.05899e-69	2.0375e-65
	78T	C2	BLVRB	0.466315	0.953	0.807	1.0747e-63	2.06773e-59
	78T	C2	AP1M2	0.353505	0.506	0.221	9.58549e-61	1.84425e-56
	78T	C2	ATP2B1	0.577196	0.797	0.626	2.39552e-60	4.60898e-56
	78T	C2	KCNQ2	0.338571	0.521	0.233	1.85568e-59	3.57033e-55
	78T	C2	ACTB	0.323358	1	0.999	1.34343e-58	2.58475e-54
	78T	C2	DNAJC15	0.504207	0.743	0.509	6.14386e-55	1.18208e-50
	78T	C2	ZYX	0.320133	0.509	0.247	6.56792e-51	1.26367e-46
	78T	C2	S100A6	0.365454	0.999	0.992	6.02811e-49	1.15981e-44
	78T	C2	TXNIP	0.427353	0.466	0.217	7.03459e-49	1.35346e-44
	78T	C2	PON2	0.455173	0.926	0.879	1.37827e-47	2.65179e-43
	78T	C2	TNNI3	0.352229	0.448	0.209	2.14365e-47	4.12438e-43
	78T	C2	USP44	0.395752	0.748	0.505	5.99602e-47	1.15363e-42
	78T	C2	ANXA2	0.349725	0.966	0.932	1.9865e-45	3.82202e-41
	78T	C2	MAP2K6	0.359205	0.647	0.407	4.24958e-43	8.17619e-39
	78T	C2	PTRF	0.347209	0.612	0.362	1.06482e-41	2.04871e-37
	78T	C2	CDC42EP5	0.314461	0.908	0.748	2.66981e-41	5.13671e-37
	78T	C2	RRAS	0.334673	0.832	0.65	1.34464e-40	2.58709e-36
	78T	C2	HABP4	0.347739	0.735	0.536	3.2042e-40	6.16488e-36
	78T	C2	SAMD4A	0.276133	0.403	0.188	3.85452e-39	7.4161e-35
	78T	C2	CDKN3	0.390609	0.818	0.61	1.54864e-38	2.97958e-34
	78T	C2	PRRX2	0.375369	0.64	0.433	2.69806e-38	5.19106e-34
	78T	C2	PPP1R16A	0.319022	0.629	0.393	2.76116e-38	5.31246e-34
	78T	C2	CCL26	0.553687	0.143	0.03	4.13298e-38	7.95185e-34
	78T	C2	GAPDH	0.256601	1	0.998	1.04052e-36	2.00197e-32
	78T	C2	TPPP3	0.368914	0.724	0.509	4.11243e-36	7.91231e-32
	78T	C2	S100A16	0.41445	0.742	0.545	6.40914e-36	1.23312e-31
	78T	C2	ARG2	0.283408	0.483	0.262	9.92764e-36	1.91008e-31
	78T	C2	PNOC	0.344619	0.531	0.292	2.62702e-35	5.05438e-31
	78T	C2	TECR	0.343695	0.84	0.702	1.64632e-34	3.16751e-30
	78T	C2	MEIS3	0.271557	0.567	0.337	4.3007e-34	8.27455e-30
	78T	C2	FLNA	0.26512	0.866	0.711	9.90877e-33	1.90645e-28
	78T	C2	S100A13	0.342254	0.989	0.98	9.92926e-33	1.91039e-28
	78T	C2	HMGA1	0.259644	0.898	0.75	9.96696e-33	1.91764e-28
	78T	C2	ALDH7A1	0.299503	0.799	0.623	3.58817e-32	6.90365e-28
	78T	C2	RGS10	0.289378	0.739	0.551	1.42627e-30	2.74414e-26
	78T	C2	EEF1A2	0.314416	0.801	0.668	4.00626e-29	7.70804e-25
	78T	C2	S100A4	0.283686	0.938	0.826	7.9612e-29	1.53173e-24
	78T	C2	PALM3	0.252082	0.49	0.288	1.05155e-28	2.02319e-24
	78T	C2	PDLIM2	0.303545	0.75	0.578	1.09197e-28	2.10096e-24
	78T	C2	SORBS2	0.285924	0.19	0.064	1.13642e-28	2.18647e-24
	78T	C2	ZCCHC6	0.253271	0.519	0.318	1.17186e-28	2.25467e-24
	78T	C2	CA4	0.336146	0.265	0.112	3.5894e-28	6.906e-24
	78T	C2	ADI1	0.379232	0.723	0.569	9.96132e-28	1.91656e-23
	78T	C2	SCG2	0.330673	0.834	0.71	4.5024e-27	8.66261e-23
	78T	C2	SSTR2	0.297265	0.669	0.468	2.65454e-26	5.10733e-22
	78T	C2	CD9	0.368286	0.604	0.415	3.46233e-26	6.66152e-22
	78T	C2	CLU	0.307534	0.543	0.349	1.67787e-25	3.22823e-21
	78T	C2	RBPJ	0.258307	0.79	0.67	1.48169e-22	2.85077e-18
	78T	C2	ABCA5	0.266659	0.571	0.399	1.94237e-22	3.73711e-18
	78T	C2	MAP1LC3B	0.270887	0.703	0.569	2.75142e-22	5.29373e-18
	78T	C2	PIH1D1	0.27655	0.666	0.503	1.26259e-20	2.42923e-16
	78T	C2	CKB	0.263861	0.712	0.555	5.88657e-20	1.13258e-15
	78T	C2	USP1	0.293092	0.782	0.675	1.89797e-19	3.65169e-15
	78T	C2	MIAT	0.426446	0.321	0.185	5.04734e-19	9.71107e-15
	78T	C2	L1TD1	0.294046	0.909	0.879	7.96129e-19	1.53175e-14
	78T	C2	NUPR1	0.254902	0.128	0.045	3.15993e-18	6.07971e-14
	78T	C2	LGALS3	0.283657	0.919	0.902	4.23373e-16	8.1457e-12
	78T	C2	ADAP2	0.285664	0.559	0.418	4.36856e-16	8.40512e-12
	78T	C2	FBXO2	0.251631	0.575	0.436	6.7407e-16	1.29691e-11
	78T	C2	IGFBP6	0.334643	0.31	0.187	3.10015e-15	5.96468e-11
	78T	C2	RSPO3	0.293546	0.502	0.374	2.98149e-13	5.73638e-09
	78T	S1	CAMK2N1	1.48822	0.791	0.082	0	0
	78T	S1	SMARCB1	1.0534	0.926	0.034	0	0
	78T	S1	FBN1	1.0209	0.788	0.134	0	0
	78T	S1	NTRK2	0.925702	0.544	0.019	0	0
	78T	S1	PLEKHH2	1.06372	0.597	0.052	1.04451e-305	2.00964e-301
	78T	S1	TPD52L1	0.945106	0.603	0.058	3.79201e-294	7.29582e-290
	78T	S1	FSTL1	0.908992	0.672	0.091	2.47133e-289	4.75485e-285
	78T	S1	CGNL1	0.643695	0.505	0.029	6.21218e-287	1.19522e-282
	78T	S1	HEG1	0.578419	0.445	0.019	1.11692e-273	2.14895e-269
	78T	S1	NRIP1	0.625203	0.48	0.027	4.85574e-273	9.34244e-269
	78T	S1	IGFBP2	1.5546	0.865	0.261	1.98319e-268	3.81566e-264
	78T	S1	MATN2	0.549124	0.506	0.038	8.70294e-263	1.67445e-258
	78T	S1	SULF2	0.822727	0.733	0.141	9.03009e-263	1.73739e-258
	78T	S1	APLP2	1.33406	0.995	0.825	2.0781e-258	3.99827e-254
	78T	S1	CPEB4	0.641864	0.561	0.06	8.54392e-258	1.64385e-253
	78T	S1	RBP1	1.54605	0.963	0.414	4.03244e-254	7.75842e-250
	78T	S1	NPTX2	0.582187	0.46	0.031	1.65428e-247	3.18284e-243
	78T	S1	GALNT10	0.686834	0.581	0.077	2.34101e-241	4.50411e-237
	78T	S1	CDKN1C	1.54341	0.748	0.186	4.40939e-239	8.48367e-235
	78T	S1	ETS2	0.470694	0.377	0.015	6.60296e-232	1.27041e-227
	78T	S1	KTN1	1.01325	0.998	0.918	6.16304e-229	1.18577e-224
	78T	S1	HS6ST1	0.549224	0.506	0.055	7.12079e-226	1.37004e-221
	78T	S1	PAPSS2	0.52317	0.403	0.024	2.077e-223	3.99615e-219
	78T	S1	TGFBR3	0.841813	0.741	0.185	4.46758e-222	8.59563e-218
	78T	S1	ADD3	0.821563	0.778	0.228	3.44656e-220	6.63118e-216
	78T	S1	LRRC4	0.599592	0.567	0.082	4.93198e-218	9.48913e-214
	78T	S1	MALAT1	1.18115	1	1	8.72798e-218	1.67926e-213
	78T	S1	ABHD2	0.769423	0.675	0.146	9.833e-217	1.89187e-212
	78T	S1	SPTBN1	0.927866	0.959	0.554	1.10321e-215	2.12257e-211
	78T	S1	LHFPL2	0.511297	0.502	0.058	3.8689e-215	7.44376e-211
	78T	S1	EIF4G2	0.823923	1	0.888	1.52238e-213	2.92905e-209
	78T	S1	CLSTN3	0.561324	0.422	0.033	2.97575e-211	5.72534e-207
	78T	S1	MED12L	0.404104	0.371	0.019	5.03195e-211	9.68147e-207
	78T	S1	SOX4	1.15935	0.863	0.327	8.81376e-210	1.69577e-205
	78T	S1	TPM1	0.977443	0.773	0.235	9.64603e-208	1.8559e-203
	78T	S1	CPE	1.34613	0.945	0.46	5.82072e-205	1.11991e-200
	78T	S1	COL2A1	0.61361	0.324	0.01	7.94308e-205	1.52825e-200
	78T	S1	NSG1	0.754728	0.523	0.071	4.64834e-203	8.9434e-199
	78T	S1	NPTX1	0.636209	0.439	0.041	1.4412e-202	2.77287e-198
	78T	S1	HIPK2	0.544366	0.512	0.07	5.04268e-201	9.70211e-197
	78T	S1	DUSP5	0.449354	0.317	0.01	7.38205e-200	1.42031e-195
	78T	S1	ERBB2IP	0.708594	0.741	0.217	2.55675e-198	4.9192e-194
	78T	S1	IGF2	0.686321	0.314	0.011	2.33403e-195	4.49067e-191
	78T	S1	GALNT1	1.00568	0.833	0.364	1.14157e-193	2.19639e-189
	78T	S1	AMOT	0.394929	0.334	0.02	9.21413e-181	1.7728e-176
	78T	S1	PALLD	0.483647	0.414	0.043	9.12944e-180	1.7565e-175
	78T	S1	IL13RA1	0.746883	0.704	0.204	1.63976e-179	3.15489e-175
	78T	S1	RAB3B	0.477915	0.416	0.045	2.37028e-179	4.56042e-175
	78T	S1	FXYD6	0.580553	0.525	0.089	3.72353e-179	7.16407e-175
	78T	S1	ITM2B	0.909187	0.949	0.65	8.90525e-179	1.71337e-174
	78T	S1	CTGF	1.12758	0.489	0.077	1.36823e-178	2.63248e-174
	78T	S1	DEPTOR	0.283526	0.278	0.008	5.13279e-178	9.87549e-174
	78T	S1	LAPTM4B	0.937698	0.975	0.828	4.25297e-176	8.1827e-172
	78T	S1	PRNP	0.495892	0.446	0.058	1.16703e-175	2.24537e-171
	78T	S1	GNS	0.793786	0.75	0.257	2.14318e-175	4.12347e-171
	78T	S1	SLC4A8	0.622583	0.532	0.097	2.37078e-174	4.56138e-170
	78T	S1	SCD5	0.47232	0.416	0.048	1.22933e-172	2.36524e-168
	78T	S1	FZD7	0.478613	0.433	0.055	2.93656e-172	5.64993e-168
	78T	S1	SULT1A1	0.340179	0.34	0.025	2.04949e-169	3.94322e-165
	78T	S1	ITGB1	0.8069	0.995	0.857	2.224e-168	4.27898e-164
	78T	S1	IL6ST	0.63406	0.569	0.121	1.17449e-167	2.25972e-163
	78T	S1	NUDT4	0.915193	0.814	0.357	2.53134e-167	4.8703e-163
	78T	S1	KIAA1324L	0.667958	0.571	0.128	7.24839e-167	1.39459e-162
	78T	S1	CACHD1	0.404148	0.422	0.053	8.73869e-166	1.68132e-161
	78T	S1	TIMP2	0.819541	0.702	0.228	3.46525e-165	6.66715e-161
	78T	S1	ZMAT3	0.828573	0.811	0.361	4.23617e-165	8.1504e-161
	78T	S1	CD24	0.739642	0.485	0.078	2.04719e-164	3.93879e-160
	78T	S1	SYNE2	0.79021	0.615	0.155	9.72372e-164	1.87084e-159
	78T	S1	CTNNAL1	1.01992	0.945	0.652	1.46021e-163	2.80943e-159
	78T	S1	MEGF10	0.264213	0.248	0.006	9.13159e-163	1.75692e-158
	78T	S1	ATP5E	0.632097	1	1	1.02264e-162	1.96756e-158
	78T	S1	GOLGB1	0.814856	0.966	0.661	1.469e-162	2.82635e-158
	78T	S1	CTNNB1	0.765007	0.804	0.341	2.02862e-162	3.90306e-158
	78T	S1	MEIS2	0.758884	0.989	0.899	4.00979e-162	7.71484e-158
	78T	S1	MLLT4	0.752516	0.684	0.214	2.04866e-161	3.94162e-157
	78T	S1	OST4	0.670851	1	0.966	1.01112e-160	1.9454e-156
	78T	S1	TP53INP1	0.739946	0.696	0.227	1.27908e-160	2.46096e-156
	78T	S1	LL22NC03-2H8.5	0.545061	0.558	0.124	8.52249e-160	1.63973e-155
	78T	S1	MEST	0.959581	0.572	0.13	1.29209e-159	2.48599e-155
	78T	S1	SESN3	0.645915	0.557	0.122	1.14206e-158	2.19733e-154
	78T	S1	AC240274.1	0.43991	0.456	0.071	9.00811e-158	1.73316e-153
	78T	S1	RAI14	0.619314	0.669	0.196	2.30548e-157	4.43575e-153
	78T	S1	PRKCA	0.474616	0.512	0.1	7.69438e-156	1.4804e-151
	78T	S1	MTRNR2L1	0.63248	1	0.999	1.07543e-155	2.06912e-151
	78T	S1	PABPC1	0.859206	0.997	0.99	1.17953e-154	2.26942e-150
	78T	S1	PKN2	0.791104	0.929	0.626	1.4841e-154	2.85542e-150
	78T	S1	IGF1R	0.596227	0.526	0.11	2.30592e-154	4.43659e-150
	78T	S1	ITM2C	0.81303	0.919	0.558	2.88521e-154	5.55114e-150
	78T	S1	RHOB	0.553619	0.468	0.083	1.86947e-153	3.59685e-149
	78T	S1	CNTNAP3B	0.769409	0.692	0.236	2.52008e-153	4.84863e-149
	78T	S1	TSHZ2	0.613524	0.61	0.153	5.77722e-153	1.11154e-148
	78T	S1	RPS27	0.484769	1	1	1.31274e-152	2.52572e-148
	78T	S1	JAK1	0.628599	0.73	0.262	6.68015e-152	1.28526e-147
	78T	S1	TNS3	0.673082	0.696	0.232	9.46907e-151	1.82185e-146
	78T	S1	GLCE	0.355721	0.397	0.052	1.28301e-150	2.46851e-146
	78T	S1	CD276	0.633507	0.65	0.197	1.41927e-150	2.73067e-146
	78T	S1	MMP2	0.485193	0.393	0.053	7.5023e-150	1.44344e-145
	78T	S1	PLXNB1	0.372659	0.388	0.05	1.22192e-148	2.35098e-144
	78T	S1	FREM1	0.313427	0.213	0.003	2.41739e-148	4.65106e-144
	78T	S1	TANC1	0.545728	0.54	0.123	1.05231e-146	2.02464e-142
	78T	S1	TIMP3	0.773011	0.66	0.201	5.30247e-146	1.0202e-141
	78T	S1	TTC3	0.6333	0.985	0.898	2.65345e-145	5.10523e-141
	78T	S1	SIPA1L2	0.359618	0.294	0.022	2.72628e-145	5.24537e-141
	78T	S1	TBC1D4	0.51669	0.491	0.1	3.83053e-145	7.36995e-141
	78T	S1	PCSK1N	0.9874	0.98	0.824	1.68054e-143	3.23337e-139
	78T	S1	MSX1	0.641892	0.538	0.13	2.89419e-143	5.56842e-139
	78T	S1	FNDC3B	0.625466	0.736	0.275	2.95082e-143	5.67738e-139
	78T	S1	SLC20A1	0.651933	0.538	0.129	3.3586e-142	6.46194e-138
	78T	S1	ITIH3	0.278414	0.215	0.005	9.38379e-142	1.80544e-137
	78T	S1	TLN2	0.552239	0.581	0.157	8.55067e-141	1.64515e-136
	78T	S1	COL6A1	0.708622	0.672	0.236	1.94595e-140	3.74401e-136
	78T	S1	PCNX	0.622772	0.761	0.319	4.30976e-140	8.29198e-136
	78T	S1	SOST	1.51219	0.66	0.236	1.03547e-139	1.99225e-135
	78T	S1	AFF3	0.267695	0.225	0.007	1.88858e-139	3.63363e-135
	78T	S1	ANTXR1	0.289254	0.311	0.029	2.72557e-139	5.244e-135
	78T	S1	PDE4DIP	0.417132	0.422	0.07	3.297e-139	6.34343e-135
	78T	S1	CD22	0.354752	0.337	0.039	7.156e-137	1.37682e-132
	78T	S1	DST	0.744121	0.974	0.83	7.65425e-137	1.47268e-132
	78T	S1	ADAMTS7	0.505023	0.498	0.111	8.00129e-137	1.53945e-132
	78T	S1	MAG	0.344446	0.316	0.032	2.89567e-136	5.57127e-132
	78T	S1	ARHGAP5	0.561307	0.69	0.243	2.78262e-135	5.35376e-131
	78T	S1	ATP7A	0.608227	0.506	0.117	1.8379e-134	3.53611e-130
	78T	S1	LPP	0.544807	0.647	0.208	1.79159e-133	3.44701e-129
	78T	S1	ITPR2	0.655778	0.537	0.128	2.52753e-133	4.86296e-129
	78T	S1	ID2	0.883823	0.775	0.393	4.29205e-132	8.2579e-128
	78T	S1	SLIT1	0.32523	0.255	0.016	7.9162e-132	1.52308e-127
	78T	S1	GNAS	0.634763	1	0.999	1.56458e-131	3.01024e-127
	78T	S1	CTSB	0.848753	0.822	0.464	1.38726e-130	2.66909e-126
	78T	S1	SH3BP5	0.567432	0.604	0.182	1.44206e-130	2.77452e-126
	78T	S1	ENC1	0.470861	0.397	0.064	1.53284e-130	2.94918e-126
	78T	S1	SMAD3	0.320052	0.357	0.049	1.03875e-129	1.99856e-125
	78T	S1	MTRNR2L8	0.583219	0.997	0.999	3.03974e-129	5.84846e-125
	78T	S1	PITPNM3	0.283153	0.227	0.011	4.9457e-128	9.51552e-124
	78T	S1	TMA7	0.527551	0.997	0.983	5.60476e-128	1.07836e-123
	78T	S1	SLC35G1	0.74021	0.567	0.174	1.63967e-127	3.15472e-123
	78T	S1	CYLD	0.373926	0.383	0.062	7.4405e-127	1.43155e-122
	78T	S1	CTSD	0.752457	0.77	0.366	9.57105e-127	1.84147e-122
	78T	S1	SON	0.566842	0.985	0.822	1.36281e-126	2.62205e-122
	78T	S1	ZNF618	0.48102	0.534	0.139	4.39022e-126	8.44678e-122
	78T	S1	SLC39A6	0.572017	0.692	0.267	3.09858e-125	5.96167e-121
	78T	S1	SPARC	0.999024	0.995	0.95	6.54071e-125	1.25843e-120
	78T	S1	CUX2	0.252719	0.238	0.015	1.40205e-124	2.69754e-120
	78T	S1	JARID2	0.524875	0.612	0.191	2.04859e-124	3.9415e-120
	78T	S1	ATRX	0.574398	0.971	0.8	2.66647e-124	5.13028e-120
	78T	S1	LMO2	0.371727	0.271	0.024	1.40975e-123	2.71236e-119
	78T	S1	STK17A	0.635774	0.681	0.252	1.56692e-123	3.01476e-119
	78T	S1	OLFML2B	0.338828	0.253	0.019	3.18481e-123	6.12758e-119
	78T	S1	GPRC5B	0.301836	0.273	0.025	4.29105e-123	8.25599e-119
	78T	S1	ADAMTS2	0.255091	0.212	0.009	1.04393e-122	2.00853e-118
	78T	S1	LBH	0.262686	0.216	0.01	6.83297e-122	1.31466e-117
	78T	S1	KIDINS220	0.575657	0.764	0.358	3.55136e-121	6.83282e-117
	78T	S1	TLE1	0.431534	0.491	0.118	1.50548e-120	2.89654e-116
	78T	S1	RAPH1	0.367985	0.376	0.064	4.37759e-120	8.42248e-116
	78T	S1	TMSB4X	0.888723	0.962	0.672	5.15543e-120	9.91904e-116
	78T	S1	PTPN5	0.291998	0.204	0.008	6.23656e-120	1.19991e-115
	78T	S1	ENDOD1	0.412653	0.35	0.054	1.00115e-119	1.92622e-115
	78T	S1	CD59	0.55445	0.706	0.28	7.05962e-119	1.35827e-114
	78T	S1	KIF13A	0.494905	0.589	0.186	7.13949e-119	1.37364e-114
	78T	S1	PLD3	0.669382	0.943	0.696	9.18474e-119	1.76714e-114
	78T	S1	RPL39	0.385865	1	1	1.43059e-118	2.75245e-114
	78T	S1	DENND5B	0.377237	0.393	0.072	1.49953e-118	2.8851e-114
	78T	S1	WNT5A	0.851852	0.758	0.385	2.71265e-118	5.21913e-114
	78T	S1	ITGB5	0.319242	0.322	0.044	9.91127e-118	1.90693e-113
	78T	S1	GPC3	0.895803	0.419	0.084	2.81101e-117	5.40837e-113
	78T	S1	SGCB	0.541449	0.566	0.178	5.81352e-117	1.11852e-112
	78T	S1	PTTG1IP	0.606918	0.831	0.491	7.39995e-117	1.42375e-112
	78T	S1	SCUBE3	0.341248	0.31	0.04	2.78453e-116	5.35743e-112
	78T	S1	KCNQ1OT1	0.882585	0.971	0.861	1.64348e-115	3.16206e-111
	78T	S1	ATP1B1	0.32202	0.301	0.037	3.00326e-115	5.77828e-111
	78T	S1	PBXIP1	0.455096	0.468	0.114	3.58182e-115	6.89141e-111
	78T	S1	EPHB2	0.362899	0.399	0.076	1.12827e-114	2.17079e-110
	78T	S1	C6orf62	0.52758	0.669	0.262	2.03034e-114	3.90638e-110
	78T	S1	H3F3B	0.697341	0.992	0.933	4.2873e-114	8.24877e-110
	78T	S1	C1orf115	0.281308	0.183	0.006	9.96875e-114	1.91799e-109
	78T	S1	UACA	0.893539	0.824	0.405	1.56908e-113	3.01892e-109
	78T	S1	CHPF	0.414672	0.495	0.129	2.19237e-113	4.21813e-109
	78T	S1	C5orf42	0.481963	0.589	0.193	2.25554e-113	4.33966e-109
	78T	S1	FGFR1	0.615577	0.85	0.451	2.29158e-113	4.409e-109
	78T	S1	LSR	0.342712	0.377	0.069	6.68797e-113	1.28677e-108
	78T	S1	DDX17	0.526657	0.988	0.954	7.47479e-113	1.43815e-108
	78T	S1	SH3KBP1	0.403082	0.445	0.103	9.29807e-113	1.78895e-108
	78T	S1	APP	0.644838	0.942	0.697	1.05134e-112	2.02278e-108
	78T	S1	SERINC1	0.529189	0.702	0.305	1.06599e-111	2.05096e-107
	78T	S1	LPGAT1	0.469265	0.637	0.226	1.13735e-111	2.18826e-107
	78T	S1	CTBP2	0.643067	0.911	0.623	1.21882e-111	2.34501e-107
	78T	S1	RPL37	0.337691	1	1	4.82687e-111	9.28691e-107
	78T	S1	RHOBTB3	0.783386	0.854	0.525	6.75521e-111	1.2997e-106
	78T	S1	SEC63	0.58113	0.92	0.623	1.8373e-109	3.53496e-105
	78T	S1	ITGA6	0.453928	0.342	0.058	2.89576e-109	5.57144e-105
	78T	S1	BAZ2B	0.551942	0.758	0.358	5.45226e-109	1.04901e-104
	78T	S1	COL5A2	0.84219	0.88	0.701	2.07435e-108	3.99105e-104
	78T	S1	IGFBP4	0.4334	0.383	0.076	2.36648e-108	4.55312e-104
	78T	S1	C14orf132	0.269407	0.242	0.022	4.40102e-108	8.46756e-104
	78T	S1	BOC	0.66401	0.867	0.562	4.59173e-108	8.8345e-104
	78T	S1	MAGI1	0.558182	0.666	0.277	1.73886e-107	3.34557e-103
	78T	S1	ITFG1	0.426785	0.543	0.168	3.84279e-107	7.39353e-103
	78T	S1	UNC5B	0.44738	0.367	0.071	7.1847e-107	1.38234e-102
	78T	S1	ADAM10	0.487222	0.706	0.305	1.31735e-106	2.53458e-102
	78T	S1	MAGED2	0.620929	0.856	0.54	7.47603e-106	1.43839e-101
	78T	S1	KAZN	0.422375	0.529	0.158	1.07312e-105	2.06469e-101
	78T	S1	LPIN2	0.691635	0.79	0.43	1.39786e-105	2.68949e-101
	78T	S1	PAM	0.401944	0.44	0.107	1.57836e-105	3.03676e-101
	78T	S1	FYN	0.298977	0.305	0.045	3.84825e-105	7.40403e-101
	78T	S1	FRMD4A	0.464518	0.317	0.051	6.54435e-105	1.25913e-100
	78T	S1	NTN4	0.443323	0.529	0.162	7.73815e-105	1.48882e-100
	78T	S1	SYNM	0.367148	0.319	0.05	9.19597e-105	1.7693e-100
	78T	S1	MSI2	0.586289	0.834	0.476	1.00719e-104	1.93784e-100
	78T	S1	FAM43A	0.411739	0.382	0.077	3.58968e-104	6.90655e-100
	78T	S1	PCYOX1	0.576118	0.755	0.402	9.32688e-104	1.79449e-99
	78T	S1	MGAT1	0.525148	0.712	0.322	2.08682e-103	4.01505e-99
	78T	S1	THSD4	0.511886	0.609	0.219	9.02801e-103	1.73699e-98
	78T	S1	ANXA4	0.651378	0.679	0.316	1.04431e-102	2.00925e-98
	78T	S1	TMEM245	0.487496	0.669	0.278	1.08292e-102	2.08353e-98
	78T	S1	ITGAV	0.678601	0.701	0.306	4.10132e-102	7.89094e-98
	78T	S1	TYRO3	0.333665	0.417	0.096	6.89902e-102	1.32737e-97
	78T	S1	COL14A1	0.501393	0.262	0.031	2.03455e-101	3.91447e-97
	78T	S1	SLC30A1	0.331511	0.347	0.064	2.13796e-101	4.11344e-97
	78T	S1	AKAP12	0.749733	0.968	0.829	5.84926e-101	1.1254e-96
	78T	S1	TM7SF3	0.584041	0.735	0.378	6.21082e-101	1.19496e-96
	78T	S1	PARD6B	0.423742	0.402	0.093	8.02933e-101	1.54484e-96
	78T	S1	CCDC88A	0.589009	0.92	0.667	1.20703e-100	2.32233e-96
	78T	S1	GMCL1	0.641252	0.71	0.347	1.29353e-99	2.48876e-95
	78T	S1	TSPAN9	0.268036	0.313	0.051	3.80736e-99	7.32535e-95
	78T	S1	USP46	0.499453	0.712	0.332	5.66677e-99	1.09029e-94
	78T	S1	DDAH1	0.400236	0.365	0.073	5.98069e-99	1.15068e-94
	78T	S1	PLXNB2	0.581935	0.798	0.474	1.34599e-98	2.58969e-94
	78T	S1	PHLDA1	0.435134	0.445	0.115	1.86153e-98	3.58158e-94
	78T	S1	MAP4K4	0.588543	0.845	0.534	1.91726e-98	3.68881e-94
	78T	S1	MACF1	0.614154	0.882	0.566	2.71191e-98	5.21771e-94
	78T	S1	MYH9	0.587394	0.821	0.489	2.88154e-98	5.54409e-94
	78T	S1	STT3B	0.564942	0.776	0.433	5.40694e-98	1.0403e-93
	78T	S1	MIR503HG	0.675962	0.337	0.063	6.68696e-98	1.28657e-93
	78T	S1	IGF2R	0.536759	0.719	0.346	7.30354e-98	1.4052e-93
	78T	S1	MAPK6	0.548295	0.63	0.254	8.92347e-98	1.71688e-93
	78T	S1	CNKSR3	0.344809	0.35	0.069	3.43696e-97	6.61271e-93
	78T	S1	RBM5	0.511771	0.805	0.459	6.22203e-97	1.19712e-92
	78T	S1	KMT2C	0.549725	0.839	0.518	7.97374e-97	1.53415e-92
	78T	S1	BACE1	0.471365	0.6	0.233	1.80642e-96	3.47555e-92
	78T	S1	PBX1	0.29131	0.279	0.04	3.30413e-96	6.35714e-92
	78T	S1	ALDH5A1	0.289149	0.34	0.065	4.2757e-96	8.22645e-92
	78T	S1	RDX	0.567574	0.936	0.719	5.44327e-96	1.04729e-91
	78T	S1	JAG1	0.293203	0.279	0.04	5.88975e-95	1.13319e-90
	78T	S1	PRKAR1A	0.676978	0.925	0.682	1.28109e-94	2.46482e-90
	78T	S1	MAN1A2	0.467774	0.675	0.304	2.47529e-94	4.76246e-90
	78T	S1	TSPAN3	0.485787	0.834	0.517	2.55687e-94	4.91942e-90
	78T	S1	NCOA1	0.406752	0.521	0.169	2.73436e-94	5.26092e-90
	78T	S1	SERF2	0.390273	1	1	2.86983e-94	5.52156e-90
	78T	S1	NEDD4L	0.358853	0.411	0.103	6.46027e-94	1.24296e-89
	78T	S1	FN1	0.949006	0.294	0.047	7.17659e-94	1.38078e-89
	78T	S1	ZFP36L2	0.587514	0.644	0.278	5.08425e-93	9.78209e-89
	78T	S1	TMEM132A	0.520877	0.652	0.289	1.59815e-92	3.07485e-88
	78T	S1	FAM214A	0.293464	0.354	0.074	4.43312e-92	8.52932e-88
	78T	S1	KIAA1551	0.475184	0.526	0.181	5.25978e-92	1.01198e-87
	78T	S1	SECISBP2L	0.370955	0.518	0.166	7.47764e-92	1.4387e-87
	78T	S1	CANX	0.51582	0.948	0.741	1.11418e-91	2.14368e-87
	78T	S1	NIN	0.446755	0.59	0.226	1.42714e-91	2.74581e-87
	78T	S1	NOTCH2	0.433767	0.554	0.2	1.88662e-91	3.62985e-87
	78T	S1	UBE2H	0.516874	0.883	0.572	3.13217e-91	6.02629e-87
	78T	S1	PABPN1	0.525995	0.952	0.744	5.17233e-91	9.95156e-87
	78T	S1	PLS3	0.450334	0.61	0.242	8.90663e-91	1.71364e-86
	78T	S1	COL4A5	0.322347	0.314	0.059	3.37451e-90	6.49255e-86
	78T	S1	LTBP1	0.527949	0.551	0.203	1.62565e-89	3.12775e-85
	78T	S1	SGK1	0.26471	0.259	0.036	1.93833e-89	3.72934e-85
	78T	S1	GCC2	0.501651	0.735	0.375	1.99563e-89	3.8396e-85
	78T	S1	MTRNR2L10	0.537294	0.956	0.828	2.32684e-89	4.47684e-85
	78T	S1	MARCKSL1	0.560043	0.974	0.831	3.35309e-89	6.45135e-85
	78T	S1	SERINC5	0.319218	0.35	0.076	3.73908e-89	7.194e-85
	78T	S1	KIAA1109	0.456043	0.597	0.24	4.65205e-89	8.95055e-85
	78T	S1	BMPR2	0.457268	0.624	0.267	4.85763e-89	9.34609e-85
	78T	S1	RRBP1	0.578691	0.936	0.727	5.17172e-89	9.95039e-85
	78T	S1	GLIS3	0.405775	0.483	0.153	5.8688e-89	1.12916e-84
	78T	S1	TBC1D1	0.359599	0.357	0.082	7.84305e-89	1.509e-84
	78T	S1	PHACTR2	0.381943	0.325	0.066	8.28975e-89	1.59495e-84
	78T	S1	SLC5A3	0.630804	0.957	0.794	9.38409e-89	1.8055e-84
	78T	S1	MYEOV2	0.483507	0.975	0.876	1.32824e-88	2.55553e-84
	78T	S1	ABLIM1	0.452822	0.469	0.147	3.57873e-88	6.88548e-84
	78T	S1	RNF19A	0.407849	0.532	0.187	4.14946e-88	7.98356e-84
	78T	S1	FOXO3	0.471378	0.56	0.209	5.37755e-88	1.03464e-83
	78T	S1	FBN2	0.489328	0.508	0.17	6.2539e-88	1.20325e-83
	78T	S1	CXXC5	0.474036	0.604	0.238	8.31126e-88	1.59909e-83
	78T	S1	SFRP1	0.368901	0.308	0.058	9.4473e-88	1.81766e-83
	78T	S1	BICD1	0.510985	0.563	0.22	1.74634e-87	3.35995e-83
	78T	S1	TNRC6A	0.462028	0.713	0.36	2.11188e-87	4.06326e-83
	78T	S1	PIK3R1	0.410229	0.511	0.173	3.22119e-87	6.19757e-83
	78T	S1	ATP2B4	0.543665	0.687	0.348	8.35105e-87	1.60674e-82
	78T	S1	ATP6AP1	0.511419	0.692	0.357	1.0417e-86	2.00423e-82
	78T	S1	SSBP3	0.4786	0.724	0.381	2.89897e-86	5.57762e-82
	78T	S1	SRGAP2	0.508529	0.672	0.316	2.96504e-86	5.70473e-82
	78T	S1	NETO2	0.406001	0.452	0.132	5.70378e-86	1.09741e-81
	78T	S1	GNPTAB	0.43375	0.466	0.148	6.49479e-86	1.2496e-81
	78T	S1	SEC14L1	0.54595	0.868	0.597	7.20702e-86	1.38663e-81
	78T	S1	NAV2	0.479251	0.399	0.106	1.28414e-85	2.47068e-81
	78T	S1	PHKB	0.504019	0.692	0.357	1.9084e-85	3.67175e-81
	78T	S1	LAMP1	0.543011	0.756	0.434	2.12072e-85	4.08027e-81
	78T	S1	RBM39	0.472021	0.96	0.832	2.7267e-85	5.24616e-81
	78T	S1	TRAM2	0.370921	0.42	0.117	3.70045e-85	7.11968e-81
	78T	S1	PTPRG	0.42164	0.4	0.107	3.86136e-85	7.42926e-81
	78T	S1	F2R	0.282005	0.271	0.045	6.78742e-85	1.3059e-80
	78T	S1	NCSTN	0.293398	0.4	0.105	8.99379e-85	1.73041e-80
	78T	S1	DNMT3A	0.59615	0.684	0.355	9.77383e-85	1.88048e-80
	78T	S1	NISCH	0.437348	0.653	0.303	2.77649e-84	5.34197e-80
	78T	S1	NCOA4	0.470586	0.655	0.316	4.94074e-84	9.50598e-80
	78T	S1	SAMD11	0.335288	0.255	0.039	6.85199e-84	1.31832e-79
	78T	S1	ATP1A1	0.587385	0.709	0.371	7.21774e-84	1.38869e-79
	78T	S1	MYOF	0.532629	0.603	0.247	8.49584e-84	1.6346e-79
	78T	S1	SCARA5	0.268055	0.187	0.017	1.07753e-83	2.07316e-79
	78T	S1	AKAP11	0.41921	0.604	0.256	1.16975e-83	2.25061e-79
	78T	S1	LEPROT	0.342746	0.491	0.16	1.44415e-83	2.77854e-79
	78T	S1	ACTG1	0.442502	1	1	1.79335e-83	3.4504e-79
	78T	S1	TRIM24	0.51401	0.707	0.384	2.34778e-83	4.51712e-79
	78T	S1	FAT1	0.537561	0.66	0.307	2.55178e-83	4.90962e-79
	78T	S1	RCN2	0.488283	0.859	0.564	2.77927e-83	5.34731e-79
	78T	S1	MBTPS1	0.468369	0.787	0.474	3.26409e-83	6.2801e-79
	78T	S1	TMEM59	0.525607	0.764	0.457	4.04976e-83	7.79174e-79
	78T	S1	ERGIC1	0.444247	0.638	0.293	7.70277e-83	1.48201e-78
	78T	S1	NGFRAP1	0.452272	0.994	0.981	1.0851e-82	2.08773e-78
	78T	S1	ITGA8	0.567268	0.469	0.153	2.34865e-82	4.5188e-78
	78T	S1	LAMB1	0.302388	0.258	0.041	3.31593e-82	6.37985e-78
	78T	S1	RGL1	0.369464	0.425	0.123	4.24357e-82	8.16463e-78
	78T	S1	SLF2	0.50309	0.613	0.275	5.26088e-82	1.01219e-77
	78T	S1	TMEM158	0.27615	0.213	0.026	6.33924e-82	1.21967e-77
	78T	S1	PPIP5K2	0.622253	0.736	0.412	7.20119e-82	1.38551e-77
	78T	S1	TNFSF10	0.617073	0.638	0.28	1.58136e-81	3.04253e-77
	78T	S1	SEL1L	0.353457	0.472	0.154	2.47556e-81	4.76298e-77
	78T	S1	FUT8	0.379424	0.494	0.167	2.72596e-81	5.24475e-77
	78T	S1	FOXC1	0.305595	0.293	0.056	3.21717e-81	6.18983e-77
	78T	S1	RYBP	0.370751	0.502	0.175	3.2448e-81	6.24299e-77
	78T	S1	NFE2L1	0.506571	0.801	0.503	3.64538e-81	7.01371e-77
	78T	S1	PTPN13	0.581453	0.785	0.476	4.20123e-81	8.08317e-77
	78T	S1	DNAJC10	0.4298	0.641	0.298	6.1336e-81	1.1801e-76
	78T	S1	PEAK1	0.375181	0.459	0.148	2.22152e-80	4.2742e-76
	78T	S1	FAM13B	0.297139	0.368	0.093	2.49523e-80	4.80082e-76
	78T	S1	SLC39A14	0.453702	0.544	0.217	2.79259e-80	5.37294e-76
	78T	S1	FILIP1L	0.276429	0.196	0.021	3.57964e-80	6.88724e-76
	78T	S1	BMP4	0.510466	0.867	0.569	3.74759e-80	7.21036e-76
	78T	S1	CNTNAP3	0.423442	0.46	0.154	5.60339e-80	1.07809e-75
	78T	S1	UGP2	0.481815	0.66	0.319	7.97651e-80	1.53468e-75
	78T	S1	CTSA	0.706504	0.725	0.416	9.06827e-80	1.74474e-75
	78T	S1	SERPINE2	0.642014	0.64	0.294	1.21022e-79	2.32846e-75
	78T	S1	COPRS	0.592816	0.923	0.727	1.2713e-79	2.44598e-75
	78T	S1	HECTD1	0.473022	0.805	0.499	1.52936e-79	2.94249e-75
	78T	S1	HNRNPH1	0.528273	0.84	0.574	1.77542e-79	3.4159e-75
	78T	S1	RBMS1	0.570526	0.689	0.343	2.47307e-79	4.75819e-75
	78T	S1	OSBPL9	0.448155	0.583	0.254	1.06195e-78	2.04319e-74
	78T	S1	INAFM2	0.26014	0.293	0.058	1.13706e-78	2.1877e-74
	78T	S1	SRSF6	0.427204	0.63	0.291	1.39274e-78	2.67963e-74
	78T	S1	SLMAP	0.410185	0.595	0.258	2.45738e-78	4.728e-74
	78T	S1	ECE1	0.450596	0.627	0.295	7.1663e-78	1.3788e-73
	78T	S1	QKI	0.460849	0.873	0.603	8.56907e-78	1.64869e-73
	78T	S1	PCDH7	0.527654	0.91	0.664	9.27862e-78	1.78521e-73
	78T	S1	VEZT	0.398031	0.646	0.296	1.03841e-77	1.99789e-73
	78T	S1	LRPAP1	0.541936	0.759	0.478	1.04986e-77	2.01993e-73
	78T	S1	MTRNR2L12	0.545199	0.998	1	1.6031e-77	3.08436e-73
	78T	S1	GOLGA8A	0.408185	0.526	0.197	2.24683e-77	4.3229e-73
	78T	S1	C5orf15	0.311422	0.394	0.112	2.65624e-77	5.11061e-73
	78T	S1	EIF4G3	0.438388	0.752	0.42	2.77248e-77	5.33426e-73
	78T	S1	NR3C1	0.291848	0.287	0.057	3.16151e-77	6.08274e-73
	78T	S1	ADAM9	0.530356	0.729	0.408	3.75304e-77	7.22085e-73
	78T	S1	MMP24-AS1	0.516266	0.733	0.431	3.84648e-77	7.40063e-73
	78T	S1	WNK1	0.462636	0.859	0.588	4.53806e-77	8.73124e-73
	78T	S1	IFNAR1	0.422181	0.629	0.289	4.61802e-77	8.88507e-73
	78T	S1	GLG1	0.487986	0.891	0.619	1.08657e-76	2.09057e-72
	78T	S1	TLE4	0.4209	0.492	0.175	1.71786e-76	3.30517e-72
	78T	S1	KCNJ16	0.498215	0.359	0.096	1.94436e-76	3.74096e-72
	78T	S1	SIPA1L1	0.499729	0.71	0.384	2.83848e-76	5.46124e-72
	78T	S1	ZCCHC11	0.460357	0.919	0.703	3.10925e-76	5.98219e-72
	78T	S1	CREG1	0.311829	0.382	0.102	3.23715e-76	6.22828e-72
	78T	S1	TMEM165	0.457055	0.73	0.405	3.71347e-76	7.14471e-72
	78T	S1	SCUBE2	0.283592	0.288	0.058	4.55993e-76	8.77331e-72
	78T	S1	SH3RF1	0.330514	0.42	0.124	5.0159e-76	9.6506e-72
	78T	S1	MGEA5	0.487528	0.816	0.514	7.87963e-76	1.51604e-71
	78T	S1	SORL1	0.431387	0.551	0.233	9.89708e-76	1.9042e-71
	78T	S1	JMY	0.33262	0.406	0.121	1.60489e-75	3.0878e-71
	78T	S1	KLF3	0.403833	0.566	0.238	1.62846e-75	3.13316e-71
	78T	S1	FKBP1B	0.638323	0.604	0.298	1.94156e-75	3.73557e-71
	78T	S1	GRK4	0.260838	0.317	0.073	2.40591e-75	4.62896e-71
	78T	S1	MRC2	0.547116	0.787	0.514	3.24097e-75	6.23562e-71
	78T	S1	TM9SF3	0.469031	0.896	0.643	3.87834e-75	7.46192e-71
	78T	S1	MFGE8	0.407197	0.494	0.185	3.89473e-75	7.49345e-71
	78T	S1	SPARCL1	0.686639	0.362	0.095	3.98187e-75	7.66111e-71
	78T	S1	FMR1	0.378174	0.462	0.16	9.71248e-75	1.86868e-70
	78T	S1	SMYD2	0.371314	0.429	0.139	1.85295e-74	3.56507e-70
	78T	S1	SNAP25	0.268016	0.253	0.044	2.22286e-74	4.27679e-70
	78T	S1	TRA2A	0.396153	0.603	0.272	2.32034e-74	4.46433e-70
	78T	S1	CALCOCO1	0.338728	0.423	0.133	2.43056e-74	4.67639e-70
	78T	S1	HSPG2	0.493237	0.672	0.34	4.06121e-74	7.81378e-70
	78T	S1	SUMF1	0.283335	0.376	0.104	5.19898e-74	1.00028e-69
	78T	S1	XPR1	0.466828	0.696	0.379	5.4619e-74	1.05087e-69
	78T	S1	SLC44A1	0.286017	0.337	0.084	5.46373e-74	1.05122e-69
	78T	S1	ARHGAP21	0.487204	0.701	0.388	5.501e-74	1.05839e-69
	78T	S1	EDN3	0.25689	0.11	0.002	5.55684e-74	1.06914e-69
	78T	S1	SPATS2L	0.404666	0.31	0.069	7.35242e-74	1.4146e-69
	78T	S1	HERC2	0.456239	0.807	0.534	1.01885e-73	1.96026e-69
	78T	S1	GALNT2	0.425328	0.626	0.295	1.31492e-73	2.5299e-69
	78T	S1	SRGAP1	0.482013	0.745	0.395	1.40563e-73	2.70442e-69
	78T	S1	MEG3	0.757357	0.94	0.802	1.41258e-73	2.7178e-69
	78T	S1	SDC1	0.414843	0.452	0.156	1.42761e-73	2.74672e-69
	78T	S1	TRIO	0.347512	0.466	0.163	5.19508e-73	9.99534e-69
	78T	S1	SEC61A1	0.502633	0.768	0.489	5.58996e-73	1.07551e-68
	78T	S1	GTF2I	0.370447	0.995	0.963	5.63076e-73	1.08336e-68
	78T	S1	OSTM1	0.327538	0.396	0.118	5.8571e-73	1.12691e-68
	78T	S1	FAM3C	0.393465	0.528	0.209	6.15681e-73	1.18457e-68
	78T	S1	SARAF	0.470963	0.761	0.488	6.39647e-73	1.23068e-68
	78T	S1	PHF20L1	0.387421	0.646	0.305	7.53378e-73	1.4495e-68
	78T	S1	FAM134C	0.287048	0.403	0.121	9.91489e-73	1.90763e-68
	78T	S1	C1R	0.257974	0.256	0.047	1.00532e-72	1.93423e-68
	78T	S1	SGSH	0.332344	0.397	0.12	1.51122e-72	2.90759e-68
	78T	S1	AGO3	0.435886	0.632	0.301	2.83926e-72	5.46274e-68
	78T	S1	AKAP9	0.437076	0.96	0.767	4.49308e-72	8.64469e-68
	78T	S1	WLS	0.504896	0.883	0.596	6.82374e-72	1.31289e-67
	78T	S1	PRKACA	0.481958	0.699	0.404	1.0539e-71	2.0277e-67
	78T	S1	PCMTD2	0.327481	0.451	0.153	1.15554e-71	2.22326e-67
	78T	S1	ABAT	0.319787	0.457	0.155	1.9767e-71	3.80317e-67
	78T	S1	2020-03-06	0.422863	0.712	0.394	2.86911e-71	5.52016e-67
	78T	S1	NBEA	0.372847	0.5	0.189	3.86548e-71	7.43717e-67
	78T	S1	AAK1	0.412066	0.595	0.274	4.06968e-71	7.83007e-67
	78T	S1	TMCC1	0.304172	0.445	0.15	5.20866e-71	1.00215e-66
	78T	S1	PPARA	0.260206	0.321	0.078	5.79253e-71	1.11448e-66
	78T	S1	DLG5	0.348396	0.498	0.19	6.85164e-71	1.31826e-66
	78T	S1	SMAD9	0.404434	0.511	0.205	8.47525e-71	1.63064e-66
	78T	S1	TPGS2	0.574237	0.837	0.598	1.10887e-70	2.13347e-66
	78T	S1	SAMHD1	0.307771	0.363	0.102	1.15052e-70	2.21359e-66
	78T	S1	AMOTL2	0.337686	0.431	0.143	1.21654e-70	2.34062e-66
	78T	S1	RBM6	0.42943	0.761	0.454	2.14477e-70	4.12653e-66
	78T	S1	ETV5	0.357828	0.429	0.144	2.48304e-70	4.77737e-66
	78T	S1	TRO	0.297471	0.376	0.11	2.6784e-70	5.15324e-66
	78T	S1	POLR2L	0.444016	0.991	0.956	3.04857e-70	5.86546e-66
	78T	S1	RIC3	0.267346	0.301	0.069	5.85155e-70	1.12584e-65
	78T	S1	RPL41	0.293393	1	1	7.21905e-70	1.38894e-65
	78T	S1	ANKRD26	0.428744	0.649	0.331	7.84664e-70	1.50969e-65
	78T	S1	DDB1	0.443779	0.831	0.565	9.1563e-70	1.76167e-65
	78T	S1	TRAK2	0.272643	0.321	0.08	1.14383e-69	2.20073e-65
	78T	S1	CNN3	0.498684	0.798	0.541	1.63753e-69	3.15061e-65
	78T	S1	FBXO21	0.405964	0.629	0.305	1.77193e-69	3.4092e-65
	78T	S1	TRIM27	0.532934	0.776	0.496	2.71717e-69	5.22783e-65
	78T	S1	SERINC3	0.397166	0.589	0.271	3.09639e-69	5.95745e-65
	78T	S1	POTEI	0.280866	0.324	0.083	4.78975e-69	9.21549e-65
	78T	S1	YPEL2	0.254791	0.291	0.066	5.32357e-69	1.02425e-64
	78T	S1	PSMA3-AS1	0.417236	0.707	0.397	6.01975e-69	1.1582e-64
	78T	S1	ARRDC3	0.330021	0.394	0.122	6.04703e-69	1.16345e-64
	78T	S1	TSC22D2	0.381854	0.434	0.149	8.09216e-69	1.55693e-64
	78T	S1	LINC00657	0.480521	0.893	0.655	2.24937e-68	4.32779e-64
	78T	S1	MXD4	0.454051	0.857	0.559	2.4408e-68	4.69609e-64
	78T	S1	SPP1	0.374801	0.123	0.006	2.6192e-68	5.03933e-64
	78T	S1	MT2A	0.63147	0.64	0.322	2.77442e-68	5.33798e-64
	78T	S1	MOSPD1	0.346595	0.402	0.13	3.58594e-68	6.89935e-64
	78T	S1	ABCD4	0.375889	0.558	0.243	4.23342e-68	8.1451e-64
	78T	S1	TMEM181	0.370888	0.598	0.278	7.03291e-68	1.35313e-63
	78T	S1	ADCY7	0.307177	0.35	0.099	1.20589e-67	2.32014e-63
	78T	S1	SH3BGRL	0.454102	0.598	0.296	1.46055e-67	2.81009e-63
	78T	S1	SLC26A2	0.406299	0.541	0.22	1.47156e-67	2.83128e-63
	78T	S1	STAG1	0.311882	0.436	0.149	1.84935e-67	3.55815e-63
	78T	S1	TP53TG1	0.441328	0.563	0.261	1.86201e-67	3.5825e-63
	78T	S1	MAP4K3	0.328141	0.445	0.156	1.95724e-67	3.76574e-63
	78T	S1	FKBP9	0.349253	0.537	0.224	2.47305e-67	4.75814e-63
	78T	S1	RNF7	0.469333	0.968	0.889	2.99101e-67	5.7547e-63
	78T	S1	TMEM150C	0.256417	0.279	0.061	3.35016e-67	6.4457e-63
	78T	S1	PCM1	0.428359	0.966	0.827	3.69812e-67	7.11518e-63
	78T	S1	RHOU	0.250078	0.304	0.071	4.65821e-67	8.96239e-63
	78T	S1	TBX3	0.520489	0.931	0.851	5.37656e-67	1.03445e-62
	78T	S1	MDFI	0.38634	0.498	0.199	5.43704e-67	1.04609e-62
	78T	S1	GAS6	0.282584	0.305	0.075	6.53631e-67	1.25759e-62
	78T	S1	HSBP1L1	0.45405	0.502	0.213	7.51833e-67	1.44653e-62
	78T	S1	WWC3	0.263108	0.321	0.082	7.7535e-67	1.49177e-62
	78T	S1	NPEPPS	0.429262	0.845	0.602	8.8454e-67	1.70185e-62
	78T	S1	CCNL2	0.466968	0.787	0.493	9.09463e-67	1.74981e-62
	78T	S1	CTNND1	0.357077	0.56	0.247	9.36204e-67	1.80126e-62
	78T	S1	CLK4	0.308845	0.414	0.136	1.30533e-66	2.51145e-62
	78T	S1	OCIAD1	0.40656	0.926	0.713	2.11756e-66	4.07419e-62
	78T	S1	TRIP12	0.459298	0.79	0.522	2.54372e-66	4.89411e-62
	78T	S1	PPP1CB	0.406996	0.692	0.39	2.83031e-66	5.44552e-62
	78T	S1	EML4	0.410211	0.692	0.38	2.99458e-66	5.76156e-62
	78T	S1	KIAA1328	0.29868	0.385	0.121	4.17064e-66	8.02432e-62
	78T	S1	USP34	0.411156	0.89	0.661	7.08938e-66	1.364e-61
	78T	S1	CYTH1	0.285418	0.368	0.11	7.34273e-66	1.41274e-61
	78T	S1	QSOX1	0.326273	0.445	0.16	7.80006e-66	1.50073e-61
	78T	S1	BCAM	0.684544	0.676	0.408	8.09833e-66	1.55812e-61
	78T	S1	ECEL1	0.382194	0.374	0.115	8.15802e-66	1.5696e-61
	78T	S1	TIA1	0.396357	0.637	0.326	8.21723e-66	1.581e-61
	78T	S1	TCAF1	0.479808	0.744	0.482	1.00737e-65	1.93817e-61
	78T	S1	AC007246.3	0.306507	0.446	0.16	1.29823e-65	2.49779e-61
	78T	S1	PNRC1	0.453152	0.879	0.649	1.42309e-65	2.73802e-61
	78T	S1	IL17RA	0.290889	0.345	0.098	2.54786e-65	4.90208e-61
	78T	S1	FLNA	0.485438	0.906	0.706	3.91949e-65	7.5411e-61
	78T	S1	EXOC7	0.394771	0.641	0.333	6.87541e-65	1.32283e-60
	78T	S1	WWTR1	0.338565	0.456	0.168	1.0582e-64	2.03598e-60
	78T	S1	SGMS1	0.290859	0.397	0.13	1.59009e-64	3.05934e-60
	78T	S1	SCPEP1	0.308599	0.36	0.11	2.13912e-64	4.11567e-60
	78T	S1	DAPK1	0.382362	0.442	0.162	2.43567e-64	4.68623e-60
	78T	S1	APOA1	0.514702	0.388	0.122	2.5695e-64	4.94372e-60
	78T	S1	SOCS7	0.269579	0.34	0.097	3.00599e-64	5.78353e-60
	78T	S1	CD99	0.477076	0.983	0.898	5.90325e-64	1.13579e-59
	78T	S1	SNHG23	0.451086	0.557	0.258	7.14466e-64	1.37463e-59
	78T	S1	OS9	0.403636	0.638	0.341	1.39628e-63	2.68644e-59
	78T	S1	RPL36A	0.384805	0.928	0.796	1.79148e-63	3.44681e-59
	78T	S1	HELZ	0.375018	0.629	0.32	1.85388e-63	3.56687e-59
	78T	S1	WDR26	0.331438	0.534	0.231	2.24836e-63	4.32584e-59
	78T	S1	RPS26	0.262383	1	1	2.68754e-63	5.17083e-59
	78T	S1	INPPL1	0.349557	0.546	0.243	2.74818e-63	5.2875e-59
	78T	S1	LASP1	0.34182	0.534	0.232	3.52599e-63	6.78401e-59
	78T	S1	ZNF207	0.395686	0.937	0.765	3.54494e-63	6.82046e-59
	78T	S1	COLEC12	0.492063	0.425	0.156	3.73944e-63	7.19469e-59
	78T	S1	VWCE	0.31373	0.313	0.085	4.0448e-63	7.7822e-59
	78T	S1	LARP6	0.349716	0.52	0.22	4.74218e-63	9.12395e-59
	78T	S1	CLSTN1	0.401046	0.702	0.404	5.5015e-63	1.05849e-58
	78T	S1	GCLC	0.280548	0.342	0.1	8.56849e-63	1.64858e-58
	78T	S1	ZNF638	0.448758	0.827	0.577	8.96548e-63	1.72496e-58
	78T	S1	EMC10	0.343503	0.515	0.22	9.6695e-63	1.86041e-58
	78T	S1	MAGED1	0.402547	0.844	0.592	1.02735e-62	1.97663e-58
	78T	S1	BPTF	0.406321	0.929	0.767	1.09251e-62	2.10199e-58
	78T	S1	AFF4	0.414309	0.764	0.491	1.37802e-62	2.65131e-58
	78T	S1	HIF1A	0.396003	0.604	0.308	1.47498e-62	2.83785e-58
	78T	S1	TGOLN2	0.395239	0.669	0.367	1.65141e-62	3.17732e-58
	78T	S1	FRYL	0.397655	0.604	0.304	2.28734e-62	4.40085e-58
	78T	S1	MTSS1	0.268155	0.298	0.075	2.89402e-62	5.56809e-58
	78T	S1	NRP1	0.464297	0.84	0.585	3.98979e-62	7.67636e-58
	78T	S1	CDC42BPA	0.367374	0.589	0.285	4.22491e-62	8.12873e-58
	78T	S1	CCDC186	0.301217	0.408	0.142	4.31162e-62	8.29556e-58
	78T	S1	COL6A2	0.311472	0.373	0.119	5.31891e-62	1.02336e-57
	78T	S1	KRT18	0.350571	0.452	0.158	5.65469e-62	1.08796e-57
	78T	S1	ARID4B	0.40436	0.817	0.555	5.82286e-62	1.12032e-57
	78T	S1	CDK19	0.353253	0.495	0.207	5.90761e-62	1.13662e-57
	78T	S1	PARP14	0.296948	0.391	0.129	7.92569e-62	1.5249e-57
	78T	S1	N4BP2L2	0.456111	0.94	0.787	1.73493e-61	3.33801e-57
	78T	S1	COL18A1	0.438724	0.535	0.243	2.35372e-61	4.52855e-57
	78T	S1	CERS6	0.36261	0.514	0.219	2.73562e-61	5.26334e-57
	78T	S1	CASD1	0.384521	0.529	0.236	4.06378e-61	7.81872e-57
	78T	S1	SYPL1	0.373196	0.655	0.346	4.13859e-61	7.96264e-57
	78T	S1	COTL1	0.461689	0.736	0.428	4.16493e-61	8.01333e-57
	78T	S1	SEMA6A	0.402557	0.391	0.13	4.68641e-61	9.01664e-57
	78T	S1	OAF	0.296063	0.331	0.097	5.33907e-61	1.02724e-56
	78T	S1	HAP1	0.261214	0.248	0.054	6.77888e-61	1.30426e-56
	78T	S1	GPCPD1	0.334427	0.442	0.168	7.20561e-61	1.38636e-56
	78T	S1	SMDT1	0.408441	0.879	0.671	7.42007e-61	1.42762e-56
	78T	S1	FGF9	0.339064	0.362	0.113	7.98498e-61	1.53631e-56
	78T	S1	NPTN	0.284914	0.423	0.152	9.22261e-61	1.77443e-56
	78T	S1	RP11-14N7.2	0.429292	0.641	0.344	9.59333e-61	1.84576e-56
	78T	S1	SOCS1	0.377705	0.436	0.163	9.88884e-61	1.90261e-56
	78T	S1	SLC20A2	0.364624	0.439	0.169	1.04051e-60	2.00194e-56
	78T	S1	NCOA7	0.331278	0.38	0.128	1.82975e-60	3.52044e-56
	78T	S1	SETD2	0.407612	0.696	0.403	2.66356e-60	5.1247e-56
	78T	S1	C17orf89	0.420917	0.966	0.861	2.75878e-60	5.30788e-56
	78T	S1	ARHGAP23	0.279931	0.288	0.075	3.58597e-60	6.89941e-56
	78T	S1	SPRED1	0.293961	0.402	0.139	4.00961e-60	7.71448e-56
	78T	S1	ATP2C1	0.321356	0.44	0.169	4.35949e-60	8.38766e-56
	78T	S1	SRSF5	0.421796	0.89	0.667	4.50951e-60	8.67629e-56
	78T	S1	SHOC2	0.321264	0.492	0.204	4.76311e-60	9.16422e-56
	78T	S1	PLA2R1	0.26091	0.25	0.055	8.91267e-60	1.7148e-55
	78T	S1	WDFY3	0.291389	0.452	0.175	1.0953e-59	2.10735e-55
	78T	S1	HIVEP1	0.295981	0.379	0.127	1.30805e-59	2.51669e-55
	78T	S1	MDK	0.432811	0.998	0.999	1.54754e-59	2.97746e-55
	78T	S1	FAM175A	0.26628	0.382	0.125	1.62216e-59	3.12104e-55
	78T	S1	APBB2	0.342773	0.525	0.227	1.63959e-59	3.15456e-55
	78T	S1	CUX1	0.425127	0.647	0.362	1.70889e-59	3.2879e-55
	78T	S1	TCF7L2	0.364332	0.528	0.24	2.25424e-59	4.33716e-55
	78T	S1	BTBD7	0.381401	0.613	0.322	2.28006e-59	4.38684e-55
	78T	S1	NKTR	0.442204	0.9	0.747	2.59125e-59	4.98556e-55
	78T	S1	CKAP4	0.40959	0.658	0.374	3.13474e-59	6.03123e-55
	78T	S1	ASH1L	0.418564	0.84	0.592	3.15606e-59	6.07226e-55
	78T	S1	GOLGA8B	0.325013	0.429	0.161	3.44649e-59	6.63105e-55
	78T	S1	N4BP2	0.366949	0.561	0.263	4.21828e-59	8.11597e-55
	78T	S1	UBL3	0.320877	0.448	0.174	4.30341e-59	8.27977e-55
	78T	S1	PPFIBP1	0.414361	0.738	0.434	5.37812e-59	1.03475e-54
	78T	S1	TRIP11	0.39369	0.712	0.43	7.30305e-59	1.40511e-54
	78T	S1	SLC48A1	0.307386	0.324	0.096	8.16753e-59	1.57143e-54
	78T	S1	KITLG	0.37536	0.511	0.222	9.58382e-59	1.84393e-54
	78T	S1	AHDC1	0.273754	0.38	0.128	1.01417e-58	1.95126e-54
	78T	S1	CHST3	0.287799	0.408	0.146	1.11863e-58	2.15224e-54
	78T	S1	TSPYL1	0.341835	0.561	0.268	1.38197e-58	2.65891e-54
	78T	S1	SLC12A2	0.354826	0.506	0.224	1.39539e-58	2.68473e-54
	78T	S1	NLRP1	0.338073	0.422	0.155	1.47887e-58	2.84535e-54
	78T	S1	CCND1	0.571059	0.825	0.597	1.7804e-58	3.42549e-54
	78T	S1	HSPA12A	0.309115	0.327	0.096	1.80626e-58	3.47525e-54
	78T	S1	PSAP	0.390163	0.916	0.721	2.19994e-58	4.23269e-54
	78T	S1	SLC38A10	0.362265	0.544	0.259	2.66732e-58	5.13191e-54
	78T	S1	BRWD1	0.359507	0.646	0.355	2.70503e-58	5.20447e-54
	78T	S1	KIAA1958	0.313053	0.439	0.169	2.74408e-58	5.27962e-54
	78T	S1	SFT2D2	0.393881	0.592	0.304	4.08267e-58	7.85505e-54
	78T	S1	UQCR11	0.399337	0.956	0.881	4.78329e-58	9.20305e-54
	78T	S1	ENAH	0.471891	0.959	0.83	4.79042e-58	9.21676e-54
	78T	S1	DGCR2	0.279496	0.41	0.148	4.96684e-58	9.55619e-54
	78T	S1	SCARF2	0.341173	0.506	0.223	5.40461e-58	1.03985e-53
	78T	S1	PWAR6	0.37813	0.572	0.288	5.97419e-58	1.14943e-53
	78T	S1	PLXNA1	0.284989	0.373	0.126	6.19311e-58	1.19155e-53
	78T	S1	SPIRE1	0.382566	0.61	0.319	7.20622e-58	1.38648e-53
	78T	S1	RUFY3	0.427069	0.69	0.408	8.71178e-58	1.67615e-53
	78T	S1	2020-09-02	0.359663	0.943	0.818	1.20368e-57	2.31587e-53
	78T	S1	IGDCC3	0.734818	0.405	0.155	1.42471e-57	2.74115e-53
	78T	S1	TRIM2	0.309593	0.489	0.205	1.68742e-57	3.24661e-53
	78T	S1	SUCO	0.31841	0.534	0.242	2.62356e-57	5.04774e-53
	78T	S1	FMNL2	0.343386	0.574	0.274	2.68287e-57	5.16184e-53
	78T	S1	LAMP2	0.277872	0.377	0.129	2.8284e-57	5.44184e-53
	78T	S1	TMCO3	0.349595	0.506	0.226	7.05858e-57	1.35807e-52
	78T	S1	PHLDB1	0.356185	0.511	0.228	7.14153e-57	1.37403e-52
	78T	S1	IFI27L2	0.434245	0.663	0.372	1.09634e-56	2.10935e-52
	78T	S1	CTSF	0.262814	0.374	0.127	1.37414e-56	2.64384e-52
	78T	S1	CHD3	0.415573	0.663	0.389	1.39165e-56	2.67754e-52
	78T	S1	MDM2	0.550131	0.775	0.516	1.99423e-56	3.8369e-52
	78T	S1	SMIM14	0.312173	0.483	0.204	4.58526e-56	8.82205e-52
	78T	S1	BORCS7	0.386672	0.597	0.316	4.62036e-56	8.88957e-52
	78T	S1	ASCC3	0.39889	0.837	0.585	6.3911e-56	1.22965e-51
	78T	S1	BMPR1A	0.351755	0.638	0.343	7.10056e-56	1.36615e-51
	78T	S1	LRP6	0.352588	0.577	0.282	7.34947e-56	1.41404e-51
	78T	S1	SOS2	0.289181	0.403	0.148	8.90564e-56	1.71344e-51
	78T	S1	SLC35F5	0.289838	0.426	0.163	9.16157e-56	1.76269e-51
	78T	S1	ASAP1	0.418058	0.656	0.389	1.07083e-55	2.06029e-51
	78T	S1	VPS13C	0.321684	0.489	0.208	1.50354e-55	2.89281e-51
	78T	S1	LCOR	0.309631	0.483	0.209	1.6273e-55	3.13092e-51
	78T	S1	CTNNA1	0.376805	0.874	0.647	2.76138e-55	5.3129e-51
	78T	S1	PTPN1	0.338647	0.552	0.263	2.84555e-55	5.47484e-51
	78T	S1	REV3L	0.408908	0.725	0.456	4.30825e-55	8.28908e-51
	78T	S1	RB1	0.30205	0.468	0.197	4.3312e-55	8.33324e-51
	78T	S1	KLHDC8B	0.260044	0.351	0.116	6.1636e-55	1.18588e-50
	78T	S1	MGAT2	0.269337	0.382	0.136	8.0418e-55	1.54724e-50
	78T	S1	APPL2	0.268413	0.374	0.131	2.10009e-54	4.04058e-50
	78T	S1	GPC1	0.338465	0.379	0.138	2.42389e-54	4.66356e-50
	78T	S1	DDX52	0.356268	0.575	0.294	2.51314e-54	4.83528e-50
	78T	S1	KMT2E	0.376211	0.865	0.634	2.64073e-54	5.08076e-50
	78T	S1	B4GALT5	0.470213	0.71	0.475	2.93079e-54	5.63883e-50
	78T	S1	PCMTD1	0.320056	0.459	0.193	3.43112e-54	6.60148e-50
	78T	S1	C5orf24	0.369976	0.759	0.511	3.74037e-54	7.19647e-50
	78T	S1	HECTD4	0.316704	0.535	0.251	4.09589e-54	7.88049e-50
	78T	S1	CYP20A1	0.345977	0.574	0.291	4.64731e-54	8.94142e-50
	78T	S1	DDX6	0.339669	0.695	0.403	4.81479e-54	9.26366e-50
	78T	S1	MED13	0.346123	0.656	0.37	6.36284e-54	1.22421e-49
	78T	S1	MRPS6	0.439384	0.951	0.85	6.9391e-54	1.33508e-49
	78T	S1	PXDN	0.435423	0.449	0.193	8.40927e-54	1.61794e-49
	78T	S1	UBN2	0.313532	0.475	0.205	9.53736e-54	1.83499e-49
	78T	S1	FAM126A	0.262244	0.337	0.11	1.40779e-53	2.70859e-49
	78T	S1	LGR4	0.387462	0.627	0.331	1.54436e-53	2.97134e-49
	78T	S1	UBE2Z	0.332565	0.638	0.345	1.57168e-53	3.02391e-49
	78T	S1	LRP10	0.408935	0.638	0.378	2.081e-53	4.00384e-49
	78T	S1	TMEM30A	0.328959	0.558	0.271	2.1898e-53	4.21318e-49
	78T	S1	FNBP1L	0.371358	0.566	0.288	2.19816e-53	4.22926e-49
	78T	S1	TM2D1	0.340253	0.537	0.262	2.67865e-53	5.15372e-49
	78T	S1	PLCE1	0.263441	0.248	0.062	2.7581e-53	5.30658e-49
	78T	S1	PDCD4	0.354012	0.566	0.287	3.66515e-53	7.05175e-49
	78T	S1	EDEM3	0.27895	0.419	0.163	3.96389e-53	7.62651e-49
	78T	S1	CLASP1	0.346288	0.56	0.276	4.5936e-53	8.83808e-49
	78T	S1	ASAH1	0.4197	0.607	0.337	5.21548e-53	1.00346e-48
	78T	S1	AUTS2	0.261994	0.394	0.145	6.56572e-53	1.26324e-48
	78T	S1	UBE2Q1	0.321522	0.557	0.276	7.73921e-53	1.48902e-48
	78T	S1	LRRC8D	0.282391	0.411	0.157	8.04164e-53	1.54721e-48
	78T	S1	ZMIZ1	0.297862	0.472	0.205	8.63974e-53	1.66229e-48
	78T	S1	MAGI3	0.277018	0.377	0.136	1.30813e-52	2.51684e-48
	78T	S1	MLEC	0.429246	0.948	0.817	1.33046e-52	2.55981e-48
	78T	S1	ANXA11	0.451609	0.592	0.331	1.34608e-52	2.58986e-48
	78T	S1	ATP9B	0.252947	0.367	0.13	1.52675e-52	2.93746e-48
	78T	S1	REPIN1	0.326828	0.477	0.211	1.63213e-52	3.14022e-48
	78T	S1	DUSP6	0.556006	0.845	0.635	1.65636e-52	3.18684e-48
	78T	S1	DIP2A	0.370933	0.604	0.331	1.68402e-52	3.24005e-48
	78T	S1	IRF2BP2	0.391238	0.638	0.373	2.85131e-52	5.48591e-48
	78T	S1	PTAR1	0.306087	0.439	0.185	3.81807e-52	7.34597e-48
	78T	S1	FBXW2	0.296048	0.511	0.235	3.85586e-52	7.41867e-48
	78T	S1	VGLL4	0.348673	0.601	0.329	3.94865e-52	7.59721e-48
	78T	S1	NT5C2	0.279886	0.387	0.144	4.18344e-52	8.04893e-48
	78T	S1	PEG3	0.447723	0.959	0.894	4.24395e-52	8.16536e-48
	78T	S1	DYNC1LI2	0.38412	0.738	0.492	4.62726e-52	8.90286e-48
	78T	S1	SCYL2	0.261484	0.431	0.173	4.78367e-52	9.20377e-48
	78T	S1	CLK1	0.264194	0.379	0.137	5.27055e-52	1.01405e-47
	78T	S1	RPAP2	0.349009	0.604	0.323	5.47749e-52	1.05387e-47
	78T	S1	ANKIB1	0.341059	0.618	0.343	6.51541e-52	1.25356e-47
	78T	S1	PPP4R1	0.30301	0.503	0.231	7.01678e-52	1.35003e-47
	78T	S1	DDHD1	0.467262	0.667	0.405	7.69069e-52	1.47969e-47
	78T	S1	TGFBR2	0.252153	0.35	0.116	8.05343e-52	1.54948e-47
	78T	S1	NXF1	0.256011	0.382	0.138	1.01645e-51	1.95565e-47
	78T	S1	PLCG1	0.260668	0.368	0.131	1.19466e-51	2.29852e-47
	78T	S1	DDX5	0.400195	0.92	0.757	1.28785e-51	2.47782e-47
	78T	S1	PINK1	0.308222	0.517	0.242	1.43548e-51	2.76185e-47
	78T	S1	DMTF1	0.323361	0.46	0.202	1.48978e-51	2.86635e-47
	78T	S1	CFLAR	0.346501	0.62	0.335	1.5412e-51	2.96527e-47
	78T	S1	CPD	0.336946	0.577	0.3	1.77906e-51	3.42291e-47
	78T	S1	PKD2	0.25243	0.359	0.125	1.97011e-51	3.79049e-47
	78T	S1	CHD4	0.373507	0.91	0.733	2.80831e-51	5.40319e-47
	78T	S1	TIMM8B	0.366097	0.962	0.847	3.09059e-51	5.9463e-47
	78T	S1	TOR1AIP2	0.342521	0.649	0.366	5.515e-51	1.06109e-46
	78T	S1	STAT2	0.254772	0.362	0.129	5.74759e-51	1.10584e-46
	78T	S1	AGO1	0.391448	0.528	0.261	8.45232e-51	1.62623e-46
	78T	S1	GDF11	0.393321	0.637	0.372	9.40918e-51	1.81033e-46
	78T	S1	NECAP2	0.326318	0.531	0.264	1.02417e-50	1.9705e-46
	78T	S1	COMMD6	0.371202	0.954	0.872	1.16616e-50	2.2437e-46
	78T	S1	HEXA	0.337372	0.592	0.313	1.24577e-50	2.39687e-46
	78T	S1	KLHL5	0.271579	0.385	0.145	2.17721e-50	4.18895e-46
	78T	S1	SENP6	0.358237	0.788	0.563	2.69979e-50	5.1944e-46
	78T	S1	ZKSCAN1	0.381927	0.805	0.56	2.70338e-50	5.20131e-46
	78T	S1	NEAT1	0.811143	0.995	0.985	4.19061e-50	8.06273e-46
	78T	S1	RRM2B	0.281365	0.425	0.173	4.71838e-50	9.07817e-46
	78T	S1	CTTNBP2NL	0.276567	0.446	0.187	5.38872e-50	1.03679e-45
	78T	S1	TULP4	0.319361	0.511	0.242	5.9044e-50	1.13601e-45
	78T	S1	CTSL	0.505247	0.624	0.354	6.02514e-50	1.15924e-45
	78T	S1	CD9	0.524935	0.673	0.405	8.03559e-50	1.54605e-45
	78T	S1	INSR	0.347787	0.477	0.22	1.00717e-49	1.9378e-45
	78T	S1	GATS	0.28634	0.425	0.174	1.06109e-49	2.04154e-45
	78T	S1	PPP2R5E	0.383238	0.672	0.415	1.25513e-49	2.41486e-45
	78T	S1	SQSTM1	0.442995	0.84	0.632	1.41932e-49	2.73077e-45
	78T	S1	TLN1	0.39316	0.833	0.628	1.52894e-49	2.94168e-45
	78T	S1	ZMYND11	0.298345	0.521	0.251	1.99989e-49	3.84778e-45
	78T	S1	ADNP	0.32405	0.679	0.411	3.7159e-49	7.14939e-45
	78T	S1	ATP6AP2	0.329872	0.574	0.3	4.64932e-49	8.94529e-45
	78T	S1	CREBBP	0.302826	0.584	0.307	6.32824e-49	1.21755e-44
	78T	S1	KCNJ2	0.40489	0.506	0.245	6.96047e-49	1.3392e-44
	78T	S1	EPC1	0.326059	0.604	0.33	7.00968e-49	1.34866e-44
	78T	S1	PCNXL4	0.388715	0.65	0.391	1.41041e-48	2.71362e-44
	78T	S1	MAML2	0.343401	0.643	0.357	1.48494e-48	2.85703e-44
	78T	S1	YAP1	0.288116	0.512	0.244	1.55471e-48	2.99127e-44
	78T	S1	SLC38A6	0.265176	0.322	0.109	1.87138e-48	3.60054e-44
	78T	S1	JPX	0.344313	0.666	0.391	2.2597e-48	4.34765e-44
	78T	S1	CDR1-AS	0.31083	0.267	0.077	2.69705e-48	5.18913e-44
	78T	S1	SMIM10L1	0.372996	0.638	0.381	3.09846e-48	5.96144e-44
	78T	S1	CIRBP	0.383499	0.893	0.743	4.43415e-48	8.53131e-44
	78T	S1	SMG6	0.296722	0.52	0.255	4.5125e-48	8.68205e-44
	78T	S1	ADD1	0.338896	0.767	0.514	5.39005e-48	1.03705e-43
	78T	S1	KIF16B	0.307463	0.383	0.15	5.88768e-48	1.13279e-43
	78T	S1	TAB2	0.266616	0.4	0.16	5.90722e-48	1.13655e-43
	78T	S1	AGGF1	0.304554	0.62	0.345	7.90598e-48	1.52111e-43
	78T	S1	ZFAND5	0.357014	0.595	0.332	8.81097e-48	1.69523e-43
	78T	S1	FAM169A	0.437721	0.541	0.289	8.85065e-48	1.70287e-43
	78T	S1	DGKD	0.342382	0.463	0.211	1.04798e-47	2.01631e-43
	78T	S1	NPC2	0.358629	0.831	0.6	1.21633e-47	2.34021e-43
	78T	S1	OTUD3	0.268306	0.313	0.105	1.33369e-47	2.56602e-43
	78T	S1	ARHGEF12	0.296122	0.604	0.324	1.43571e-47	2.7623e-43
	78T	S1	BTG3	0.387333	0.635	0.388	1.5763e-47	3.03281e-43
	78T	S1	ZBTB20	0.312903	0.497	0.235	1.80739e-47	3.47742e-43
	78T	S1	ZC3H11A	0.325903	0.663	0.405	1.92124e-47	3.69646e-43
	78T	S1	KIAA1549	0.251644	0.345	0.124	2.00158e-47	3.85104e-43
	78T	S1	SEC62	0.398352	0.824	0.617	2.04767e-47	3.93972e-43
	78T	S1	ZFYVE16	0.378667	0.747	0.52	2.23043e-47	4.29134e-43
	78T	S1	RAB31	0.453458	0.641	0.376	2.36162e-47	4.54376e-43
	78T	S1	ZDHHC23	0.312933	0.288	0.091	2.50629e-47	4.8221e-43
	78T	S1	ZNF608	0.362388	0.637	0.363	2.5498e-47	4.90581e-43
	78T	S1	CD164	0.398889	0.744	0.531	2.67913e-47	5.15464e-43
	78T	S1	HPS5	0.26434	0.413	0.17	2.71067e-47	5.21533e-43
	78T	S1	SAV1	0.303347	0.508	0.245	2.95945e-47	5.69399e-43
	78T	S1	FGF2	0.270918	0.357	0.132	3.0867e-47	5.93882e-43
	78T	S1	EWSR1	0.366775	0.71	0.462	4.0234e-47	7.74102e-43
	78T	S1	BIRC2	0.257936	0.456	0.199	4.4963e-47	8.65089e-43
	78T	S1	DNAJC3	0.290592	0.452	0.202	5.79431e-47	1.11483e-42
	78T	S1	REST	0.359328	0.681	0.426	5.99557e-47	1.15355e-42
	78T	S1	UQCRQ	0.373301	0.977	0.934	6.21979e-47	1.19669e-42
	78T	S1	VPS13B	0.28334	0.394	0.158	7.56427e-47	1.45537e-42
	78T	S1	PGAP1	0.299622	0.451	0.198	9.75852e-47	1.87754e-42
	78T	S1	KIAA0319L	0.300627	0.551	0.283	1.15131e-46	2.21513e-42
	78T	S1	TLK2	0.296813	0.571	0.299	1.85057e-46	3.56051e-42
	78T	S1	ROBO1	0.310455	0.397	0.164	2.30612e-46	4.43698e-42
	78T	S1	AK3	0.348423	0.652	0.4	2.49264e-46	4.79584e-42
[truncated: 5,900 more rows]
