# Supplementary material for: Somatic mutations and single-cell transcriptomes reveal the root of malignant rhabdoid tumours
Source: Nat Commun. 2021 Mar 3;12:1407. doi: 10.1038/s41467-021-21675-6 (PMC7930245; doi:10.1038/s41467-021-21675-6)
Supplement: Supplementary file 5 — Supplementary Data 3 [file 41467_2021_21675_MOESM5_ESM.xlsx]

## Sheet: Bulk mRNA SMARCB1 foldchanges
	Supplementary Data 3 | Genes differentially expressed upon SMARCB1 re-expression in MRT organoids.
					60T_SMARCB1+				78T_SMARCB1+				103T_SMARCB1+
	ENSEMBL	gene_name	sig overlap		log2FoldChange	padj	sig		log2FoldChange	padj	sig		log2FoldChange	padj	sig
	ENSG00000000003.14	TSPAN6	no		1.66633	4.2322e-26	yes		0.883167	3.96617e-10	no		1.34795	5.25069e-14	yes
	ENSG00000000419.12	DPM1	no		-0.149122	0.469725	no		-0.614607	6.10442e-05	no		-0.555635	0.000484574	no
	ENSG00000000460.16	C1orf112	down		-1.6158	1.17644e-06	yes		-1.24143	1.29503e-06	yes		-1.24428	5.0998e-06	yes
	ENSG00000001036.13	FUCA2	no		0.573326	5.02737e-05	no		1.6025	1.27976e-14	yes		0.765018	2.25051e-05	no
	ENSG00000001084.11	GCLC	no		-0.00146931	0.998183	no		1.07915	5.85135e-11	yes		-1.0356	3.85288e-09	yes
	ENSG00000001167.14	NFYA	no		-0.0541996	0.860971	no		-0.25365	0.182442	no		-0.501469	0.00186619	no
	ENSG00000001461.16	NIPAL3	up		1.65682	1.22323e-17	yes		1.557	1.88172e-25	yes		1.83447	3.35201e-26	yes
	ENSG00000001497.16	LAS1L	no		-0.601324	0.000121941	no		-0.911302	6.25343e-11	no		-0.818686	3.69467e-09	no
	ENSG00000001617.11	SEMA3F	no		0.81542	0.037976	no		1.56042	4.02795e-05	yes		-1.17339	0.00154874	yes
	ENSG00000001629.9	ANKIB1	no		0.439816	0.00659876	no		0.251733	0.115633	no		0.805157	7.07908e-13	no
	ENSG00000002330.13	BAD	no		0.298584	0.220526	no		-0.197562	0.3145	no		0.976725	4.42552e-07	no
	ENSG00000002549.12	LAP3	no		-0.23187	0.146937	no		-0.354228	0.0196675	no		-0.574631	0.000236934	no
	ENSG00000002834.17	LASP1	no		0.728505	1.06892e-08	no		1.16638	1.04772e-23	yes		1.9378	1.26901e-45	yes
	ENSG00000002933.7	TMEM176A	no		0	NA	no		0	NA	no		7.46962	0.000828187	yes
	ENSG00000003096.14	KLHL13	no		0.383244	0.466844	no		-0.904874	3.51623e-13	no		2.46446	0.000197517	yes
	ENSG00000003137.8	CYP26B1	up		2.35344	8.5004e-26	yes		3.14486	3.99558e-21	yes		5.82366	2.6792e-81	yes
	ENSG00000003393.14	ALS2	no		0.0157305	0.959392	no		0.196628	0.272666	no		0.799464	8.79565e-10	no
	ENSG00000003402.19	CFLAR	no		-0.523352	2.13354e-05	no		0.916069	3.37862e-12	no		0.717864	8.62927e-10	no
	ENSG00000003436.15	TFPI	up		1.80076	2.23699e-08	yes		1.32805	0.0026083	yes		8.76117	7.58182e-28	yes
	ENSG00000003756.16	RBM5	no		0.662447	9.93436e-07	no		0.663124	1.25289e-07	no		0.563407	1.10949e-06	no
	ENSG00000004139.13	SARM1	no		1.11044	2.07426e-05	yes		-0.319583	0.083251	no		-0.461229	0.00290622	no
	ENSG00000004142.11	POLDIP2	no		-0.30727	0.0522195	no		-0.719925	8.42166e-08	no		-0.410015	0.00132414	no
	ENSG00000004455.16	AK2	no		-0.437194	0.00113206	no		-0.834285	4.67397e-10	no		-0.396141	0.00132409	no
	ENSG00000004478.7	FKBP4	down		-1.11611	2.26111e-17	yes		-1.0187	1.13371e-10	yes		-1.4261	1.05961e-33	yes
	ENSG00000004534.14	RBM6	no		0.648121	4.7512e-05	no		0.347395	0.0218915	no		0.442095	6.45534e-05	no
	ENSG00000004660.14	CAMKK1	no		-1.03986	0.00806082	yes		-0.561434	0.0579745	no		-0.993871	0.000635925	no
	ENSG00000004777.18	ARHGAP33	no		-0.4006	0.313739	no		-0.264823	0.294699	no		-0.737438	0.000985647	no
	ENSG00000004779.9	NDUFAB1	no		-0.47888	0.00898739	no		-1.1277	6.26559e-18	yes		-1.0601	5.43793e-12	yes
	ENSG00000004864.13	SLC25A13	no		0.607717	0.000272352	no		0.465435	0.00535413	no		0.894259	0.000431158	no
	ENSG00000004866.20	ST7	no		-1.03916	1.39605e-08	yes		0.529976	0.123615	no		-0.508566	2.55934e-05	no
	ENSG00000004897.11	CDC27	no		0.103192	0.586273	no		-0.631884	2.21383e-06	no		-0.62571	1.22905e-06	no
	ENSG00000005020.12	SKAP2	no		0.198346	0.507231	no		1.13653	7.83887e-11	yes		0.880218	3.34472e-10	no
	ENSG00000005022.5	SLC25A5	no		-0.90994	7.79423e-13	no		-1.31604	2.51932e-23	yes		-1.36027	9.97261e-29	yes
	ENSG00000005100.12	DHX33	no		-0.747545	6.03835e-06	no		-1.18871	6.36719e-15	yes		-0.889473	1.58755e-11	no
	ENSG00000005156.11	LIG3	no		-1.64951	1.28815e-28	yes		-0.697838	6.98693e-05	no		-0.833709	9.23652e-07	no
	ENSG00000005189.19	REXO5	down		-1.95031	9.52993e-06	yes		-1.13597	2.93193e-06	yes		-1.23643	2.95966e-07	yes
	ENSG00000005194.14	CIAPIN1	no		0.0927008	0.702341	no		-0.513224	0.000859443	no		-0.483435	0.00309439	no
	ENSG00000005243.9	COPZ2	no		1.92729	NA	no		-0.16001	0.962931	no		1.83117	9.53583e-06	yes
	ENSG00000005302.17	MSL3	no		0.871887	1.02593e-05	no		-0.248891	0.367431	no		0.584998	0.000830604	no
	ENSG00000005436.13	GCFC2	no		-0.906869	7.10301e-07	no		-0.083028	0.779114	no		-0.989711	3.30176e-09	no
	ENSG00000005469.11	CROT	up		1.39023	0.000338467	yes		1.22178	2.54579e-09	yes		2.5727	5.0342e-37	yes
	ENSG00000005513.9	SOX8	no		1.38877	0.488152	no		-0.579057	0.0729464	no		-1.32203	0.000360093	yes
	ENSG00000005801.16	ZNF195	no		-0.304682	0.104421	no		-0.501674	0.00558205	no		-0.540332	0.00381024	no
	ENSG00000005812.10	FBXL3	no		0.792336	2.63598e-05	no		0.369126	0.0672766	no		0.955422	2.10734e-07	no
	ENSG00000005884.17	ITGA3	up		3.73787	3.16708e-106	yes		2.74697	2.22627e-61	yes		4.63546	1.15129e-73	yes
	ENSG00000005893.15	LAMP2	no		0.893586	3.29917e-10	no		1.24748	2.26143e-19	yes		1.25922	3.53438e-26	yes
	ENSG00000006016.10	CRLF1	no		0.303033	0.788961	no		-0.720551	0.251757	no		-1.79099	1.04369e-05	yes
	ENSG00000006025.11	AC003665.1	up		3.14144	1.04305e-07	yes		2.17487	3.39515e-06	yes		1.22477	0.000106703	yes
	ENSG00000006042.11	TMEM98	up		3.0659	0.000123575	yes		2.85603	9.84575e-07	yes		1.73719	0.00955974	yes
	ENSG00000006047.12	YBX2	no		-4.25766	0.0526569	no		-1.56998	1.66794e-05	yes		-0.848254	0.000103969	no
	ENSG00000006071.13	ABCC8	no		1.67003	0.584946	no		-0.217204	0.674139	no		-1.15173	0.0019427	yes
	ENSG00000006118.14	TMEM132A	up		1.55148	4.39264e-25	yes		1.7672	1.11039e-44	yes		1.83676	1.26978e-63	yes
	ENSG00000006282.20	SPATA20	no		0.492297	0.00139552	no		1.18689	2.10433e-14	yes		1.09741	1.09568e-15	yes
	ENSG00000006283.17	CACNA1G	no		1.78489	0.000145012	yes		-0.134445	0.673528	no		-0.84146	0.00160272	no
	ENSG00000006327.13	TNFRSF12A	no		0.306815	0.0405298	no		0.0714423	0.782301	no		1.59173	1.78847e-15	yes
	ENSG00000006432.15	MAP3K9	up		4.83005	9.33153e-78	yes		1.80401	9.62351e-20	yes		2.57885	4.89287e-33	yes
	ENSG00000006451.7	RALA	no		-0.373211	0.0123588	no		-0.483761	0.000521265	no		1.27738	1.79163e-19	yes
	ENSG00000006530.15	AGK	no		-0.905821	6.83797e-05	no		-0.771614	0.000255983	no		-0.732751	1.9282e-05	no
	ENSG00000006534.15	ALDH3B1	no		3.15586	0.214267	no		2.25822	0.00468837	yes		4.00097	3.47228e-10	yes
	ENSG00000006606.8	CCL26	no		0.334446	0.916704	no		0.57753	0.489539	no		-2.74277	4.01115e-21	yes
	ENSG00000006607.13	FARP2	no		0.189909	0.400013	no		-0.168972	0.426677	no		-0.504123	9.62283e-05	no
	ENSG00000006625.17	GGCT	no		-0.373681	0.138081	no		-0.995192	1.84315e-08	no		-0.930088	1.51832e-07	no
	ENSG00000006634.7	DBF4	down		-1.54349	6.25193e-14	yes		-1.80313	3.69361e-21	yes		-1.77789	1.87343e-16	yes
	ENSG00000006695.10	COX10	no		-0.758468	0.00551202	no		-0.671468	0.00147835	no		-1.22371	2.75457e-07	yes
	ENSG00000006712.14	PAF1	no		0.0547757	0.842038	no		-0.00410418	0.987837	no		0.429542	0.00562284	no
	ENSG00000006715.15	VPS41	no		0.274921	0.09953	no		0.721944	1.72123e-07	no		0.805704	1.61909e-11	no
	ENSG00000006740.16	ARHGAP44	no		-1.8116	0.00161129	yes		-0.112434	0.802395	no		-1.01749	0.00615842	yes
	ENSG00000006744.18	ELAC2	no		-0.219777	0.216323	no		-0.709932	8.08576e-07	no		-0.652377	2.26536e-06	no
	ENSG00000006756.15	ARSD	up		1.70135	1.53785e-11	yes		2.62651	1.10093e-27	yes		2.49851	1.36791e-21	yes
	ENSG00000007047.14	MARK4	no		0.388605	0.0589275	no		0.53403	0.00215842	no		0.695867	6.91585e-06	no
	ENSG00000007080.10	CCDC124	no		-0.764226	7.2569e-08	no		-0.821023	9.09186e-09	no		-0.847745	1.72596e-06	no
	ENSG00000007129.17	CEACAM21	no		0	NA	no		-0.160006	NA	no		5.27306	0.00205712	yes
	ENSG00000007171.17	NOS2	no		-3.67375	4.00235e-05	yes		-0.614774	0.699337	no		-3.64487	4.28153e-06	yes
	ENSG00000007264.14	MATK	down		-2.39794	9.25021e-11	yes		-1.50628	9.73666e-08	yes		-1.68624	7.61889e-19	yes
	ENSG00000007376.7	RPUSD1	no		-0.0235084	0.953451	no		-1.4503	3.66954e-13	yes		-0.794285	2.7421e-05	no
	ENSG00000007384.15	RHBDF1	no		1.02073	8.21489e-12	yes		0.0286967	0.913325	no		1.10319	2.0488e-12	yes
	ENSG00000007866.19	TEAD3	no		0.957506	1.11666e-05	no		0.301413	0.184063	no		0.809095	5.17074e-07	no
	ENSG00000007923.15	DNAJC11	no		-0.379628	0.0198486	no		-0.662339	3.55259e-06	no		-0.676721	1.16962e-08	no
	ENSG00000007944.14	MYLIP	up		5.70435	0.000122683	yes		1.25376	0.0083722	yes		3.72827	0.00193204	yes
	ENSG00000007968.6	E2F2	down		-3.20547	7.34125e-15	yes		-2.33353	1.25717e-21	yes		-3.08289	3.27229e-27	yes
	ENSG00000008018.8	PSMB1	no		-0.0714013	0.727893	no		-0.508962	4.44664e-05	no		-0.378611	0.00278985	no
	ENSG00000008056.13	SYN1	no		-0.979439	0.582094	no		-0.74209	0.30657	no		-2.15798	0.00013316	yes
	ENSG00000008083.13	JARID2	no		0.877017	6.11029e-05	no		1.49633	4.31473e-19	yes		2.30455	1.32774e-42	yes
	ENSG00000008086.11	CDKL5	up		1.69523	3.40603e-06	yes		3.35526	1.14861e-20	yes		2.42596	7.30306e-12	yes
	ENSG00000008118.9	CAMK1G	no		1.9079	1.31581e-18	yes		3.88191	0.0935616	no		10.6676	1.82359e-11	yes
	ENSG00000008300.16	CELSR3	no		-0.653305	6.94631e-05	no		-1.7339	2.39749e-33	yes		-1.00306	1.78971e-09	yes
	ENSG00000008323.15	PLEKHG6	no		-1.59915	0.505651	no		0.490141	0.639018	no		-2.00795	2.07553e-07	yes
	ENSG00000008324.11	SS18L2	no		-0.410849	0.170697	no		-0.586722	0.0096073	no		-0.739645	0.00016319	no
	ENSG00000008382.15	MPND	no		-1.08827	0.000243107	yes		-0.388039	0.0624475	no		-1.06738	1.516e-06	yes
	ENSG00000008441.16	NFIX	no		0.237302	0.191187	no		-0.578568	0.046694	no		-0.593665	0.000649757	no
	ENSG00000008513.14	ST3GAL1	up		1.66301	1.10642e-27	yes		3.33833	5.11774e-12	yes		3.6534	1.39895e-49	yes
	ENSG00000008735.13	MAPK8IP2	no		-1.18929	1.63683e-10	yes		-0.821644	9.90067e-08	no		-1.06254	1.93391e-11	yes
	ENSG00000008838.19	MED24	no		-0.177844	0.399655	no		-0.328636	0.0215495	no		-0.427065	0.000725794	no
	ENSG00000008988.9	RPS20	no		-0.28151	0.037373	no		-0.367536	0.000665876	no		-0.498495	2.86763e-05	no
	ENSG00000009413.15	REV3L	no		0.233193	0.27543	no		0.480256	0.00133944	no		0.326443	0.00946634	no
	ENSG00000009780.15	FAM76A	no		-0.276788	0.496249	no		-0.247609	0.558584	no		-0.629539	0.0086691	no
	ENSG00000010165.19	EEF1AKNMT	no		-0.590271	0.000472726	no		-0.679924	2.88312e-05	no		-1.22581	6.54517e-24	yes
	ENSG00000010219.13	DYRK4	no		0.553575	0.0369782	no		0.709948	0.00574937	no		0.721673	0.00336716	no
	ENSG00000010270.13	STARD3NL	no		0.923003	2.41841e-07	no		0.555035	0.00188124	no		0.660962	0.000340077	no
	ENSG00000010278.13	CD9	no		-1.0654	2.56416e-18	yes		1.75112	4.06863e-33	yes		1.64157	4.80826e-13	yes
	ENSG00000010292.12	NCAPD2	no		-1.0346	1.82098e-14	yes		-0.866895	1.9594e-12	no		-1.07102	4.06046e-13	yes
	ENSG00000010295.19	IFFO1	no		1.70205	0.355754	no		0.346414	0.732598	no		2.65106	0.00832767	yes
	ENSG00000010310.8	GIPR	no		-0.793582	0.0180103	no		0.371288	0.0658146	no		-1.04567	0.00012703	yes
	ENSG00000010319.6	SEMA3G	no		-4.71592	0.0574017	no		1.61472	0.0578899	no		1.4183	3.42217e-07	yes
	ENSG00000010322.15	NISCH	no		0.672422	1.44436e-07	no		0.954755	4.47989e-14	no		0.90837	9.39682e-10	no
	ENSG00000010404.17	IDS	up		2.24284	2.45303e-50	yes		1.69493	1.61163e-28	yes		1.1276	2.72896e-16	yes
	ENSG00000010438.16	PRSS3	no		4.34962	0.0912131	no		-1.45757	NA	no		6.85939	0.00961931	yes
	ENSG00000010704.18	HFE	no		-1.28441	1.21966e-09	yes		0.0450971	0.969896	no		-1.01323	0.000750718	yes
	ENSG00000010810.17	FYN	up		4.97942	7.03217e-157	yes		2.71074	2.41183e-22	yes		3.41819	7.3126e-51	yes
	ENSG00000010818.9	HIVEP2	up		2.91521	3.37415e-26	yes		2.11928	8.39767e-07	yes		2.57948	1.51401e-34	yes
	ENSG00000011028.13	AC080038.1	up		2.11661	4.21851e-35	yes		1.04372	2.6412e-15	yes		1.78292	5.54095e-39	yes
	ENSG00000011105.12	TSPAN9	up		2.54907	1.67821e-61	yes		1.87378	6.35604e-30	yes		2.16312	7.95362e-46	yes
	ENSG00000011198.8	ABHD5	no		2.38795	3.34843e-23	yes		0.456394	0.0334908	no		1.09073	1.76914e-07	yes
	ENSG00000011260.13	UTP18	no		-0.791418	1.62196e-06	no		-0.997059	1.6569e-12	no		-0.910577	6.73205e-10	no
	ENSG00000011304.19	PTBP1	no		-0.530594	3.97367e-05	no		-0.840441	5.80666e-12	no		-0.785047	1.68308e-09	no
	ENSG00000011347.9	SYT7	no		0.347086	0.748586	no		0.763925	0.0118395	no		2.29365	2.44312e-09	yes
	ENSG00000011426.10	ANLN	down		-1.83894	1.29802e-21	yes		-1.94198	6.31938e-32	yes		-1.91957	0.00141555	yes
	ENSG00000011451.18	WIZ	no		-0.253202	0.173565	no		-0.408919	0.0128585	no		-0.8306	4.85935e-11	no
	ENSG00000011465.16	DCN	no		0.365379	0.0143619	no		2.17316	0.313866	no		0.574747	4.94908e-08	no
	ENSG00000011478.11	QPCTL	no		-0.588541	0.00176554	no		-0.995414	5.59633e-10	no		-0.635211	0.00417064	no
	ENSG00000011485.14	PPP5C	no		-0.244439	0.157588	no		-0.551204	6.42416e-05	no		-0.727915	6.18913e-08	no
	ENSG00000011566.14	MAP4K3	no		1.09438	5.17715e-09	yes		1.17919	1.70499e-15	yes		-1.09391	9.85938e-32	yes
	ENSG00000012048.21	BRCA1	down		-1.99096	6.93109e-18	yes		-2.33296	2.43359e-37	yes		-2.31008	8.50984e-24	yes
	ENSG00000012061.15	ERCC1	no		-1.03279	3.65033e-17	yes		-1.33839	2.13072e-28	yes		-0.388111	0.00266535	no
	ENSG00000012171.19	SEMA3B	up		2.26656	3.89568e-19	yes		2.81139	7.58413e-23	yes		3.89846	1.08132e-102	yes
	ENSG00000012223.12	LTF	no		3.54907	NA	no		1.12301	NA	no		-2.27754	0.00140744	yes
	ENSG00000012232.8	EXTL3	no		0.266116	0.109576	no		0.444671	0.00177584	no		0.761326	1.22788e-10	no
	ENSG00000012660.13	ELOVL5	no		-0.304096	0.0654702	no		-0.498432	3.46177e-05	no		-0.86769	3.06146e-10	no
	ENSG00000012822.15	CALCOCO1	up		2.00365	1.18025e-44	yes		2.70335	2.45121e-59	yes		2.32121	3.50402e-61	yes
	ENSG00000012983.11	MAP4K5	no		-0.402674	0.00537987	no		0.0847285	0.692661	no		0.776255	1.72953e-07	no
	ENSG00000013016.15	EHD3	no		0.239065	0.401071	no		0.461954	0.104072	no		1.7371	2.55501e-10	yes
	ENSG00000013275.7	PSMC4	no		-0.117635	0.578885	no		-0.495706	0.000267014	no		-0.424217	0.0041242	no
	ENSG00000013288.8	MAN2B2	no		0.771133	9.48107e-06	no		1.55546	9.40509e-24	yes		1.15143	2.73071e-15	yes
	ENSG00000013297.11	CLDN11	no		3.94202	0.0317148	no		-1.42325	1.38445e-21	yes		4.73338	1.49997e-05	yes
	ENSG00000013306.15	SLC25A39	no		0.0678777	0.751185	no		-0.530266	9.03683e-05	no		-0.755098	2.60403e-08	no
	ENSG00000013364.18	MVP	no		0.837071	2.68537e-11	no		1.78455	5.93484e-26	yes		1.19575	1.8505e-31	yes
	ENSG00000013374.16	NUB1	no		0.515607	0.00213162	no		0.189165	0.362342	no		1.01503	7.26875e-10	yes
	ENSG00000013375.15	PGM3	no		0.670855	0.000102979	no		-0.0412944	0.87413	no		0.94398	8.75266e-10	no
	ENSG00000013392.7	RWDD2A	no		0.848432	0.00849609	no		0.930407	0.00324073	no		0.951	2.15488e-05	no
	ENSG00000013441.15	CLK1	no		0.575423	0.00171661	no		1.17547	7.74523e-08	yes		1.15652	4.31059e-17	yes
	ENSG00000013563.13	DNASE1L1	no		0.0636367	0.89073	no		0.247775	0.403441	no		1.34265	2.26187e-07	yes
	ENSG00000013573.16	DDX11	down		-1.34567	8.87514e-11	yes		-1.69457	3.31854e-22	yes		-1.59162	2.18001e-22	yes
	ENSG00000013588.7	GPRC5A	no		-1.06456	4.06696e-09	yes		0.69101	0.298636	no		-1.02611	0.00744816	yes
	ENSG00000013810.18	TACC3	down		-1.6034	3.65269e-16	yes		-1.84491	5.48151e-29	yes		-1.88333	6.82801e-05	yes
	ENSG00000014138.8	POLA2	down		-1.19202	1.17923e-09	yes		-1.75482	2.61423e-23	yes		-1.56676	1.23576e-14	yes
	ENSG00000014216.15	CAPN1	no		0.58554	9.30266e-06	no		0.0265598	0.894384	no		0.923137	5.45409e-21	no
	ENSG00000014641.17	MDH1	no		-0.114431	0.538032	no		-0.454408	0.000115296	no		-0.758156	2.76615e-12	no
	ENSG00000015133.18	CCDC88C	no		-0.229158	0.388433	no		0.72722	0.000479113	no		0.74653	0.00156584	no
	ENSG00000016391.10	CHDH	no		-0.61458	0.0911535	no		0.430778	0.384484	no		2.05353	1.48378e-05	yes
	ENSG00000016864.18	GLT8D1	no		-0.176519	0.368378	no		-0.0256254	0.914957	no		0.588129	1.69134e-05	no
	ENSG00000017260.19	ATP2C1	no		0.131561	0.485261	no		0.635257	2.66643e-07	no		0.587217	1.04582e-06	no
	ENSG00000017483.14	SLC38A5	no		-1.35785	7.52068e-14	yes		-2.44445	0.0834031	no		-2.15315	1.23819e-19	yes
	ENSG00000017797.12	RALBP1	no		0.0341651	0.896968	no		0.0604362	0.779416	no		-0.312538	0.00740217	no
	ENSG00000018189.12	RUFY3	no		0.316519	0.199274	no		1.06821	8.23219e-14	yes		1.25131	3.30403e-12	yes
	ENSG00000018408.14	WWTR1	no		-0.133578	0.420371	no		0.979407	1.32772e-08	no		0.483573	0.00253189	no
	ENSG00000018510.14	AGPS	no		-0.10511	0.629625	no		0.413297	0.00468837	no		1.59999	1.2306e-07	yes
	ENSG00000019144.18	PHLDB1	no		0.526205	0.0808801	no		1.52361	2.38617e-35	yes		-0.655904	0.000100977	no
	ENSG00000019991.16	HGF	no		-2.06141	4.78881e-05	yes		-0.355411	0.32949	no		3.38416	1.83632e-06	yes
	ENSG00000019995.6	ZRANB1	no		0.139153	0.609758	no		0.12741	0.598458	no		0.754297	8.91848e-07	no
	ENSG00000020129.15	NCDN	no		0.217682	0.298299	no		-0.321234	0.0575361	no		-0.573889	1.35477e-06	no
	ENSG00000020181.17	ADGRA2	no		0.802006	7.24787e-10	no		1.28495	5.39164e-10	yes		0.907914	5.56194e-11	no
	ENSG00000020256.19	ZFP64	no		-0.544317	0.0073902	no		-2.01645	9.21647e-57	yes		-0.793006	4.11833e-06	no
	ENSG00000020426.10	MNAT1	no		-0.190626	0.307021	no		0.268257	0.261389	no		0.904514	1.1379e-05	no
	ENSG00000020577.13	SAMD4A	no		0.532425	0.00354418	no		1.18901	7.5259e-14	yes		0.65381	0.00103477	no
	ENSG00000020922.12	MRE11	no		-0.666463	0.000208263	no		-1.11273	1.83733e-13	yes		-0.46772	0.00256171	no
	ENSG00000021355.12	SERPINB1	no		-0.924822	2.25249e-06	no		4.79336	0.0833605	no		-1.18627	2.82878e-05	yes
	ENSG00000021776.10	AQR	no		-0.749746	7.43876e-08	no		-0.421953	0.000462523	no		-1.10396	4.14474e-24	yes
	ENSG00000022267.16	FHL1	no		-0.606713	1.37747e-07	no		0.5123	0.0187359	no		1.58304	8.91476e-30	yes
	ENSG00000022277.12	RTF2	no		0.408224	0.0173671	no		-0.350411	0.0128304	no		-0.544444	0.000203497	no
	ENSG00000022840.15	RNF10	no		0.0875579	0.656494	no		0.414072	0.00176263	no		0.467633	3.39196e-05	no
	ENSG00000023171.17	GRAMD1B	no		0.620869	0.0115679	no		0.538515	0.117241	no		2.67362	2.38897e-06	yes
	ENSG00000023228.13	NDUFS1	no		-0.0796517	0.69717	no		-0.456869	0.000156205	no		-0.386323	0.00019145	no
	ENSG00000023287.12	RB1CC1	no		0.48553	0.00617092	no		-0.235955	0.19307	no		0.587935	1.7715e-05	no
	ENSG00000023318.7	ERP44	no		0.571526	0.000291688	no		0.444437	0.00688924	no		0.438034	0.0024229	no
	ENSG00000023330.14	ALAS1	no		-0.359966	0.0222928	no		-0.850875	1.71239e-09	no		-0.667926	2.28734e-07	no
	ENSG00000023902.13	PLEKHO1	no		1.31098	1.98462e-12	yes		0.935454	1.0688e-05	no		1.73171	2.74659e-24	yes
	ENSG00000023909.9	GCLM	no		0.638581	0.00563855	no		-0.0409044	0.895658	no		-0.901421	1.80919e-07	no
	ENSG00000024048.10	UBR2	no		0.619688	0.000222297	no		0.378616	0.0387965	no		0.608123	2.81941e-05	no
	ENSG00000024422.11	EHD2	no		1.07208	2.22521e-10	yes		1.28731	0.0295135	no		0.777975	4.85998e-13	no
	ENSG00000024526.16	DEPDC1	down		-2.25511	8.4043e-24	yes		-1.80756	1.33936e-25	yes		-2.71296	5.6316e-08	yes
	ENSG00000025434.18	NR1H3	no		1.00699	0.0196519	no		1.42996	0.185269	no		0.971143	3.06221e-05	no
	ENSG00000025770.18	NCAPH2	no		-0.465661	0.0210192	no		-0.738457	8.77647e-06	no		-0.499381	0.00143892	no
	ENSG00000025772.7	TOMM34	no		-0.00845805	0.980114	no		-0.129871	0.556087	no		-0.836091	1.32542e-12	no
	ENSG00000026025.15	VIM	no		-0.266908	0.0408703	no		-0.945728	1.22086e-17	no		-0.297684	0.0059763	no
	ENSG00000026103.21	FAS	no		0.836417	1.31025e-08	no		1.96616	4.25259e-15	yes		1.92405	3.31255e-17	yes
	ENSG00000026508.18	CD44	no		-0.136945	0.405783	no		4.58748	6.08206e-08	yes		5.87909	1.01195e-147	yes
	ENSG00000026559.13	KCNG1	no		-1.48232	1.02292e-25	yes		-1.51288	1.67965e-13	yes		-0.743565	0.0035451	no
	ENSG00000026652.13	AGPAT4	no		1.01001	2.442e-06	yes		0.905993	7.25145e-07	no		0.68984	4.38983e-06	no
	ENSG00000026950.16	BTN3A1	no		-0.339055	0.12899	no		1.74267	1.7131e-10	yes		0.840478	9.99276e-05	no
	ENSG00000027075.14	PRKCH	no		-0.0101369	0.974923	no		3.08317	0.00080361	yes		4.25489	0.00743002	yes
	ENSG00000027697.14	IFNGR1	no		1.31487	2.35237e-13	yes		0.563642	0.00254382	no		0.648054	0.00402665	no
	ENSG00000028137.18	TNFRSF1B	no		2.20915	4.4808e-19	yes		-1.9405	NA	no		3.14402	2.93071e-42	yes
	ENSG00000028203.17	VEZT	no		1.29245	5.96929e-19	yes		0.737772	4.17294e-07	no		0.568218	7.46463e-07	no
	ENSG00000028277.21	POU2F2	no		-0.388365	0.0544372	no		-0.711405	0.471457	no		1.68077	0.00129241	yes
	ENSG00000028839.9	TBPL1	no		0.140376	0.623925	no		-0.595957	0.00586229	no		-1.21974	5.06773e-17	yes
	ENSG00000029153.14	ARNTL2	no		-1.67731	7.45611e-22	yes		-0.00732415	0.988354	no		-0.867893	1.87684e-11	no
	ENSG00000029363.16	BCLAF1	no		-0.0628126	0.774352	no		-0.465979	0.00121904	no		-0.445074	4.21748e-06	no
	ENSG00000029534.20	ANK1	no		0.11809	0.496434	no		-0.648747	5.77215e-09	no		1.06198	4.31148e-08	yes
	ENSG00000030066.13	NUP160	no		-0.508918	0.00233769	no		-1.00021	6.30007e-15	yes		-0.950569	3.90627e-18	no
	ENSG00000030304.13	MUSK	no		-0.707067	0.414503	no		1.13282	NA	no		-0.886958	0.0011925	no
	ENSG00000030582.17	GRN	no		1.0439	1.57213e-13	yes		0.961219	6.0417e-13	no		1.23686	2.73894e-30	yes
	ENSG00000031003.10	FAM13B	up		1.3412	1.0375e-13	yes		1.64316	7.50475e-24	yes		1.12369	1.12521e-11	yes
	ENSG00000031081.10	ARHGAP31	no		0.41154	0.0379756	no		0.283084	0.445919	no		0.875019	1.4895e-07	no
	ENSG00000032389.12	EIPR1	no		-0.581286	0.00203984	no		-0.373108	0.0599474	no		-0.616555	0.000267665	no
	ENSG00000032444.16	PNPLA6	no		-0.617546	9.39941e-06	no		-0.868533	6.20201e-10	no		-0.620881	0.000183566	no
	ENSG00000033030.13	ZCCHC8	no		-0.719247	5.99468e-05	no		-0.681557	0.000223534	no		-0.56091	0.000901413	no
	ENSG00000033050.8	ABCF2	no		-0.178853	0.533858	no		-0.600697	0.0033026	no		-0.754298	0.000146307	no
	ENSG00000033100.16	CHPF2	up		1.44584	2.00128e-25	yes		1.32629	1.01672e-21	yes		1.58589	4.8067e-29	yes
	ENSG00000033170.16	FUT8	no		1.22876	3.38423e-12	yes		1.50128	7.23846e-23	yes		0.81121	1.41665e-06	no
	ENSG00000033327.12	GAB2	no		2.21386	2.30339e-08	yes		0.302178	0.04062	no		3.41191	5.22669e-48	yes
	ENSG00000033627.16	ATP6V0A1	no		0.0986848	0.656036	no		0.911763	2.80648e-09	no		-0.563883	1.19744e-06	no
	ENSG00000033867.16	SLC4A7	no		-1.70481	1.08844e-34	yes		-0.0903263	0.780199	no		1.77925	1.11034e-30	yes
	ENSG00000034152.18	MAP2K3	no		0.024725	0.924996	no		-0.162166	0.60135	no		0.550728	0.00453559	no
	ENSG00000034510.5	TMSB10	no		0.108249	0.583205	no		0.321918	0.0196971	no		0.928799	2.68925e-07	no
	ENSG00000034971.16	MYOC	down		-3.06585	1.30179e-78	yes		-3.14506	0.000774895	yes		-2.25072	3.23081e-18	yes
	ENSG00000035115.21	SH3YL1	no		0.591843	0.00817	no		0.47361	0.0671131	no		0.486048	0.00903449	no
	ENSG00000035141.7	FAM136A	no		-0.690276	1.15402e-05	no		-0.925098	1.18409e-08	no		-0.92	1.98809e-08	no
	ENSG00000035499.12	DEPDC1B	down		-2.29878	1.16241e-15	yes		-1.92946	9.34075e-24	yes		-2.40443	3.13062e-12	yes
	ENSG00000035664.11	DAPK2	up		3.91212	6.42338e-24	yes		3.20608	2.33155e-08	yes		3.76394	2.43613e-17	yes
	ENSG00000035862.12	TIMP2	no		0.930283	9.8989e-14	no		2.55535	3.32647e-71	yes		1.26107	4.72026e-22	yes
	ENSG00000035928.15	RFC1	no		-0.23236	0.26235	no		-0.595259	7.37651e-06	no		-0.345981	0.00532033	no
	ENSG00000036054.12	TBC1D23	no		-0.0997312	0.684584	no		0.439794	0.0188604	no		1.12988	6.85779e-15	yes
	ENSG00000036672.15	USP2	no		-1.06064	0.00308336	yes		-1.13257	0.0623602	no		-2.00699	0.000151087	yes
	ENSG00000037042.8	TUBG2	no		0.535823	0.00429094	no		0.502526	0.00866938	no		1.07086	1.21115e-14	yes
	ENSG00000037241.7	RPL26L1	no		-0.503229	0.00947773	no		-0.875003	1.13522e-06	no		-0.848106	2.48738e-06	no
	ENSG00000037474.14	NSUN2	no		-0.512339	0.000447069	no		-1.19069	5.63135e-21	yes		-0.588319	1.62424e-07	no
	ENSG00000037897.16	METTL1	no		-0.649279	0.0216412	no		-1.22199	8.54007e-06	yes		-0.760125	0.0021091	no
	ENSG00000037965.5	HOXC8	no		-0.172932	0.569302	no		0.262663	0.180341	no		0.586676	0.000278236	no
	ENSG00000038002.8	AGA	no		0.443546	0.134855	no		1.05518	2.01463e-06	yes		0.816252	0.00684225	no
	ENSG00000038210.12	PI4K2B	no		-1.26611	1.15206e-11	yes		-1.05189	1.41363e-07	yes		-0.965015	2.0499e-11	no
	ENSG00000038219.12	BOD1L1	no		0.365958	0.118949	no		0.0113293	0.973617	no		0.414005	0.00539563	no
	ENSG00000038274.16	MAT2B	no		-0.0577303	0.81738	no		-0.871434	5.4942e-11	no		0.787557	3.07658e-07	no
	ENSG00000038382.19	TRIO	no		0.516208	0.000642737	no		0.62247	9.66704e-07	no		0.89139	5.00728e-12	no
	ENSG00000038532.15	CLEC16A	no		0.41363	0.0134876	no		0.519992	0.00144628	no		0.894622	8.74445e-10	no
	ENSG00000039123.15	MTREX	no		-0.604224	1.12362e-05	no		-0.824027	7.43502e-11	no		-0.69554	3.11045e-10	no
	ENSG00000039523.19	RIPOR1	no		0.621765	0.000947184	no		0.349913	0.0876819	no		0.707898	1.50957e-05	no
	ENSG00000039560.13	RAI14	no		2.44575	1.14014e-72	yes		0.445565	0.00572957	no		4.81927	1.12806e-26	yes
	ENSG00000039650.11	PNKP	no		-0.451773	0.0180498	no		-1.03225	1.72813e-14	yes		-0.702337	4.93197e-06	no
	ENSG00000040199.18	PHLPP2	no		0.556582	0.0247446	no		-0.883369	7.52425e-07	no		0.414741	0.00630898	no
	ENSG00000040731.10	CDH10	up		3.13083	0.000134012	yes		2.26131	1.22349e-08	yes		2.0422	3.81396e-35	yes
	ENSG00000041353.9	RAB27B	no		0.396452	0.45528	no		0.815121	0.56399	no		7.71443	5.07237e-10	yes
	ENSG00000041357.15	PSMA4	no		-0.439999	0.0012449	no		-0.641244	1.51729e-07	no		-0.724757	9.33133e-09	no
	ENSG00000041880.14	PARP3	no		0.917946	0.000174575	no		1.42443	2.3096e-05	yes		1.23004	1.62908e-07	yes
	ENSG00000041982.15	TNC	no		0.0148256	0.961806	no		3.96291	0.0671411	no		5.00301	9.99063e-09	yes
	ENSG00000041988.15	THAP3	no		-0.737725	0.00286206	no		-0.374812	0.155039	no		-0.593543	0.0051787	no
	ENSG00000042317.16	SPATA7	no		0.791742	0.00277593	no		1.65913	7.58462e-09	yes		1.52686	3.87601e-08	yes
	ENSG00000042445.13	RETSAT	no		0.724391	1.0113e-07	no		0.720748	1.14106e-06	no		0.72664	1.38694e-08	no
	ENSG00000042493.15	CAPG	no		-1.04363	0.00830107	yes		2.06196	0.00242095	yes		1.55469	2.35031e-05	yes
	ENSG00000043355.11	ZIC2	no		-0.407441	0.00663155	no		-1.81175	0.0024741	yes		-0.689116	9.2686e-09	no
	ENSG00000043514.15	TRIT1	no		-0.522963	0.0104553	no		-0.6992	4.36815e-05	no		-0.585434	0.00208453	no
	ENSG00000044090.8	CUL7	no		0.132772	0.508779	no		-0.0623952	0.780301	no		0.361895	0.00821207	no
	ENSG00000044115.20	CTNNA1	no		-0.148295	0.448606	no		0.557218	3.43688e-07	no		0.415758	0.000325018	no
	ENSG00000044446.11	PHKA2	no		-0.112445	0.770372	no		0.0840853	0.773071	no		1.11156	5.53625e-07	yes
	ENSG00000044459.14	CNTLN	no		-0.809922	0.000329442	no		-0.868335	2.954e-06	no		-1.0153	7.36458e-11	yes
	ENSG00000047056.14	WDR37	no		0.783659	0.000200748	no		0.63425	0.00302869	no		0.789505	0.000642105	no
	ENSG00000047346.12	FAM214A	up		1.6841	7.19083e-13	yes		1.82329	1.25331e-18	yes		1.92015	2.26016e-22	yes
	ENSG00000047410.13	TPR	no		-0.166921	0.368588	no		-0.753947	4.31788e-11	no		-0.419864	0.00643155	no
	ENSG00000047578.12	KIAA0556	no		0.518713	0.0129369	no		0.67429	0.000133959	no		0.570867	0.000547495	no
	ENSG00000047644.18	WWC3	up		1.71839	3.01689e-15	yes		1.45547	2.53516e-17	yes		1.32483	3.9042e-12	yes
	ENSG00000047648.21	ARHGAP6	no		1.21771	0.099972	no		3.33149	0.0244646	no		4.3005	5.9434e-06	yes
	ENSG00000047849.21	MAP4	no		0.556327	3.71135e-06	no		-0.467669	4.32999e-05	no		0.577001	1.56175e-08	no
	ENSG00000047932.13	GOPC	no		0.880586	1.84831e-09	no		-0.195822	0.289307	no		0.46356	0.00174747	no
	ENSG00000048052.21	HDAC9	no		0.691637	0.0412072	no		1.84544	0.0136208	no		6.66385	0.0014281	yes
	ENSG00000048162.20	NOP16	no		-0.729687	0.000150301	no		-1.49157	8.74395e-17	yes		-1.48379	1.46758e-15	yes
	ENSG00000048342.15	CC2D2A	no		-0.232022	0.411763	no		0.649888	0.0275138	no		-0.969367	1.26911e-06	no
	ENSG00000048392.11	RRM2B	no		0.940436	5.25654e-14	no		1.17816	3.96891e-17	yes		1.72342	3.64349e-38	yes
	ENSG00000048471.13	SNX29	no		0.719484	0.000356627	no		1.03198	1.24097e-08	yes		1.82903	2.00877e-29	yes
	ENSG00000048544.5	MRPS10	no		-0.473337	0.00182184	no		-0.309662	0.0563217	no		0.616595	1.59292e-06	no
	ENSG00000048707.14	VPS13D	no		0.0753486	0.775747	no		0.0609693	0.810159	no		0.484211	0.000365293	no
	ENSG00000048828.16	FAM120A	no		-0.346951	0.0169279	no		-0.419645	0.000575142	no		-0.441617	3.24653e-05	no
	ENSG00000048991.16	R3HDM1	no		-0.5936	0.000428362	no		-0.844877	5.17253e-09	no		-0.751485	3.83675e-10	no
	ENSG00000049089.14	COL9A2	no		0.184482	0.762335	no		0.984526	1.29063e-05	no		-1.71377	5.02374e-05	yes
	ENSG00000049130.15	KITLG	no		4.39245	2.76187e-43	yes		0.430822	0.00445458	no		4.35711	3.43352e-10	yes
	ENSG00000049192.14	ADAMTS6	no		1.56942	0.00826229	yes		0.512146	0.4119	no		3.19868	0.000315989	yes
	ENSG00000049239.12	H6PD	no		-0.430181	0.00178909	no		0.634259	3.95273e-06	no		1.12317	6.97362e-26	yes
	ENSG00000049245.12	VAMP3	no		0.68396	3.10301e-07	no		0.269892	0.0863021	no		1.13774	3.25511e-11	yes
	ENSG00000049246.14	PER3	down		-1.08144	0.00342665	yes		-2.10066	9.07243e-24	yes		-2.0556	8.27377e-14	yes
	ENSG00000049247.13	UTS2	no		-0.373341	NA	no		3.35428	0.0605274	no		3.16239	7.65703e-07	yes
	ENSG00000049249.8	TNFRSF9	no		5.82177	9.54675e-11	yes		2.15537	0.0429526	no		3.70554	2.08523e-10	yes
	ENSG00000049323.15	LTBP1	up		2.77459	1.15364e-19	yes		1.69405	1.69655e-32	yes		2.14149	6.99097e-48	yes
	ENSG00000049449.9	RCN1	no		0.662938	1.6585e-07	no		0.31355	0.0221099	no		1.05859	5.41827e-27	yes
	ENSG00000049541.10	RFC2	down		-1.78632	1.76309e-17	yes		-1.63335	4.4179e-28	yes		-1.13318	3.5049e-11	yes
	ENSG00000049860.13	HEXB	no		-0.124469	0.536468	no		0.730681	2.32986e-07	no		0.642432	2.68067e-06	no
	ENSG00000050165.17	DKK3	up		1.30619	2.81013e-25	yes		3.34543	4.86885e-36	yes		6.12877	1.72535e-141	yes
	ENSG00000050405.13	LIMA1	no		-0.555502	2.1325e-05	no		1.10205	5.9585e-10	yes		0.847982	2.49709e-15	no
	ENSG00000050426.15	LETMD1	no		-0.385311	0.0259082	no		-0.286027	0.134394	no		-0.903152	4.59263e-11	no
	ENSG00000050438.16	SLC4A8	no		-0.193242	0.897995	no		3.38192	7.44327e-117	yes		-0.922065	8.34306e-05	no
	ENSG00000050555.17	LAMC3	no		-1.46929	3.67352e-08	yes		-2.31919	3.76944e-49	yes		2.29493	5.59409e-42	yes
	ENSG00000050820.16	BCAR1	no		-0.0544009	0.813245	no		0.970889	2.93238e-09	no		1.10189	6.13503e-14	yes
	ENSG00000051128.18	HOMER3	no		0.669099	0.00533824	no		1.89272	8.90911e-24	yes		1.73817	3.22775e-22	yes
	ENSG00000051341.13	POLQ	down		-1.85914	6.17279e-14	yes		-2.15741	3.0239e-26	yes		-2.49663	8.07553e-27	yes
	ENSG00000051596.9	THOC3	no		-0.385425	0.119335	no		-0.875926	6.4437e-07	no		-0.841178	0.000233315	no
	ENSG00000051620.10	HEBP2	no		0.157734	0.54285	no		0.440811	0.0152507	no		1.32885	2.07418e-08	yes
	ENSG00000051825.14	MPHOSPH9	no		-0.764003	4.7654e-06	no		-0.737086	1.15771e-05	no		-0.636296	0.000383697	no
	ENSG00000052126.14	PLEKHA5	no		1.58458	3.7252e-11	yes		0.460904	0.0316082	no		0.636749	2.78832e-07	no
	ENSG00000052749.13	RRP12	no		-0.537298	0.00178709	no		-1.21992	1.62125e-14	yes		-0.704718	6.53396e-07	no
	ENSG00000052841.14	TTC17	no		0.159804	0.397234	no		0.537108	0.00135902	no		0.373072	0.00283997	no
	ENSG00000052850.5	ALX4	no		-1.13158	0.404996	no		3.03494	3.39095e-06	yes		-1.43979	1.30325e-12	yes
	ENSG00000053254.15	FOXN3	no		0.535139	0.00342083	no		0.513802	0.0029252	no		1.56225	2.05184e-18	yes
	ENSG00000053372.4	MRTO4	no		-0.867599	1.02909e-08	no		-1.63964	5.23282e-24	yes		-1.22477	5.72819e-14	yes
	ENSG00000053524.12	MCF2L2	no		-0.262002	0.714792	no		0.528816	0.472949	no		1.53946	0.000162901	yes
	ENSG00000054116.11	TRAPPC3	no		-0.221893	0.258804	no		-0.514383	0.0023503	no		-0.47563	0.00306006	no
	ENSG00000054148.17	PHPT1	no		0.285904	0.146898	no		0.414879	0.00117941	no		0.504588	0.000390725	no
	ENSG00000054282.15	SDCCAG8	no		0.581962	0.0684519	no		0.611078	0.0280806	no		1.32637	2.39554e-09	yes
	ENSG00000054356.13	PTPRN	no		0.641852	0.806292	no		0.423162	0.309735	no		2.22601	5.94128e-16	yes
	ENSG00000054392.12	HHAT	no		-0.00166945	0.997237	no		2.35004	1.00333e-08	yes		2.3378	2.38467e-13	yes
	ENSG00000054598.7	FOXC1	up		3.36669	1.17833e-41	yes		1.8545	2.15911e-16	yes		2.00698	1.53068e-18	yes
	ENSG00000054793.13	ATP9A	no		0.218965	0.261354	no		0.284624	0.0619977	no		1.20619	2.25191e-27	yes
	ENSG00000054938.15	CHRDL2	no		-1.16176	NA	no		-0.160038	NA	no		-2.341	4.51337e-07	yes
	ENSG00000054965.10	FAM168A	no		-0.327357	0.0310969	no		-0.38588	0.00145571	no		-0.358529	0.00201429	no
	ENSG00000055044.10	NOP58	no		-0.512703	0.000193399	no		-1.10013	4.08357e-13	yes		-1.14653	2.18604e-23	yes
	ENSG00000055147.18	FAM114A2	no		-0.21399	0.450233	no		-0.105657	0.703607	no		0.526277	0.00105873	no
	ENSG00000055208.18	TAB2	no		0.687518	6.64659e-05	no		0.828293	4.24506e-09	no		1.04456	4.67157e-18	yes
	ENSG00000055211.12	GINM1	no		0.61121	0.000406199	no		1.27059	2.1381e-14	yes		1.07952	1.19774e-12	yes
	ENSG00000055332.16	EIF2AK2	no		-0.875402	1.01182e-08	no		-0.420908	0.0160562	no		-0.432539	0.00366095	no
	ENSG00000056277.15	ZNF280C	no		-1.00987	4.49336e-06	yes		-0.846746	2.42764e-05	no		-1.19211	1.31781e-08	yes
	ENSG00000056487.15	PHF21B	no		-1.10979	0.0105616	no		-0.733042	0.00905264	no		-0.76765	0.00294371	no
	ENSG00000056998.19	GYG2	no		-0.266556	0.759894	no		2.45981	NA	no		-0.926494	6.33163e-09	no
	ENSG00000057019.15	DCBLD2	up		5.04585	9.8981e-269	yes		3.37231	1.15539e-67	yes		2.40383	4.91444e-77	yes
	ENSG00000057252.12	SOAT1	no		0.055514	0.840486	no		-0.453978	0.00111001	no		-0.480997	0.000404636	no
	ENSG00000057608.16	GDI2	no		-0.390178	0.00321065	no		-0.668362	1.78772e-09	no		-0.472051	3.20409e-06	no
	ENSG00000057704.12	TMCC3	up		5.01121	6.1996e-19	yes		2.64439	0.00414139	yes		5.04714	1.15263e-09	yes
	ENSG00000058056.8	USP13	no		-0.636474	0.000550276	no		-0.869851	1.01841e-08	no		-1.23577	1.83263e-16	yes
	ENSG00000058085.14	LAMC2	no		5.65791	0.404701	no		-0.229168	0.888584	no		4.403	0.000262198	yes
	ENSG00000058600.15	POLR3E	no		-0.551935	0.00133268	no		-0.860344	6.93819e-09	no		-0.80099	5.53119e-09	no
	ENSG00000058668.14	ATP2B4	no		-0.813578	1.14664e-07	no		1.31124	2.74701e-13	yes		0.888207	3.19569e-05	no
	ENSG00000058804.11	NDC1	down		-1.27549	1.61247e-14	yes		-1.76012	2.47315e-30	yes		-1.67976	4.36804e-31	yes
	ENSG00000058866.14	DGKG	no		-0.0155374	0.997165	no		1.14304	NA	no		5.04849	7.50367e-05	yes
	ENSG00000059122.16	FLYWCH1	no		0.178361	0.371463	no		0.540538	0.000133992	no		0.726972	2.54459e-08	no
	ENSG00000059573.8	ALDH18A1	no		-0.40256	0.00467149	no		-1.18226	5.40072e-18	yes		-0.710459	2.75271e-07	no
	ENSG00000059588.9	TARBP1	no		-0.77158	5.33639e-08	no		-0.294934	0.0502653	no		-0.877942	2.21237e-14	no
	ENSG00000059804.15	SLC2A3	down		-1.34219	1.32556e-19	yes		-2.00723	6.54778e-67	yes		-1.15467	1.19471e-14	yes
	ENSG00000060138.12	YBX3	no		0.617256	4.57474e-06	no		-0.319457	0.0110587	no		0.635389	1.85442e-07	no
	ENSG00000060491.16	OGFR	no		-0.268714	0.124957	no		-0.551081	0.000662688	no		-0.471599	0.000476537	no
	ENSG00000060656.19	PTPRU	no		0.0644134	0.768286	no		1.39092	1.00236e-13	yes		2.94521	3.79775e-50	yes
	ENSG00000060688.12	SNRNP40	down		-1.04387	2.74929e-09	yes		-1.26202	4.61375e-17	yes		-1.02436	7.08909e-11	yes
	ENSG00000060709.15	RIMBP2	no		2.13862	0.30239	no		8.12235	7.38715e-11	yes		4.98459	0.00917587	yes
	ENSG00000060718.21	COL11A1	no		0.91337	3.12055e-07	no		1.16893	2.70638e-08	yes		2.34887	0.000119273	yes
	ENSG00000060749.14	QSER1	no		-0.800696	5.71292e-06	no		-0.76919	1.96386e-07	no		-0.623865	1.39111e-05	no
	ENSG00000060971.17	ACAA1	no		0.990719	1.72392e-08	no		0.868473	6.29789e-09	no		0.383475	0.00792018	no
	ENSG00000060982.14	BCAT1	no		0.35808	0.0130168	no		-0.488574	0.318875	no		1.55149	3.04671e-13	yes
	ENSG00000061273.17	HDAC7	no		0.235719	0.199178	no		0.25378	0.157428	no		0.358996	0.00531876	no
	ENSG00000061337.15	LZTS1	no		9.93234	1.12863e-09	yes		-0.612696	2.47659e-06	no		-1.2338	2.35804e-19	yes
	ENSG00000061656.9	SPAG4	no		-0.9952	0.000335138	no		-0.958094	0.00609474	no		-1.79549	3.5716e-09	yes
	ENSG00000061676.14	NCKAP1	no		0.211986	0.208644	no		0.145248	0.35838	no		0.449373	7.04526e-05	no
	ENSG00000061794.12	MRPS35	no		-0.853989	5.97949e-09	no		-1.22581	1.66885e-26	yes		-1.03279	1.82198e-16	yes
	ENSG00000062038.13	CDH3	no		0.868559	0.527482	no		0.312513	0.384311	no		-1.87428	0.00227995	yes
	ENSG00000062194.15	GPBP1	no		-0.284683	0.107436	no		-0.24218	0.122055	no		-0.377165	0.00223251	no
	ENSG00000062485.18	CS	no		-0.24314	0.0897168	no		-0.728209	4.91998e-10	no		-0.675181	6.25999e-08	no
	ENSG00000062524.15	LTK	no		0.029264	0.990366	no		0.386236	0.0133724	no		1.71714	2.63645e-06	yes
	ENSG00000062598.17	ELMO2	no		0.892589	7.35959e-07	no		0.649321	0.000243976	no		0.600249	0.0011499	no
	ENSG00000062725.9	APPBP2	no		0.464236	0.00364796	no		0.216952	0.169052	no		0.387354	0.00636668	no
	ENSG00000062822.13	POLD1	down		-1.48546	5.40498e-20	yes		-1.64534	1.79463e-25	yes		-1.93789	4.92432e-26	yes
	ENSG00000063046.17	EIF4B	no		-0.148947	0.306458	no		-0.0905068	0.552396	no		-0.447262	1.0125e-05	no
	ENSG00000063127.15	SLC6A16	no		-0.242843	0.594952	no		-0.479745	0.122941	no		-0.972288	5.95097e-05	no
	ENSG00000063180.8	CA11	no		-0.0195154	0.954793	no		-1.21741	3.57531e-18	yes		-1.3475	4.26974e-14	yes
	ENSG00000063241.7	ISOC2	no		-0.688865	5.91783e-05	no		-1.90979	5.50875e-44	yes		-1.49963	6.73577e-22	yes
	ENSG00000063244.12	U2AF2	no		-0.423536	0.00165226	no		-0.61519	1.43629e-05	no		-0.55778	3.90786e-07	no
	ENSG00000063660.8	GPC1	up		2.38186	3.75601e-56	yes		1.24629	1.22223e-16	yes		2.0408	1.78687e-59	yes
	ENSG00000063978.15	RNF4	no		-0.228147	0.231096	no		-0.566243	0.00126264	no		-0.565323	2.88652e-05	no
	ENSG00000064042.17	LIMCH1	no		2.23978	0.0673488	no		1.75706	0.523885	no		2.64029	7.39231e-05	yes
	ENSG00000064102.14	INTS13	no		-0.862955	3.26516e-07	no		-0.734475	5.91889e-07	no		-0.945038	1.2146e-09	no
	ENSG00000064115.10	TM7SF3	no		0.441573	0.00149346	no		1.49212	1.93428e-37	yes		0.761204	7.28558e-11	no
	ENSG00000064300.8	NGFR	up		8.01387	2.59758e-12	yes		1.92313	0.00340341	yes		2.78732	7.33833e-11	yes
	ENSG00000064309.14	CDON	no		2.96877	1.98038e-39	yes		1.33605	5.57685e-06	yes		0.791118	0.00380819	no
	ENSG00000064313.11	TAF2	no		-0.185866	0.373068	no		-0.677856	3.52509e-06	no		-0.388736	0.00323134	no
	ENSG00000064393.15	HIPK2	up		1.03434	7.55838e-07	yes		1.95024	3.01541e-26	yes		1.94407	7.22246e-50	yes
	ENSG00000064419.13	TNPO3	no		-0.300975	0.0665515	no		-0.839804	1.38199e-10	no		-0.469913	0.000466142	no
	ENSG00000064545.14	TMEM161A	no		-1.15954	3.54924e-10	yes		-0.725687	1.46144e-05	no		-1.08384	4.14493e-11	yes
	ENSG00000064601.17	CTSA	no		0.597046	2.79128e-06	no		1.88468	7.72993e-55	yes		1.20522	1.48091e-20	yes
	ENSG00000064687.12	ABCA7	no		1.24242	7.5022e-12	yes		-0.957002	2.17611e-08	no		1.30781	2.79404e-16	yes
	ENSG00000064787.13	BCAS1	no		-1.37726	0.300503	no		-1.0281	0.351181	no		3.63939	1.14667e-10	yes
	ENSG00000064932.15	SBNO2	no		0.797525	3.80319e-07	no		-0.2343	0.383645	no		0.531629	0.00021913	no
	ENSG00000064933.17	PMS1	no		-0.731325	0.000204522	no		-0.855804	7.87685e-07	no		-0.521004	0.00102599	no
	ENSG00000064961.18	HMG20B	no		-0.344251	0.0297603	no		-0.712516	2.92849e-09	no		-0.687206	8.24544e-05	no
	ENSG00000064989.12	CALCRL	up		2.09188	1.30904e-23	yes		3.46889	1.27969e-12	yes		4.02752	1.16695e-29	yes
	ENSG00000064999.13	ANKS1A	no		0.543467	0.0104888	no		-0.939092	3.78981e-14	no		0.807393	2.3477e-06	no
	ENSG00000065000.16	AP3D1	no		-0.0827604	0.669035	no		-0.472132	9.21905e-05	no		-0.380372	0.000401546	no
	ENSG00000065054.13	SLC9A3R2	no		0.391145	0.14805	no		-0.0622441	0.865986	no		1.57071	6.86103e-09	yes
	ENSG00000065057.7	NTHL1	down		-1.16204	2.09646e-07	yes		-1.1425	1.07311e-09	yes		-1.00304	8.74988e-05	yes
	ENSG00000065150.18	IPO5	no		-0.409034	0.00131427	no		-1.38684	5.79876e-41	yes		0.466925	3.85505e-07	no
	ENSG00000065183.15	WDR3	no		-0.499971	0.00344495	no		-1.27019	1.19135e-17	yes		-0.717651	1.11249e-09	no
	ENSG00000065243.19	PKN2	no		-0.0370711	0.887493	no		0.661576	3.01141e-06	no		0.664962	4.41302e-09	no
	ENSG00000065268.10	WDR18	no		-0.62024	0.000718705	no		-0.707139	6.25117e-06	no		-0.783572	3.0273e-06	no
	ENSG00000065308.4	TRAM2	up		1.7015	4.00095e-28	yes		1.39043	7.58742e-21	yes		1.04514	2.28347e-19	yes
	ENSG00000065320.8	NTN1	no		2.0952	1.19195e-16	yes		0.548586	0.143341	no		-0.779006	5.05183e-07	no
	ENSG00000065328.16	MCM10	down		-2.54128	9.96203e-21	yes		-2.42247	1.23693e-34	yes		-2.99474	2.6993e-37	yes
	ENSG00000065357.19	DGKA	no		1.21006	5.18637e-10	yes		0.871887	0.00232266	no		1.43601	5.31779e-15	yes
	ENSG00000065361.15	ERBB3	no		-4.22605	1.80527e-08	yes		0.633643	0.279583	no		-2.20259	1.27684e-12	yes
	ENSG00000065413.19	ANKRD44	up		2.05934	1.0174e-05	yes		4.14201	1.85754e-32	yes		1.226	3.33626e-05	yes
	ENSG00000065427.14	KARS	no		-0.643711	2.0041e-07	no		-0.988368	5.25019e-18	no		-0.655884	4.37997e-05	no
	ENSG00000065491.8	TBC1D22B	no		0.200758	0.370639	no		-0.361077	0.142791	no		0.633141	0.000113726	no
	ENSG00000065518.7	NDUFB4	no		-0.798289	9.61088e-08	no		-0.436099	0.014456	no		-0.586583	6.37127e-05	no
	ENSG00000065534.18	MYLK	no		6.29162	3.75827e-43	yes		0.809563	0.273421	no		1.992	8.308e-18	yes
	ENSG00000065802.11	ASB1	no		0.224613	0.296327	no		0.330755	0.0974009	no		1.93694	3.67227e-37	yes
	ENSG00000065809.13	FAM107B	up		2.94106	2.01232e-19	yes		2.68464	5.09448e-16	yes		2.46235	1.14457e-32	yes
	ENSG00000065911.11	MTHFD2	no		-0.548523	8.97268e-06	no		-1.64993	2.8742e-06	yes		-1.45239	7.31377e-36	yes
	ENSG00000065923.9	SLC9A7	no		1.5602	1.61974e-11	yes		0.334759	0.0431087	no		1.73967	8.5093e-27	yes
	ENSG00000065978.18	YBX1	no		-0.37997	0.00122092	no		-0.8562	4.3624e-14	no		-0.677337	1.40248e-09	no
	ENSG00000065989.15	AC011529.1	down		-1.20519	2.74241e-10	yes		-2.07332	2.11617e-26	yes		-1.67894	2.11772e-30	yes
	ENSG00000066027.11	PPP2R5A	no		0.27914	0.197208	no		-0.235998	0.195523	no		0.839713	1.32916e-05	no
	ENSG00000066044.14	ELAVL1	no		-0.45362	0.000941921	no		-0.696075	4.68431e-08	no		-0.551682	1.98387e-05	no
	ENSG00000066056.13	TIE1	up		5.90717	2.42271e-13	yes		4.94124	6.06089e-05	yes		4.67955	2.52597e-12	yes
	ENSG00000066136.20	NFYC	no		0.19594	0.384734	no		-0.0252268	0.940571	no		-1.24429	1.65224e-16	yes
	ENSG00000066230.11	SLC9A3	no		0.484688	0.586919	no		0.336173	0.449334	no		1.41942	0.00277201	yes
	ENSG00000066248.14	NGEF	no		-2.0779	5.59908e-10	yes		1.71958	8.19377e-08	yes		3.77755	0.000878053	yes
	ENSG00000066279.17	ASPM	down		-2.15091	1.37207e-07	yes		-1.76743	1.49624e-33	yes		-2.58949	3.81308e-06	yes
	ENSG00000066379.14	ZNRD1	no		-0.874514	0.000191781	no		-0.812342	0.000824255	no		-1.09745	4.87634e-07	yes
	ENSG00000066422.4	ZBTB11	no		-0.460293	0.0199721	no		-1.04562	8.07429e-12	yes		-0.573556	7.51626e-05	no
	ENSG00000066468.22	FGFR2	no		-1.33948	1.98528e-07	yes		4.53514	5.18779e-19	yes		-1.65326	1.9488e-33	yes
	ENSG00000066629.16	EML1	no		-0.890069	1.14213e-06	no		1.19882	6.78474e-10	yes		0.920502	7.40315e-10	no
	ENSG00000066651.18	TRMT11	no		-0.419846	0.0815486	no		-0.453987	0.0198935	no		0.747485	4.10511e-06	no
	ENSG00000066654.13	THUMPD1	no		-0.228116	0.220375	no		-0.450154	0.0244906	no		-0.558896	0.000104197	no
	ENSG00000066735.14	KIF26A	no		-0.989033	0.577949	no		0.143395	0.667755	no		-0.820132	0.00706146	no
	ENSG00000066777.8	ARFGEF1	no		0.276322	0.142508	no		0.0766323	0.746099	no		0.480685	0.000339479	no
	ENSG00000066926.10	FECH	no		-0.29303	0.149602	no		-0.468616	0.00322077	no		-1.08731	1.04935e-10	yes
	ENSG00000067066.16	SP100	no		-0.453176	0.00443544	no		3.78704	0.192573	no		0.602414	0.000671564	no
	ENSG00000067141.16	NEO1	up		1.11118	0.000423499	yes		1.028	9.68845e-10	yes		1.00108	4.08884e-10	yes
	ENSG00000067167.7	TRAM1	no		0.974183	1.37346e-12	no		0.301118	0.0175767	no		0.911205	2.24441e-20	no
	ENSG00000067182.7	TNFRSF1A	no		0.346566	0.0201294	no		0.116818	0.56927	no		0.86073	1.86853e-10	no
	ENSG00000067225.17	PKM	no		0.169313	0.221643	no		-0.799284	4.09291e-09	no		0.585189	1.34412e-08	no
	ENSG00000067248.9	DHX29	no		0.241184	0.218444	no		-0.436292	0.00568781	no		-0.382531	0.00236504	no
	ENSG00000067334.13	DNTTIP2	no		-0.175896	0.422061	no		-0.77588	6.22774e-05	no		-0.558556	7.33484e-06	no
	ENSG00000067445.20	TRO	no		0.377771	0.0310965	no		1.57162	1.02616e-30	yes		0.947145	5.49124e-11	no
	ENSG00000067533.5	RRP15	no		-0.22252	0.427022	no		-0.964726	1.58144e-07	no		-1.24072	7.23821e-23	yes
	ENSG00000067606.16	PRKCZ	no		0.601635	0.0122371	no		0.76275	3.92583e-06	no		0.710703	3.38271e-06	no
	ENSG00000067798.15	NAV3	no		-0.0792182	0.739282	no		-0.132624	0.935439	no		-0.793709	4.36886e-11	no
	ENSG00000067829.18	IDH3G	no		-0.188871	0.406377	no		0.250168	0.17324	no		-0.419075	0.00975388	no
	ENSG00000068079.7	IFI35	no		-1.46191	3.68772e-19	yes		0.541836	0.186984	no		-1.26777	9.86691e-12	yes
	ENSG00000068120.14	COASY	no		-0.0374962	0.908601	no		-0.723507	1.25186e-07	no		-0.625998	2.59174e-05	no
	ENSG00000068305.17	MEF2A	no		0.143691	0.589731	no		0.19414	0.360671	no		0.79181	9.35127e-07	no
	ENSG00000068308.13	OTUD5	no		0.220148	0.208116	no		0.237794	0.145597	no		0.377667	0.00581954	no
	ENSG00000068366.19	ACSL4	no		0.804804	3.81923e-08	no		0.672958	0.000108255	no		0.687467	1.74155e-09	no
	ENSG00000068400.13	GRIPAP1	no		0.406695	0.0130309	no		0.532461	0.000292956	no		0.612002	1.36038e-06	no
	ENSG00000068489.12	PRR11	down		-1.80034	1.72589e-13	yes		-1.60425	3.30161e-26	yes		-1.80212	0.00246064	yes
	ENSG00000068615.18	REEP1	no		1.26474	0.279274	no		2.58836	8.22772e-07	yes		1.78055	0.00444743	yes
	ENSG00000068654.15	POLR1A	no		-0.471118	0.00168197	no		-0.635288	3.51532e-06	no		-0.876977	1.46668e-15	no
	ENSG00000068697.6	LAPTM4A	no		0.891521	1.29951e-13	no		1.08316	1.19896e-17	yes		1.03857	2.98977e-17	yes
	ENSG00000068724.15	TTC7A	no		1.99558	2.04219e-19	yes		0.286799	0.249712	no		1.01575	9.13693e-07	yes
	ENSG00000068885.14	IFT80	no		0.818256	0.000293242	no		0.148893	0.549439	no		0.989403	5.24819e-08	no
	ENSG00000068912.13	ERLEC1	no		0.601224	0.000346134	no		0.862325	9.66445e-07	no		0.602026	3.60228e-05	no
	ENSG00000068971.13	PPP2R5B	no		0.766928	7.63747e-05	no		0.648192	0.0080662	no		0.570909	0.000774895	no
	ENSG00000069020.18	MAST4	up		3.25925	5.94466e-12	yes		2.33742	0.000179099	yes		1.94766	0.000157863	yes
	ENSG00000069188.16	SDK2	up		2.17124	0.00171323	yes		1.03952	1.40414e-13	yes		1.89041	8.00962e-08	yes
	ENSG00000069275.12	NUCKS1	no		-0.327927	0.0111025	no		-0.867038	1.11739e-10	no		-0.651667	7.91493e-11	no
	ENSG00000069399.14	BCL3	no		0.234575	0.374885	no		-0.472421	0.079657	no		-1.17605	2.21109e-09	yes
	ENSG00000069535.13	MAOB	no		1.99651	NA	no		-5.45363	4.84686e-18	yes		-1.41749	4.17147e-32	yes
	ENSG00000069702.10	TGFBR3	up		2.81447	3.05386e-34	yes		1.99983	1.12663e-56	yes		1.54964	4.5397e-30	yes
	ENSG00000069956.11	MAPK6	no		0.862263	5.35584e-08	no		1.70793	1.71244e-42	yes		0.704101	1.15247e-06	no
	ENSG00000069966.18	GNB5	up		2.06791	1.12056e-14	yes		1.38623	4.00339e-11	yes		1.95919	4.7656e-19	yes
	ENSG00000069998.12	HDHD5	down		-1.22129	3.21263e-12	yes		-1.37542	3.76511e-22	yes		-1.22543	4.07233e-11	yes
	ENSG00000070018.8	LRP6	no		0.723748	9.37943e-05	no		0.393739	0.00813763	no		0.708457	7.31837e-07	no
	ENSG00000070061.14	ELP1	no		-0.158908	0.481381	no		-0.259926	0.0768895	no		-0.346176	0.00664965	no
	ENSG00000070081.16	NUCB2	no		0.378599	0.0554408	no		0.00557577	0.982824	no		0.523262	0.00220056	no
	ENSG00000070087.13	PFN2	no		0.39884	0.00277029	no		0.317459	0.00840898	no		0.43132	0.000182962	no
	ENSG00000070159.13	PTPN3	no		0.946094	0.0227375	no		-0.548307	0.360693	no		-0.783037	0.00339842	no
	ENSG00000070182.20	SPTB	up		6.24635	1.99688e-07	yes		2.1599	0.00221578	yes		7.85809	3.78046e-05	yes
	ENSG00000070214.15	SLC44A1	up		1.36623	5.52652e-05	yes		1.21638	2.20714e-13	yes		2.23974	2.70026e-18	yes
	ENSG00000070269.13	TMEM260	no		0.536201	0.0158402	no		0.314887	0.188112	no		0.929825	4.39557e-08	no
	ENSG00000070404.9	FSTL3	no		0.192539	0.641681	no		0.517058	0.0269191	no		1.66317	6.68322e-13	yes
	ENSG00000070413.19	DGCR2	no		0.358009	0.0189878	no		0.457755	0.000892482	no		0.472456	0.000435661	no
	ENSG00000070423.17	RNF126	no		-0.502611	0.00378647	no		-0.648633	6.96894e-05	no		-0.836193	2.17894e-07	no
	ENSG00000070540.12	WIPI1	no		1.30968	9.76358e-18	yes		1.0292	1.31473e-08	yes		0.825239	3.74262e-07	no
	ENSG00000070610.14	GBA2	no		0.340488	0.0818457	no		0.880423	6.50305e-08	no		0.654135	6.56741e-06	no
	ENSG00000070614.14	NDST1	no		0.598883	0.000450866	no		0.478465	0.000140416	no		0.364287	0.0022312	no
	ENSG00000070718.11	AP3M2	no		-0.794842	1.73609e-05	no		-0.87268	2.62494e-05	no		-0.836396	1.94758e-09	no
	ENSG00000070731.10	ST6GALNAC2	no		-0.29028	0.935697	no		4.29475	1.15849e-09	yes		5.84421	3.92897e-08	yes
	ENSG00000070756.15	PABPC1	no		-0.542033	1.65234e-06	no		0.444784	0.000304678	no		-0.641619	1.12428e-08	no
	ENSG00000070778.12	AL162171.1	up		1.70029	7.29189e-17	yes		2.945	1.02301e-13	yes		1.59908	2.59179e-10	yes
	ENSG00000070785.16	EIF2B3	no		-0.432046	0.0652631	no		-0.672015	7.17568e-05	no		-0.823191	1.00668e-06	no
	ENSG00000070808.15	CAMK2A	no		1.06596	5.04931e-05	yes		3.8677	0.169368	no		3.27892	0.000729051	yes
	ENSG00000070814.18	TCOF1	no		-1.25161	3.72641e-17	yes		-1.44966	1.44366e-19	yes		-0.782687	7.85095e-09	no
	ENSG00000070882.12	OSBPL3	up		3.32447	1.64642e-57	yes		1.44262	4.33705e-24	yes		2.92253	2.30604e-74	yes
	ENSG00000070950.9	RAD18	down		-1.05566	1.85819e-06	yes		-2.13415	2.00964e-41	yes		-1.07893	1.45573e-10	yes
	ENSG00000070961.15	ATP2B1	no		1.43941	9.89221e-16	yes		0.443173	7.7752e-05	no		1.93229	5.28318e-52	yes
	ENSG00000071051.13	NCK2	no		1.55552	3.96161e-12	yes		0.791528	1.97251e-05	no		1.09662	2.66451e-09	yes
	ENSG00000071054.16	MAP4K4	up		1.09565	8.18876e-17	yes		1.13038	4.6077e-22	yes		1.20277	2.66706e-25	yes
	ENSG00000071205.11	ARHGAP10	no		1.92469	1.95542e-13	yes		0.645986	0.00483601	no		1.82162	3.62848e-18	yes
	ENSG00000071242.11	RPS6KA2	up		3.96957	2.15905e-32	yes		5.20018	9.86834e-32	yes		3.23871	5.53332e-15	yes
	ENSG00000071246.10	VASH1	no		-0.650126	8.67003e-09	no		0.331721	0.111881	no		0.855721	1.42571e-09	no
	ENSG00000071462.11	BUD23	no		-0.907922	1.87375e-10	no		-0.7438	9.3096e-09	no		-0.614333	1.49244e-05	no
	ENSG00000071537.13	SEL1L	no		0.763505	2.41212e-06	no		1.18541	2.44291e-14	yes		0.884467	7.56472e-10	no
	ENSG00000071539.13	TRIP13	down		-1.67093	2.26834e-18	yes		-2.15264	3.51003e-29	yes		-2.1707	1.82588e-17	yes
	ENSG00000071553.16	ATP6AP1	no		0.72611	2.24488e-07	no		1.34261	2.29477e-26	yes		0.913476	2.99192e-11	no
	ENSG00000071564.14	TCF3	no		-0.264083	0.0757173	no		-0.833605	2.16129e-10	no		-0.353149	0.00587482	no
	ENSG00000071626.16	DAZAP1	no		-0.604723	6.25921e-06	no		-0.941021	1.52966e-17	no		-0.546819	1.53208e-05	no
	ENSG00000071859.14	FAM50A	no		0.390723	0.0105851	no		0.208153	0.245642	no		0.645203	5.24772e-09	no
	ENSG00000071994.10	PDCD2	no		-0.484549	0.00323861	no		-0.662314	4.79702e-05	no		-0.828402	2.61376e-08	no
	ENSG00000072041.16	SLC6A15	no		0	NA	no		-0.549767	0.863129	no		-1.52455	2.7848e-32	yes
	ENSG00000072071.16	ADGRL1	no		-1.02746	4.13688e-16	yes		-0.519459	1.25588e-05	no		-0.737514	9.49728e-11	no
	ENSG00000072121.15	ZFYVE26	no		0.194388	0.362452	no		-0.0214828	0.930188	no		0.5275	0.00472366	no
	ENSG00000072133.10	RPS6KA6	no		1.63687	0.0508078	no		0.905277	5.20446e-08	no		2.27743	0.00439146	yes
	ENSG00000072134.15	EPN2	no		0.620401	3.70775e-05	no		0.140289	0.481283	no		-0.370818	0.00130542	no
	ENSG00000072135.12	PTPN18	no		-1.42629	2.91901e-09	yes		0.380986	0.127242	no		-0.932044	1.42745e-08	no
	ENSG00000072163.19	LIMS2	no		1.57257	0.0857023	no		2.16668	0.000257249	yes		1.81413	0.000439918	yes
	ENSG00000072195.14	SPEG	up		3.20957	4.01273e-37	yes		3.0556	2.95813e-40	yes		2.40725	4.53435e-28	yes
	ENSG00000072210.18	ALDH3A2	no		0.331498	0.0519689	no		-0.175053	0.29008	no		1.10873	4.15675e-17	yes
	ENSG00000072274.12	TFRC	no		-0.359909	0.517284	no		-1.12079	0.0376104	no		-0.548344	5.6316e-08	no
	ENSG00000072310.16	SREBF1	no		-0.970602	1.93156e-13	no		-2.02337	2.44822e-43	yes		-1.40544	2.76549e-18	yes
	ENSG00000072415.8	MPP5	no		0.3899	0.0274863	no		-0.126131	0.567554	no		0.598546	0.000378463	no
	ENSG00000072501.17	SMC1A	no		-0.543297	0.000507039	no		-0.917233	2.10973e-12	no		-1.12015	1.87816e-18	yes
	ENSG00000072506.12	HSD17B10	no		-0.53312	0.00858127	no		-0.460462	0.0185622	no		-1.17822	5.02397e-11	yes
	ENSG00000072571.19	HMMR	down		-1.93226	1.11947e-15	yes		-2.1753	1.62505e-33	yes		-1.9568	6.89931e-11	yes
	ENSG00000072609.17	CHFR	no		0.535885	0.00439744	no		-0.125168	0.608755	no		-0.369039	0.00484533	no
	ENSG00000072682.18	P4HA2	up		1.31772	1.55361e-18	yes		1.00838	7.55035e-08	yes		1.2204	4.19736e-17	yes
	ENSG00000072756.16	TRNT1	no		-0.240961	0.315867	no		-0.984354	1.0152e-07	no		-0.995072	6.83965e-14	no
	ENSG00000072778.19	ACADVL	no		0.743501	1.69919e-09	no		0.419662	0.0013556	no		0.504937	1.56223e-08	no
	ENSG00000072786.12	STK10	no		0.990572	1.75727e-09	no		-0.0405837	0.865185	no		0.565945	0.0025932	no
	ENSG00000072840.12	EVC	no		0.463838	0.0388611	no		0.500909	0.0132002	no		0.822389	8.20619e-08	no
	ENSG00000073008.14	PVR	no		0.545158	0.000144086	no		0.955731	2.34567e-08	no		0.515646	0.00645482	no
	ENSG00000073050.11	XRCC1	no		0.242755	0.36506	no		-0.240214	0.194003	no		-0.515325	0.00240375	no
	ENSG00000073060.15	SCARB1	no		0.060145	0.753513	no		-0.396451	0.0119813	no		-1.1544	4.03497e-21	yes
	ENSG00000073111.13	MCM2	down		-1.81515	3.00356e-21	yes		-1.68211	7.68047e-32	yes		-2.28061	5.21823e-26	yes
	ENSG00000073146.15	MOV10L1	no		4.89289	NA	no		3.34909	NA	no		1.14061	0.00484956	yes
	ENSG00000073331.17	ALPK1	no		0.799548	0.0828675	no		6.66169	0.00181616	yes		1.51817	0.00251329	yes
	ENSG00000073536.17	NLE1	no		-0.959942	1.91272e-07	no		-1.36394	2.61933e-15	yes		-0.980997	6.80827e-08	no
	ENSG00000073605.18	GSDMB	no		0.468746	0.183616	no		0.0466302	0.924006	no		0.731921	0.00694726	no
	ENSG00000073614.12	KDM5A	no		0.302409	0.098585	no		0.142246	0.463668	no		0.522056	0.00440943	no
	ENSG00000073670.13	ADAM11	down		-1.78767	5.69289e-28	yes		-1.06924	1.03936e-07	yes		-1.90666	2.14368e-22	yes
	ENSG00000073712.14	FERMT2	no		0.672281	7.09962e-07	no		-0.262903	0.0601641	no		0.895866	9.42939e-09	no
	ENSG00000073792.15	IGF2BP2	no		-0.232481	0.0791788	no		-0.0627932	0.706255	no		1.62531	2.94975e-44	yes
	ENSG00000073910.21	FRY	up		3.95517	7.61809e-21	yes		4.16656	3.44607e-14	yes		3.54671	0.000255269	yes
	ENSG00000073921.17	PICALM	no		0.484895	0.000698064	no		0.0467562	0.809938	no		0.70122	1.7207e-09	no
	ENSG00000074047.21	GLI2	no		0.0972213	0.718373	no		0.842752	5.52852e-05	no		4.92061	2.87705e-13	yes
	ENSG00000074054.18	CLASP1	no		0.372277	0.0400749	no		0.791193	1.73782e-07	no		0.399526	0.00269318	no
	ENSG00000074181.8	NOTCH3	no		-0.295666	0.178379	no		-0.47235	8.13684e-05	no		-0.685576	2.2652e-08	no
	ENSG00000074201.8	CLNS1A	no		-0.289008	0.0669332	no		-0.771543	2.1004e-10	no		-0.520985	3.42077e-05	no
	ENSG00000074211.13	PPP2R2C	no		-0.00172036	0.999508	no		-1.79001	1.95793e-11	yes		-1.75754	8.39614e-06	yes
	ENSG00000074219.13	TEAD2	no		-0.551575	0.00180805	no		-0.540215	0.000190153	no		-0.710705	5.94764e-08	no
	ENSG00000074266.19	EED	no		-0.819106	3.34674e-05	no		-0.790255	0.000108933	no		-0.702126	0.000851019	no
	ENSG00000074317.10	SNCB	no		0.794811	0.51112	no		-2.63899	2.07938e-06	yes		-2.34415	0.000445718	yes
	ENSG00000074319.12	TSG101	no		0.394038	0.0205534	no		0.532735	0.000611586	no		0.494635	0.000715171	no
	ENSG00000074370.17	ATP2A3	no		-3.19857	1.8696e-19	yes		0.785107	0.111402	no		-1.22547	0.00172137	yes
	ENSG00000074416.13	MGLL	up		3.51602	4.66247e-91	yes		4.85308	0.000495705	yes		2.76979	1.45186e-05	yes
	ENSG00000074527.11	NTN4	up		6.32547	2.01301e-06	yes		2.16226	2.03245e-56	yes		7.45756	4.44076e-05	yes
	ENSG00000074590.13	NUAK1	up		2.86954	5.78421e-47	yes		1.36663	6.93514e-06	yes		2.56948	1.76298e-24	yes
	ENSG00000074603.18	DPP8	no		0.0335543	0.907388	no		0.141315	0.483081	no		0.43364	0.000401546	no
	ENSG00000074621.13	SLC24A1	no		0.178148	0.634975	no		0.492737	0.113745	no		0.84262	0.00137043	no
	ENSG00000074657.13	ZNF532	no		-0.0219283	0.934993	no		0.175364	0.298455	no		-0.547653	0.000271568	no
	ENSG00000074800.14	ENO1	no		-0.386742	0.00161575	no		-1.25972	6.45225e-19	yes		-0.861579	2.52482e-08	no
	ENSG00000074842.7	MYDGF	no		0.150182	0.415012	no		0.702184	4.74181e-06	no		0.628525	8.62122e-06	no
	ENSG00000074964.16	ARHGEF10L	up		1.37318	3.63283e-05	yes		2.02009	1.17219e-05	yes		1.15816	0.00143522	yes
	ENSG00000075043.18	KCNQ2	no		-3.65875	0.0351141	no		-1.20996	5.89651e-12	yes		-1.24074	9.5436e-09	yes
	ENSG00000075131.9	TIPIN	down		-1.29513	1.27247e-05	yes		-1.29487	4.50891e-09	yes		-1.43642	1.47731e-08	yes
	ENSG00000075142.13	SRI	no		-0.310153	0.117477	no		-0.467543	0.00279414	no		0.585032	0.000369635	no
	ENSG00000075151.20	EIF4G3	no		0.4441	0.000862145	no		0.515992	0.00027578	no		0.478278	2.45558e-06	no
	ENSG00000075188.8	NUP37	no		-1.05798	2.84263e-08	yes		-1.17011	4.44539e-12	yes		-0.963329	3.04349e-06	no
	ENSG00000075218.18	GTSE1	down		-2.06125	1.20472e-14	yes		-1.97322	2.13629e-30	yes		-2.39964	6.06174e-06	yes
	ENSG00000075223.13	SEMA3C	no		1.36994	6.13758e-20	yes		1.99429	0.155666	no		6.26382	5.64756e-23	yes
	ENSG00000075239.13	ACAT1	no		-0.835147	4.96065e-09	no		-0.715507	1.86407e-09	no		-0.770215	1.28432e-09	no
	ENSG00000075303.12	SLC25A40	no		-1.08201	1.26271e-07	yes		-0.501422	0.023984	no		-0.909292	7.09534e-08	no
	ENSG00000075336.11	TIMM21	no		-0.285266	0.172545	no		-1.08814	5.73791e-12	yes		-1.05181	1.7793e-10	yes
	ENSG00000075391.16	RASAL2	no		1.77771	4.24833e-17	yes		0.586827	0.000371004	no		0.462138	0.00302927	no
	ENSG00000075399.13	VPS9D1	up		1.50555	3.03174e-13	yes		1.27663	8.83334e-08	yes		2.22943	8.49323e-22	yes
	ENSG00000075407.18	ZNF37A	no		-0.813241	4.47619e-06	no		-0.728736	6.75382e-07	no		-0.721615	1.23238e-07	no
	ENSG00000075420.12	FNDC3B	no		0.457738	0.0119368	no		0.973778	2.87706e-13	no		1.35432	5.17207e-09	yes
	ENSG00000075539.14	FRYL	no		-0.934614	2.16959e-07	no		0.386241	0.0450552	no		-0.965625	3.13945e-21	no
	ENSG00000075618.17	FSCN1	no		0.84005	1.91603e-12	no		-0.861862	6.09505e-13	no		1.05905	3.87395e-17	yes
	ENSG00000075624.14	ACTB	no		-0.0368469	0.84885	no		-0.646128	1.67637e-08	no		-0.438475	0.000763011	no
	ENSG00000075702.17	WDR62	down		-2.19535	5.9022e-17	yes		-2.04949	1.03021e-19	yes		-2.44762	2.56571e-07	yes
	ENSG00000075790.10	BCAP29	no		0.608076	0.000235225	no		0.777345	1.09483e-06	no		0.790415	3.02036e-06	no
	ENSG00000075826.16	SEC31B	no		0.689303	0.00214281	no		1.01205	9.37405e-08	yes		0.697657	0.00232705	no
	ENSG00000075856.11	SART3	no		-0.493942	0.000842021	no		-0.724235	1.05009e-08	no		-0.577991	8.36331e-07	no
	ENSG00000075884.13	ARHGAP15	no		1.4384	NA	no		-0.160016	0.975553	no		-2.06657	1.34767e-54	yes
	ENSG00000075945.12	KIFAP3	no		1.02433	1.00918e-07	yes		0.537427	0.00559903	no		0.900248	1.65675e-09	no
	ENSG00000076003.4	MCM6	down		-1.47864	1.32469e-15	yes		-1.70386	1.01766e-33	yes		-1.8189	6.89714e-32	yes
	ENSG00000076043.9	REXO2	no		1.06059	5.2597e-11	yes		0.215947	0.260453	no		0.777442	5.77597e-06	no
	ENSG00000076067.12	RBMS2	no		0.260771	0.120381	no		0.622867	0.000184743	no		0.6198	0.000665918	no
	ENSG00000076108.11	BAZ2A	no		-0.0195075	0.941106	no		-0.0406314	0.831097	no		0.45321	0.000306012	no
	ENSG00000076242.14	MLH1	no		-0.382851	0.0494666	no		-0.67246	5.04349e-06	no		-0.675186	1.67426e-06	no
	ENSG00000076248.10	UNG	no		-0.496916	0.0045301	no		-1.35108	4.06604e-17	yes		-0.784822	4.20746e-07	no
	ENSG00000076356.6	PLXNA2	up		7.84347	2.01018e-100	yes		5.12749	1.28464e-39	yes		4.19096	5.96154e-27	yes
	ENSG00000076382.16	SPAG5	down		-2.12381	3.28709e-21	yes		-1.9635	1.23927e-36	yes		-2.49233	9.74705e-07	yes
	ENSG00000076513.16	ANKRD13A	no		0.661043	0.000162118	no		1.21669	1.47857e-11	yes		1.03605	2.33325e-12	yes
	ENSG00000076555.15	ACACB	no		-0.492194	0.0557433	no		0.246589	0.299933	no		-0.720546	9.31916e-05	no
	ENSG00000076604.14	TRAF4	no		1.29871	2.96678e-18	yes		0.277968	0.105147	no		0.828738	2.74804e-09	no
	ENSG00000076641.4	PAG1	no		4.28083	0.000266698	yes		-0.625647	0.746148	no		7.58624	1.12802e-08	yes
	ENSG00000076685.18	NT5C2	no		0.90076	8.48636e-07	no		1.04497	4.63002e-13	yes		0.527966	0.00403263	no
	ENSG00000076706.16	AP002956.1	up		6.11996	1.55229e-40	yes		3.19216	8.34872e-32	yes		1.41848	5.16723e-16	yes
	ENSG00000076716.8	GPC4	up		5.52926	7.64414e-58	yes		1.66835	1.06589e-14	yes		2.52085	1.47412e-11	yes
	ENSG00000076864.19	RAP1GAP	no		-2.67083	4.11305e-06	yes		-0.13433	0.711375	no		-1.98083	4.17143e-09	yes
	ENSG00000076944.15	STXBP2	no		1.44314	0.000175617	yes		0.0093876	0.982636	no		0.628054	2.3215e-05	no
	ENSG00000077044.10	DGKD	no		0.104442	0.662946	no		0.433971	0.00520724	no		-0.730163	5.00232e-07	no
	ENSG00000077097.15	TOP2B	no		-0.16496	0.307042	no		-0.752143	2.00213e-11	no		-0.732768	6.94617e-09	no
	ENSG00000077147.14	TM9SF3	no		0.298769	0.0312474	no		0.0947805	0.608367	no		0.458387	9.13261e-06	no
	ENSG00000077150.18	NFKB2	no		-0.372734	0.0080166	no		-0.889088	1.73537e-05	no		-1.29265	1.95955e-14	yes
	ENSG00000077152.10	UBE2T	down		-1.83028	4.02079e-17	yes		-2.02493	2.23356e-18	yes		-2.11654	7.15086e-26	yes
	ENSG00000077157.21	PPP1R12B	no		0.0157964	0.963649	no		0.596414	0.0064218	no		1.38544	3.88152e-16	yes
	ENSG00000077232.17	DNAJC10	no		1.55636	9.2154e-33	yes		0.176137	0.221896	no		0.449266	0.000643659	no
	ENSG00000077238.13	IL4R	no		0.939286	2.82922e-13	no		1.04169	2.42883e-06	yes		1.22046	1.36804e-16	yes
	ENSG00000077254.14	USP33	no		0.11797	0.589415	no		-0.00268019	0.992505	no		0.358477	0.00623298	no
	ENSG00000077264.14	PAK3	up		2.83841	4.5189e-05	yes		3.83075	9.15075e-05	yes		1.19859	4.38331e-06	yes
	ENSG00000077312.8	SNRPA	down		-1.21338	1.40008e-14	yes		-1.06249	7.00032e-17	yes		-1.30504	3.48763e-14	yes
	ENSG00000077348.8	EXOSC5	no		-0.914795	0.000154212	no		-1.59015	2.8919e-13	yes		-1.05363	5.37294e-06	yes
	ENSG00000077454.15	LRCH4	up		1.91675	1.52443e-16	yes		2.21039	2.8553e-23	yes		1.8053	1.12915e-16	yes
	ENSG00000077514.8	POLD3	no		-0.997987	8.77197e-06	no		-1.53063	3.54672e-15	yes		-1.8136	4.23162e-58	yes
	ENSG00000077522.12	ACTN2	no		-0.169799	0.874131	no		-0.254738	0.672303	no		-1.32078	0.00131924	yes
	ENSG00000077585.13	GPR137B	no		0.765659	0.0282656	no		1.2312	0.0151132	no		1.64069	2.25137e-11	yes
	ENSG00000077684.15	JADE1	no		-0.575994	0.00110763	no		-0.700517	2.65751e-05	no		-0.582074	0.00162849	no
	ENSG00000077782.19	FGFR1	no		-0.443587	0.00091118	no		0.902583	2.92141e-09	no		-0.483463	1.21002e-05	no
	ENSG00000077942.18	FBLN1	no		0.986264	6.8795e-07	no		-0.439418	0.011493	no		4.27676	4.66786e-191	yes
	ENSG00000078043.15	PIAS2	no		0.194838	0.376421	no		-0.0269153	0.919974	no		0.508273	0.000210086	no
	ENSG00000078098.13	FAP	no		1.06905	NA	no		0	NA	no		7.62655	0.000372409	yes
	ENSG00000078140.13	UBE2K	no		-0.48792	0.000537122	no		-0.749385	5.78359e-10	no		-0.482375	2.77048e-06	no
	ENSG00000078142.12	PIK3C3	no		1.05137	7.43685e-10	yes		0.465478	0.000831435	no		0.851479	7.92156e-11	no
	ENSG00000078269.14	SYNJ2	no		0.332599	0.0376233	no		-0.0384094	0.912119	no		0.706527	2.86615e-05	no
	ENSG00000078549.14	ADCYAP1R1	no		5.22225	2.08998e-12	yes		-0.39464	0.747289	no		6.6198	3.39359e-30	yes
	ENSG00000078668.13	VDAC3	no		-0.315392	0.0365689	no		-0.917818	5.86893e-12	no		-0.494174	4.78739e-05	no
	ENSG00000078699.21	CBFA2T2	no		-0.062924	0.862899	no		1.09539	2.23281e-11	yes		0.583783	0.000703346	no
	ENSG00000078808.16	SDF4	no		0.757207	1.34001e-08	no		0.534578	1.13815e-05	no		0.572484	1.77247e-05	no
	ENSG00000079101.16	CLUL1	no		1.87822	0.156131	no		1.7291	5.13055e-05	yes		1.29771	0.000296333	yes
	ENSG00000079246.15	XRCC5	no		-0.273686	0.0473062	no		-0.568567	1.1632e-05	no		-0.451519	1.97398e-06	no
	ENSG00000079257.7	LXN	no		-0.688064	0.796168	no		0.568572	0.290252	no		3.12864	9.04344e-19	yes
	ENSG00000079277.19	MKNK1	no		0.949986	3.67162e-06	no		0.574962	0.00940251	no		1.5472	8.60756e-14	yes
	ENSG00000079308.17	TNS1	up		6.94809	0.000259739	yes		4.33358	2.3679e-10	yes		3.90586	5.95596e-12	yes
	ENSG00000079313.14	REXO1	no		-0.479824	0.00859897	no		0.00130058	0.997369	no		-0.735307	2.3029e-05	no
	ENSG00000079387.13	SENP1	no		-0.729893	0.000596515	no		-0.942762	3.30068e-09	no		-0.817009	2.92778e-07	no
	ENSG00000079459.12	FDFT1	no		0.164726	0.27575	no		-0.730822	1.49131e-06	no		-0.440903	0.00100702	no
	ENSG00000079462.7	PAFAH1B3	no		-0.664508	0.000758554	no		-0.66903	2.07554e-06	no		-0.626024	0.000615318	no
	ENSG00000079482.12	OPHN1	no		0.219344	0.651651	no		1.03655	0.0038841	yes		0.893733	0.000249748	no
	ENSG00000079616.12	KIF22	down		-1.69376	2.08805e-16	yes		-1.39776	1.75447e-22	yes		-1.84461	1.9792e-17	yes
	ENSG00000079785.14	DDX1	no		0.151104	0.377903	no		-0.782981	4.4884e-10	no		-0.412892	0.000554893	no
	ENSG00000079819.18	EPB41L2	no		0.707402	2.99497e-05	no		-0.0898473	0.654663	no		2.39346	4.96856e-60	yes
	ENSG00000079931.14	MOXD1	no		3.6531	0.00724934	yes		0.353817	0.642604	no		7.67726	3.19196e-06	yes
	ENSG00000079950.13	STX7	no		0.749103	4.49058e-05	no		0.841939	1.25509e-05	no		0.73491	7.44292e-05	no
	ENSG00000079974.17	RABL2B	no		0.0477064	0.872783	no		-0.464629	0.0185937	no		0.83971	9.67363e-06	no
	ENSG00000080031.9	PTPRH	no		-1.4751	1.13861e-14	yes		-0.186738	0.523885	no		-1.575	8.90346e-06	yes
	ENSG00000080189.14	SLC35C2	no		-0.111484	0.637783	no		0.518974	0.00188475	no		0.451726	0.00471642	no
	ENSG00000080200.9	CRYBG3	no		0.641128	0.0212323	no		2.07834	0.0244495	no		1.69071	1.53778e-22	yes
	ENSG00000080298.15	RFX3	no		0.366461	0.131026	no		0.21562	0.278616	no		0.468409	0.00293251	no
	ENSG00000080503.23	SMARCA2	up		5.30047	6.69328e-17	yes		3.32219	7.69556e-11	yes		1.13362	1.53827e-13	yes
	ENSG00000080546.13	SESN1	no		1.04438	1.59019e-10	yes		0.882843	8.96052e-12	no		0.75547	8.88843e-05	no
	ENSG00000080608.9	PUM3	no		-0.345258	0.0555422	no		-1.37179	4.59977e-17	yes		-0.609069	2.44295e-05	no
	ENSG00000080709.14	KCNN2	no		0.412074	0.768053	no		1.22274	0.657235	no		-1.60182	3.82175e-06	yes
	ENSG00000080815.18	PSEN1	no		0.294977	0.0619409	no		0.652196	6.52553e-06	no		0.741299	1.1326e-07	no
	ENSG00000080819.6	CPOX	no		-0.454052	0.0354347	no		-0.761001	1.06598e-05	no		-0.867841	2.99131e-07	no
	ENSG00000080824.18	HSP90AA1	no		-0.491123	1.49487e-05	no		-1.25964	1.38965e-16	yes		-0.808771	2.29329e-14	no
	ENSG00000080839.11	RBL1	no		-1.20939	3.88034e-05	yes		-0.929922	0.000166319	no		-1.35886	2.85543e-10	yes
	ENSG00000080845.17	DLGAP4	no		1.69456	5.16953e-30	yes		0.849835	3.0109e-09	no		1.05809	1.482e-12	yes
	ENSG00000080947.14	CROCCP3	no		-0.491601	0.0913456	no		0.579343	0.0357377	no		0.688291	0.00744352	no
	ENSG00000080986.12	NDC80	down		-1.93964	8.23449e-13	yes		-1.8776	7.97472e-24	yes		-2.35455	3.89138e-07	yes
	ENSG00000081059.19	TCF7	no		0.674201	0.0764729	no		0.775361	0.00326329	no		-1.08666	0.000573658	yes
	ENSG00000081320.10	STK17B	no		1.59195	0.000281011	yes		0.56951	0.187245	no		-0.471171	0.000270596	no
	ENSG00000081791.8	DELE1	no		-0.0451847	0.856908	no		0.32119	0.0261716	no		-0.518878	0.000118	no
	ENSG00000081870.11	HSPB11	no		-0.217364	0.44324	no		0.304188	0.239253	no		-0.722383	0.000202836	no
	ENSG00000082126.17	MPP4	up		4.09371	1.4608e-47	yes		5.00947	4.06598e-05	yes		8.0307	6.85516e-17	yes
	ENSG00000082146.12	STRADB	no		0.465476	0.0249568	no		1.13271	2.91534e-11	yes		1.46359	2.41369e-15	yes
	ENSG00000082196.20	C1QTNF3	no		-0.0974554	0.966789	no		4.62516	5.39529e-22	yes		7.37521	2.11505e-123	yes
	ENSG00000082212.12	ME2	no		-0.587326	4.71289e-05	no		-0.380339	0.00519969	no		-0.993601	7.76143e-14	no
	ENSG00000082515.17	MRPL22	no		-0.574393	0.00269758	no		-0.77261	6.61487e-06	no		-0.649572	0.00163015	no
	ENSG00000082516.8	GEMIN5	no		-0.54093	0.00772268	no		-1.37221	4.84005e-18	yes		-0.832085	1.42675e-09	no
	ENSG00000082641.15	NFE2L1	no		0.772363	1.45671e-10	no		1.01441	1.96121e-12	yes		1.12438	1.74008e-31	yes
	ENSG00000082684.14	SEMA5B	no		-1.16696	0.749467	no		3.05019	2.02601e-06	yes		3.59342	6.5042e-08	yes
	ENSG00000082781.11	ITGB5	up		4.21996	7.06131e-67	yes		2.95098	2.35241e-71	yes		4.31857	3.12151e-62	yes
	ENSG00000082805.19	ERC1	no		0.444408	0.0127167	no		0.068838	0.741259	no		1.06309	9.7519e-10	yes
	ENSG00000082898.16	XPO1	no		-0.38761	0.00579143	no		-0.69825	4.89674e-09	no		-0.418295	8.76963e-06	no
	ENSG00000083097.14	DOP1A	up		1.26692	2.41666e-07	yes		1.02105	2.0833e-07	yes		1.05841	6.63672e-07	yes
	ENSG00000083223.17	TUT7	no		0.16867	0.559803	no		-1.01524	4.46679e-12	yes		0.51129	0.00785889	no
	ENSG00000083290.19	ULK2	no		-0.652451	0.000697094	no		0.718133	0.00238299	no		-0.529771	0.00322699	no
	ENSG00000083444.16	PLOD1	no		-0.198691	0.154928	no		0.661828	2.15836e-06	no		-0.678894	0.000345112	no
	ENSG00000083454.21	P2RX5	no		-1.37043	3.99923e-05	yes		1.05289	0.548699	no		-2.04555	0.001117	yes
	ENSG00000083635.7	NUFIP1	no		-0.812172	0.00156393	no		-1.83833	2.46186e-25	yes		-0.862114	2.76833e-05	no
	ENSG00000083642.18	PDS5B	no		-1.39799	1.39125e-23	yes		-0.600754	4.08105e-05	no		-0.479306	0.000799691	no
	ENSG00000083720.12	OXCT1	no		-0.223147	0.296417	no		-1.67599	1.8642e-24	yes		-1.07635	4.08968e-14	yes
	ENSG00000083782.7	EPYC	no		3.11288	NA	no		-0.160089	NA	no		2.99541	0.00450959	yes
	ENSG00000083799.17	CYLD	no		0.935211	1.34629e-06	no		1.70682	3.83164e-24	yes		1.28534	5.91524e-15	yes
	ENSG00000083807.9	SLC27A5	down		-1.03368	0.000154394	yes		-1.13914	6.34707e-07	yes		-1.18571	2.71976e-06	yes
	ENSG00000083812.11	ZNF324	no		2.27139	2.51332e-21	yes		0.0325637	0.935314	no		1.61976	2.18658e-10	yes
	ENSG00000084070.11	SMAP2	no		-0.215717	0.387025	no		-0.888557	1.87132e-10	no		-0.462499	0.00928641	no
	ENSG00000084112.14	SSH1	no		0.540003	0.000623852	no		0.209571	0.296961	no		-0.547824	4.95276e-06	no
	ENSG00000084234.16	APLP2	up		1.69641	4.76097e-37	yes		2.21742	3.06792e-76	yes		2.14572	5.26998e-62	yes
	ENSG00000084463.7	WBP11	no		-0.484574	0.00113998	no		-0.960962	5.39507e-14	no		-0.490366	0.000812558	no
	ENSG00000084623.11	EIF3I	no		-0.339419	0.0139205	no		-0.665237	8.75123e-09	no		-0.488147	0.000261023	no
	ENSG00000084628.9	NKAIN1	down		-2.39693	3.72188e-05	yes		-1.74858	6.76713e-24	yes		-1.40206	5.11385e-05	yes
	ENSG00000084636.17	COL16A1	no		4.09865	9.81441e-11	yes		1.29102	0.131296	no		1.21364	6.10756e-05	yes
	ENSG00000084676.15	NCOA1	no		0.961463	3.15526e-06	no		1.54899	1.47199e-23	yes		1.19637	3.14665e-19	yes
	ENSG00000084710.13	EFR3B	no		-0.426802	0.0360954	no		0.832516	1.97821e-06	no		-0.950847	1.58026e-08	no
	ENSG00000084754.11	HADHA	no		-0.165463	0.270992	no		-0.280528	0.0266971	no		-0.426353	6.00501e-05	no
	ENSG00000084774.13	CAD	no		-0.464664	0.00159289	no		-1.06612	1.47966e-16	yes		-0.976044	5.37646e-12	no
	ENSG00000085063.15	CD59	no		-0.213069	0.144564	no		1.83386	1.18122e-44	yes		1.39731	3.26501e-19	yes
	ENSG00000085117.11	CD82	up		4.10359	1.23275e-174	yes		2.06514	4.51409e-13	yes		2.97374	1.10622e-74	yes
	ENSG00000085224.21	ATRX	no		0.394462	0.0253336	no		0.212991	0.324744	no		0.378647	0.00996065	no
	ENSG00000085415.15	SEH1L	no		-0.492011	0.00615094	no		-1.08896	1.76848e-09	yes		-0.940415	1.49691e-11	no
	ENSG00000085491.15	SLC25A24	no		0.167258	0.420371	no		-0.259536	0.143499	no		0.857844	8.96347e-11	no
	ENSG00000085662.13	AKR1B1	no		0.716448	0.000296264	no		0.192351	0.367132	no		1.88288	2.99105e-10	yes
	ENSG00000085719.12	CPNE3	no		-0.248533	0.184709	no		0.430648	0.0163104	no		-0.498325	2.79121e-05	no
	ENSG00000085721.12	RRN3	no		-0.317932	0.175032	no		-0.63626	0.000674053	no		-0.432538	0.003976	no
	ENSG00000085733.15	CTTN	no		0.408271	0.0012707	no		0.196169	0.123477	no		0.6724	5.21193e-12	no
	ENSG00000085832.16	EPS15	no		0.274068	0.148838	no		0.714476	2.05449e-06	no		0.703708	2.33631e-07	no
	ENSG00000085840.12	ORC1	down		-1.83738	1.89025e-10	yes		-2.38925	2.50667e-31	yes		-2.99005	3.87925e-26	yes
	ENSG00000085872.14	CHERP	no		-0.449338	0.0126424	no		-0.788762	5.4344e-06	no		-0.803426	4.38704e-09	no
	ENSG00000085998.13	POMGNT1	no		0.0213872	0.932786	no		0.811122	3.45705e-09	no		0.423796	0.0040177	no
	ENSG00000085999.11	RAD54L	down		-2.67897	9.85672e-05	yes		-2.05976	6.2088e-28	yes		-2.38414	3.09675e-15	yes
	ENSG00000086061.15	DNAJA1	no		-0.132334	0.45397	no		-0.532659	0.000313177	no		-0.498667	7.20251e-06	no
	ENSG00000086062.12	B4GALT1	no		1.5447	3.54099e-26	yes		0.285687	0.112485	no		1.59875	4.61633e-19	yes
	ENSG00000086189.9	DIMT1	no		-0.863627	2.17414e-07	no		-0.51623	0.000933386	no		-0.793837	1.16736e-08	no
	ENSG00000086200.16	IPO11	no		-0.522141	0.00694981	no		-1.26433	8.7337e-20	yes		-0.691749	3.2098e-05	no
	ENSG00000086475.14	SEPHS1	no		-0.949866	2.19795e-09	no		-1.47966	1.00552e-29	yes		-0.7114	2.25187e-07	no
	ENSG00000086506.2	HBQ1	down		-2.00288	0.00160766	yes		-2.47177	1.08975e-15	yes		-1.6232	0.000282998	yes
	ENSG00000086827.8	ZW10	no		-0.0842167	0.799318	no		-0.564397	0.00460004	no		-0.567816	0.00134614	no
	ENSG00000087074.7	PPP1R15A	no		0.171865	0.374799	no		0.446399	0.0134251	no		1.15989	1.26957e-11	yes
	ENSG00000087086.14	FTL	no		-0.482986	2.96219e-05	no		0.274049	0.0970244	no		0.913767	2.77994e-13	no
	ENSG00000087095.12	NLK	no		0.705403	3.30215e-05	no		0.755017	2.29318e-05	no		0.592986	0.00707388	no
	ENSG00000087111.20	PIGS	no		0.449717	0.00445648	no		0.756448	1.41236e-08	no		0.786488	3.6431e-07	no
	ENSG00000087116.14	ADAMTS2	no		4.1271	0.0123669	no		4.09374	3.57752e-42	yes		5.0497	1.6534e-120	yes
	ENSG00000087152.15	ATXN7L3	no		0.490987	0.00139007	no		0.198403	0.29066	no		0.450295	0.000195235	no
	ENSG00000087245.12	MMP2	up		6.96534	5.62761e-62	yes		4.19014	1.84638e-131	yes		7.89865	1.43042e-90	yes
	ENSG00000087253.12	LPCAT2	up		2.46689	1.43943e-11	yes		1.81688	3.94407e-15	yes		4.49219	1.48216e-08	yes
	ENSG00000087263.16	OGFOD1	no		0.146619	0.46493	no		-0.916194	9.34898e-10	no		-0.486116	0.000291612	no
	ENSG00000087266.15	SH3BP2	no		1.59098	1.72223e-20	yes		-0.0163317	0.967175	no		1.15324	1.01432e-09	yes
	ENSG00000087269.15	NOP14	no		-0.506928	0.00591402	no		-0.852183	7.37335e-09	no		-0.971071	4.18057e-13	no
	ENSG00000087274.16	ADD1	no		0.746297	6.80445e-09	no		0.473912	6.12207e-05	no		0.885374	7.68945e-19	no
	ENSG00000087299.11	L2HGDH	no		-2.04365	9.68701e-36	yes		-0.997369	1.622e-07	no		-1.53339	4.98783e-14	yes
	ENSG00000087301.8	TXNDC16	no		-0.50763	0.0928202	no		1.37033	9.30939e-13	yes		1.15967	1.04649e-07	yes
	ENSG00000087303.17	NID2	no		6.80761	6.78632e-08	yes		3.47835	0.0616307	no		7.89206	3.6219e-21	yes
	ENSG00000087365.15	SF3B2	no		-0.309517	0.0179297	no		-0.5076	2.99263e-05	no		-0.379415	0.000220597	no
	ENSG00000087448.9	KLHL42	no		-0.1706	0.405289	no		-0.474967	0.00309528	no		-0.567764	7.44117e-05	no
	ENSG00000087460.24	GNAS	no		0.51108	3.6744e-05	no		1.22726	1.80735e-34	yes		0.650471	5.05645e-10	no
	ENSG00000087470.17	DNM1L	no		-0.150752	0.438724	no		-0.484009	0.0003296	no		-0.749101	1.02724e-12	no
	ENSG00000087494.15	PTHLH	no		-2.22394	0.00278249	yes		4.97903	NA	no		5.77343	0.00741246	yes
	ENSG00000087502.17	ERGIC2	no		0.2987	0.137791	no		0.266013	0.175654	no		0.6129	5.29098e-05	no
	ENSG00000087586.17	AURKA	down		-1.963	2.41744e-18	yes		-2.04145	2.69946e-37	yes		-3.47709	5.07906e-16	yes
	ENSG00000087589.16	CASS4	no		5.07921	1.867e-06	yes		-0.189582	0.783452	no		-1.33616	1.51998e-23	yes
	ENSG00000087842.10	PIR	no		-1.3141	2.19089e-06	yes		-0.523926	0.0143548	no		-1.86519	2.39007e-13	yes
	ENSG00000087884.14	AAMDC	up		1.20634	0.00022102	yes		1.38586	1.13204e-13	yes		1.04337	0.000715871	yes
	ENSG00000087995.15	METTL2A	no		-0.205697	0.442518	no		-0.649638	8.08497e-05	no		-0.518802	0.00582918	no
	ENSG00000088035.15	ALG6	no		-1.19422	2.28228e-06	yes		-0.623888	0.00209086	no		-0.783638	0.00196973	no
	ENSG00000088038.18	CNOT3	no		-0.602531	0.000237864	no		-0.38695	0.0193068	no		-0.570195	0.00063969	no
	ENSG00000088205.12	DDX18	no		-0.384459	0.0188986	no		-0.947294	2.35398e-09	no		-0.396741	0.00096811	no
	ENSG00000088247.17	KHSRP	no		-0.53681	1.33184e-05	no		-0.868614	1.86114e-13	no		-0.625123	1.55312e-07	no
	ENSG00000088298.12	EDEM2	no		0.376854	0.0818521	no		0.728102	5.29654e-05	no		0.571211	0.00305057	no
	ENSG00000088305.18	DNMT3B	no		-0.674428	0.069303	no		-1.17842	2.2579e-14	yes		-1.08982	4.72611e-06	yes
	ENSG00000088325.15	TPX2	down		-2.02945	2.13426e-23	yes		-1.88481	4.81255e-40	yes		-2.37021	7.14936e-06	yes
	ENSG00000088340.15	FER1L4	no		-0.342877	0.0754138	no		-0.928695	3.6649e-06	no		-1.17053	2.72777e-08	yes
	ENSG00000088367.21	EPB41L1	no		0.0692921	0.839698	no		0.979891	2.83171e-11	no		0.517076	0.000416718	no
	ENSG00000088682.13	COQ9	no		-0.605621	0.000850484	no		-0.156808	0.50263	no		-0.568648	9.52823e-05	no
	ENSG00000088766.11	CRLS1	no		-0.140275	0.564425	no		-0.316049	0.0882662	no		-0.519092	0.000594715	no
	ENSG00000088812.17	ATRN	no		0.513217	0.00135911	no		0.901381	1.34329e-12	no		0.69983	7.54084e-10	no
	ENSG00000088826.17	SMOX	no		-0.767136	4.9659e-07	no		-1.72404	2.91498e-06	yes		1.46258	5.25963e-13	yes
	ENSG00000088854.12	C20orf194	no		0.443971	0.0275613	no		0.877134	1.08123e-06	no		0.617874	0.000341368	no
	ENSG00000088881.20	EBF4	no		1.27787	3.75792e-08	yes		2.06133	9.31979e-13	yes		0.557304	0.00325147	no
	ENSG00000088882.7	CPXM1	up		1.97187	2.59338e-39	yes		1.44191	1.87592e-21	yes		1.66808	2.78897e-23	yes
	ENSG00000088888.17	MAVS	no		0.669929	5.03512e-07	no		0.148835	0.32795	no		0.64139	1.54858e-08	no
	ENSG00000088970.15	KIZ	no		-0.291201	0.399439	no		0.544066	0.0808309	no		0.695476	0.00117922	no
	ENSG00000088992.17	TESC	no		0.467204	0.139007	no		0.326497	0.596919	no		-3.01575	7.79202e-17	yes
	ENSG00000089006.16	SNX5	no		-0.812158	4.02862e-11	no		-0.984998	4.20184e-19	no		-0.750045	4.12594e-09	no
	ENSG00000089009.15	RPL6	no		-0.244001	0.093818	no		-0.389753	0.000207374	no		-0.406311	0.000634381	no
	ENSG00000089048.14	ESF1	no		-0.212307	0.370938	no		-1.0668	1.71333e-12	yes		-0.630343	7.98793e-05	no
	ENSG00000089060.11	SLC8B1	no		0.827422	0.000198884	no		2.17497	2.48108e-25	yes		1.26298	6.44986e-15	yes
	ENSG00000089094.18	KDM2B	no		-0.783274	8.87939e-05	no		-0.523479	0.00168132	no		-1.07222	2.165e-11	yes
	ENSG00000089127.12	OAS1	no		-0.682904	0.000273066	no		7.34891	4.77077e-07	yes		2.64165	1.04401e-19	yes
	ENSG00000089157.15	RPLP0	no		-0.066232	0.729601	no		-0.644687	8.20274e-09	no		-0.556179	9.47435e-06	no
	ENSG00000089159.16	PXN	no		0.0480279	0.799239	no		0.0203493	0.929137	no		1.66933	3.90853e-58	yes
	ENSG00000089177.18	KIF16B	no		0.102021	0.753665	no		0.499151	0.0151287	no		-0.425843	0.00920816	no
	ENSG00000089195.14	TRMT6	no		0.0248176	0.94602	no		-0.515578	0.0200963	no		-0.651363	0.0013257	no
	ENSG00000089199.9	CHGB	no		-0.349112	0.348941	no		2.31515	5.16336e-10	yes		-4.55076	2.50381e-200	yes
	ENSG00000089280.18	FUS	no		-0.605409	2.50124e-05	no		-0.70499	6.19081e-09	no		-0.647763	1.42274e-07	no
	ENSG00000089327.14	FXYD5	no		-0.0811697	0.843868	no		1.13287	NA	no		1.09719	0.0063492	yes
	ENSG00000089597.16	GANAB	no		0.0486882	0.788913	no		0.282381	0.0161933	no		0.498572	1.54984e-06	no
	ENSG00000089639.10	GMIP	no		0.0851665	0.835875	no		0.677382	0.00229271	no		0.881395	0.000123213	no
	ENSG00000089685.14	BIRC5	down		-2.05599	4.79289e-19	yes		-2.07204	2.1242e-35	yes		-2.77912	4.86812e-06	yes
	ENSG00000089818.17	NECAP1	no		-0.384078	0.111917	no		-0.31862	0.0968403	no		-0.718096	2.76133e-05	no
	ENSG00000089820.15	ARHGAP4	no		0.750721	0.284605	no		-0.758244	1.85005e-06	no		1.39762	0.00194914	yes
	ENSG00000089902.9	RCOR1	no		-0.158346	0.434084	no		-0.463119	0.00137292	no		-0.535234	0.000116495	no
	ENSG00000090013.10	BLVRB	no		-1.10467	9.0297e-12	yes		-1.25035	1.02113e-17	yes		-0.92353	3.91389e-05	no
	ENSG00000090020.10	SLC9A1	no		0.661239	6.97105e-06	no		-0.0288653	0.939961	no		0.841308	2.79881e-06	no
	ENSG00000090060.17	PAPOLA	no		-0.272089	0.0597883	no		-0.519089	3.50682e-05	no		-0.35676	0.000314682	no
	ENSG00000090097.21	PCBP4	no		0.897426	5.62671e-08	no		0.613227	2.49978e-05	no		0.556198	2.32416e-05	no
	ENSG00000090238.11	YPEL3	no		-0.307621	0.899274	no		1.13249	7.26455e-07	yes		1.90489	2.06965e-17	yes
	ENSG00000090273.13	NUDC	no		-0.588204	1.54991e-05	no		-0.665654	1.21034e-06	no		-0.747818	4.11539e-09	no
	ENSG00000090339.8	ICAM1	no		0.71863	4.17512e-06	no		-0.56075	0.2053	no		-0.475723	0.00589909	no
	ENSG00000090447.11	TFAP4	no		-0.881062	0.00156125	no		-1.59609	1.01945e-11	yes		-1.09493	2.16467e-06	yes
	ENSG00000090487.10	SPG21	no		-0.452835	0.00522723	no		-0.685707	7.2967e-07	no		-0.564083	2.75158e-05	no
	ENSG00000090581.9	GNPTG	no		0.306638	0.109409	no		0.540781	0.00220506	no		0.444253	0.00928771	no
	ENSG00000090776.5	EFNB1	no		1.29967	6.3426e-14	yes		-0.123301	0.504972	no		2.64814	1.59934e-62	yes
	ENSG00000090861.15	AARS	no		-0.862328	6.28234e-12	no		-0.920137	0.00449695	no		-0.566951	2.57757e-05	no
	ENSG00000090863.11	GLG1	no		0.898586	3.17196e-13	no		1.25911	7.82369e-28	yes		0.904594	2.04212e-23	no
	ENSG00000090889.11	KIF4A	down		-2.08583	1.97623e-13	yes		-1.52644	2.6742e-25	yes		-2.01559	8.08746e-12	yes
	ENSG00000090932.10	DLL3	down		-1.96003	7.5052e-11	yes		-1.11806	0.000611074	yes		-1.60822	0.00010659	yes
	ENSG00000090971.4	NAT14	no		-0.313516	0.0899091	no		-0.805876	5.407e-08	no		-0.568302	0.00167183	no
	ENSG00000090975.12	PITPNM2	no		0.890059	1.07341e-08	no		-0.847316	9.95474e-07	no		-0.789346	1.65231e-07	no
	ENSG00000091009.7	RBM27	no		-0.302369	0.17709	no		-0.612317	0.000221747	no		-0.727131	7.5441e-06	no
	ENSG00000091039.16	OSBPL8	no		-0.781002	5.78106e-06	no		0.156107	0.25322	no		0.787625	3.54914e-09	no
	ENSG00000091127.13	PUS7	no		-0.819564	9.83316e-06	no		-1.6434	1.56133e-24	yes		-1.30633	3.39173e-21	yes
	ENSG00000091136.13	LAMB1	up		8.5313	1.03159e-94	yes		4.61532	1.52318e-34	yes		5.6457	2.23346e-163	yes
	ENSG00000091164.12	TXNL1	no		-0.0606533	0.80502	no		-0.482214	0.00117132	no		-0.518984	0.000710838	no
	ENSG00000091317.7	CMTM6	no		0.653688	1.82586e-06	no		0.241559	0.0844268	no		0.735583	8.50841e-07	no
	ENSG00000091409.14	ITGA6	up		3.0449	7.19878e-121	yes		2.69547	2.45129e-42	yes		3.10409	0.000975814	yes
	ENSG00000091436.16	MAP3K20	no		-0.408012	0.0317461	no		0.0252326	0.932545	no		1.57766	2.33625e-22	yes
	ENSG00000091483.6	FH	no		-0.42051	0.014244	no		-0.641882	8.36387e-07	no		-0.554752	0.000496002	no
	ENSG00000091490.10	SEL1L3	up		5.25742	3.10724e-57	yes		3.78541	3.42587e-93	yes		1.87191	1.90864e-23	yes
	ENSG00000091536.17	MYO15A	no		0.651001	0.505243	no		2.16857	5.64086e-08	yes		4.17504	1.27774e-30	yes
	ENSG00000091592.15	NLRP1	up		3.09624	1.90712e-06	yes		1.67902	1.21001e-24	yes		2.37501	7.74021e-20	yes
	ENSG00000091622.15	PITPNM3	no		-0.546212	0.471204	no		5.14721	7.50533e-92	yes		3.77059	3.06078e-33	yes
	ENSG00000091640.7	SPAG7	no		-0.237687	0.254837	no		-0.336625	0.0336702	no		-0.602656	1.14324e-05	no
	ENSG00000091651.8	ORC6	down		-2.05964	4.58799e-17	yes		-1.33294	6.13385e-15	yes		-2.53066	3.7047e-19	yes
	ENSG00000091656.15	ZFHX4	no		1.46836	0.609407	no		0.23002	0.576757	no		-0.556226	0.000103378	no
	ENSG00000091704.9	CPA1	no		2.18046	0.21566	no		3.8472	NA	no		2.60282	0.00587482	yes
	ENSG00000091732.15	ZC3HC1	no		-0.312632	0.207432	no		-0.38663	0.056268	no		-0.610793	0.000517922	no
	ENSG00000091831.23	ESR1	no		1.99919	NA	no		-0.160007	0.976631	no		-2.61091	5.65541e-05	yes
	ENSG00000091844.7	RGS17	no		2.00794	7.59242e-10	yes		0.624623	0.7418	no		4.94271	3.1454e-10	yes
	ENSG00000091986.15	CCDC80	no		2.15838	1.36007e-48	yes		0.911263	1.29572e-15	no		5.67263	2.28409e-33	yes
	ENSG00000092010.14	PSME1	no		0.25179	0.0748654	no		-0.112654	0.577707	no		0.471185	0.00583417	no
	ENSG00000092036.18	HAUS4	no		-1.20818	1.68492e-06	yes		-0.950564	0.000494076	no		-1.4302	1.34499e-07	yes
	ENSG00000092068.19	SLC7A8	no		0.123174	0.93218	no		1.06765	0.00461729	yes		1.901	0.00125759	yes
	ENSG00000092096.16	SLC22A17	no		0.340822	0.164056	no		1.1721	2.11103e-08	yes		0.895051	4.39557e-08	no
	ENSG00000092140.14	G2E3	no		-0.88605	6.16817e-06	no		-1.18938	4.4778e-13	yes		-1.18935	1.35614e-13	yes
	ENSG00000092148.12	HECTD1	no		0.147735	0.507733	no		0.135131	0.391386	no		0.723465	2.32962e-10	no
	ENSG00000092199.17	HNRNPC	no		-0.36036	0.0020488	no		-0.627547	4.37836e-08	no		-0.357619	0.000225751	no
	ENSG00000092201.9	SUPT16H	no		-0.81378	1.1604e-10	no		-1.26329	2.86063e-23	yes		-0.83198	6.95343e-18	no
	ENSG00000092421.16	SEMA6A	up		3.41842	9.76956e-09	yes		2.16249	3.86676e-35	yes		4.78997	9.49286e-31	yes
	ENSG00000092445.11	TYRO3	no		0.481259	0.0353022	no		2.35894	1.88201e-64	yes		0.693631	4.52101e-05	no
	ENSG00000092470.11	WDR76	down		-2.61599	1.3138e-17	yes		-2.51154	1.55616e-30	yes		-2.48528	5.20914e-28	yes
	ENSG00000092607.14	TBX15	no		1.36298	0.00599804	yes		-1.47312	NA	no		4.77622	2.16286e-05	yes
	ENSG00000092621.12	PHGDH	no		-1.53521	1.50711e-20	yes		-0.0092022	0.990843	no		-2.01566	6.22426e-28	yes
	ENSG00000092758.16	COL9A3	no		0.244165	0.651629	no		0.29311	0.33833	no		-2.1136	8.25913e-12	yes
	ENSG00000092841.18	MYL6	up		1.01274	6.43869e-17	yes		1.36075	2.56036e-39	yes		1.06041	9.68797e-25	yes
	ENSG00000092847.11	AGO1	no		0.0508849	0.857458	no		0.0395433	0.879298	no		-0.459172	0.00636749	no
	ENSG00000092853.13	CLSPN	down		-2.30107	5.64296e-18	yes		-1.93481	8.14004e-21	yes		-2.67724	9.1485e-21	yes
	ENSG00000092964.17	DPYSL2	no		3.461	2.48492e-45	yes		2.47922	5.69419e-08	yes		0.452435	0.000476036	no
	ENSG00000092969.11	TGFB2	no		3.11034	4.84765e-46	yes		3.2186	0.000450185	yes		0.479143	5.06568e-06	no
	ENSG00000093000.18	NUP50	no		-0.650975	5.21746e-05	no		-0.941261	2.24415e-15	no		-0.796228	4.69242e-13	no
	ENSG00000093009.9	CDC45	down		-1.97549	1.40136e-11	yes		-2.15	2.66465e-24	yes		-2.75612	3.14042e-08	yes
	ENSG00000093010.13	COMT	no		0.455837	0.00510161	no		1.08945	4.41547e-15	yes		0.792587	8.41213e-08	no
	ENSG00000093144.18	ECHDC1	no		-0.162404	0.436775	no		-0.215529	0.215438	no		-0.441826	0.00133674	no
	ENSG00000093217.9	XYLB	no		-0.772746	0.00725858	no		-1.1993	1.53803e-06	yes		-1.26116	2.64968e-08	yes
	ENSG00000094804.9	CDC6	down		-1.96876	8.0268e-16	yes		-1.99264	1.28505e-07	yes		-2.51055	4.25926e-52	yes
	ENSG00000094880.10	CDC23	no		-0.233188	0.247888	no		-0.417236	0.00377069	no		-0.510144	9.10625e-05	no
	ENSG00000094914.12	AAAS	no		-0.487823	0.00266033	no		-0.332505	0.039165	no		-0.458979	0.00505055	no
	ENSG00000094916.15	CBX5	no		-0.811271	4.42678e-10	no		-1.03887	2.86405e-17	yes		-1.05487	2.25689e-15	yes
	ENSG00000094975.13	SUCO	no		0.171431	0.494649	no		0.881869	9.39434e-08	no		-0.557078	1.51909e-07	no
	ENSG00000095002.14	MSH2	no		-0.856675	2.53494e-08	no		-1.28191	2.91348e-26	yes		-1.25454	2.12235e-22	yes
	ENSG00000095015.5	MAP3K1	no		2.04361	2.3867e-18	yes		1.27167	9.07915e-09	yes		0.928151	0.00581506	no
	ENSG00000095139.13	ARCN1	no		0.33379	0.0135744	no		-0.207884	0.124431	no		0.333085	0.00152951	no
	ENSG00000095319.14	NUP188	no		-0.807485	5.05323e-08	no		-0.955273	8.72172e-11	no		-0.915324	1.02583e-12	no
	ENSG00000095370.19	SH2D3C	no		3.73522	2.44608e-39	yes		0.876207	0.117656	no		0.709138	0.00130451	no
	ENSG00000095383.19	TBC1D2	up		3.19835	1.22141e-31	yes		1.7434	0.00246517	yes		1.86732	1.03217e-10	yes
	ENSG00000095539.15	SEMA4G	no		-0.824041	0.000312857	no		1.76057	3.08597e-26	yes		-0.883728	0.00070626	no
	ENSG00000095596.11	CYP26A1	no		-0.225367	0.879315	no		-1.67258	2.22036e-09	yes		-3.85969	5.62295e-14	yes
	ENSG00000095637.21	SORBS1	no		2.18893	1.01485e-09	yes		0.338602	0.606444	no		1.01113	0.0004688	yes
	ENSG00000095752.6	IL11	up		3.09775	0.00310303	yes		1.58091	0.000684906	yes		3.1304	1.84907e-15	yes
	ENSG00000095794.19	CREM	no		-0.817102	1.14185e-08	no		-0.623606	0.000116857	no		-1.01099	2.57422e-07	yes
	ENSG00000096060.14	FKBP5	down		-1.67457	1.78996e-24	yes		-1.29847	2.86099e-29	yes		-1.22498	1.00417e-29	yes
	ENSG00000096063.15	SRPK1	no		-0.49366	0.000401408	no		-1.25687	2.96236e-24	yes		-0.736408	5.17207e-09	no
	ENSG00000096093.15	EFHC1	no		1.18973	9.9541e-11	yes		0.53816	0.00274309	no		1.58721	3.61162e-16	yes
	ENSG00000096384.19	HSP90AB1	no		-0.549985	4.83107e-07	no		-1.21511	8.96368e-28	yes		-0.8484	1.32281e-13	no
	ENSG00000096401.7	CDC5L	no		-0.220781	0.278132	no		-0.493977	0.00148795	no		-0.511944	0.000190799	no
	ENSG00000096433.10	ITPR3	no		0.989735	1.99557e-06	no		-0.229503	0.169368	no		2.66611	0.000402395	yes
	ENSG00000096696.13	DSP	no		6.42604	9.36351e-18	yes		0.258679	0.461528	no		1.69787	1.34267e-05	yes
	ENSG00000096746.17	HNRNPH3	no		-0.65442	3.28032e-07	no		-0.8566	8.37092e-13	no		-0.524077	0.000168255	no
	ENSG00000096872.15	IFT74	no		-0.659542	0.00122571	no		-0.629273	0.000110976	no		-0.695008	2.04679e-05	no
	ENSG00000096968.13	JAK2	no		0.417363	0.152783	no		0.0437685	0.913623	no		1.37744	3.77574e-10	yes
	ENSG00000097007.17	ABL1	no		-0.633341	8.88628e-05	no		0.0430729	0.844905	no		-0.999931	5.48359e-18	no
	ENSG00000097021.19	ACOT7	no		-0.50356	0.00776143	no		-1.14505	1.93266e-15	yes		-1.1779	1.10667e-09	yes
	ENSG00000097033.14	SH3GLB1	no		-0.414464	0.00192601	no		0.615776	1.27597e-05	no		1.63334	3.14011e-35	yes
	ENSG00000097046.12	CDC7	no		-1.1422	7.54118e-08	yes		-1.59022	2.3162e-21	yes		-0.871495	2.89219e-08	no
	ENSG00000099194.5	SCD	down		-1.40268	1.5634e-34	yes		-1.21796	1.13512e-15	yes		-1.57221	8.73559e-34	yes
	ENSG00000099204.18	ABLIM1	up		1.37222	1.059e-24	yes		2.27861	1.18956e-61	yes		3.23159	1.27631e-26	yes
	ENSG00000099219.13	ERMP1	no		0.362826	0.0229836	no		1.18118	1.1624e-08	yes		1.50615	1.03469e-20	yes
	ENSG00000099250.17	NRP1	no		8.52723	2.8324e-06	yes		0.410783	0.00139063	no		0.412164	0.000261936	no
	ENSG00000099256.18	PRTFDC1	down		-1.14166	4.49995e-06	yes		-1.52188	1.26108e-21	yes		-1.46317	2.02073e-11	yes
	ENSG00000099282.9	TSPAN15	no		0.992198	0.000724684	no		-0.254602	0.545767	no		1.69109	0.000616032	yes
	ENSG00000099284.13	H2AFY2	no		-0.78862	3.03953e-05	no		-0.855836	4.74181e-06	no		-1.82022	3.68782e-08	yes
	ENSG00000099308.10	MAST3	no		-0.610283	0.0129416	no		-0.986602	8.61584e-09	no		-0.788974	4.0138e-06	no
	ENSG00000099337.4	KCNK6	no		3.46702	1.78127e-23	yes		0.362108	0.169133	no		3.17455	4.81807e-27	yes
	ENSG00000099364.16	FBXL19	no		-0.527759	0.00168599	no		-0.96912	1.01919e-10	no		-0.856439	4.34698e-10	no
	ENSG00000099377.13	HSD3B7	no		-0.618126	0.00721614	no		0.451363	0.267549	no		-0.734791	0.00143336	no
	ENSG00000099381.17	SETD1A	no		-0.17869	0.444063	no		-0.580624	0.00259826	no		-0.514408	0.00116578	no
	ENSG00000099622.13	CIRBP	no		0.448609	0.00195074	no		0.84823	3.95307e-12	no		0.606366	5.79164e-09	no
	ENSG00000099624.7	ATP5F1D	no		-0.455953	0.00669908	no		-1.11746	2.04817e-14	yes		-0.645032	0.00105804	no
	ENSG00000099625.12	CBARP	no		0.607726	0.0258599	no		-0.59415	0.00117612	no		0.915758	1.43014e-06	no
	ENSG00000099783.11	HNRNPM	no		-0.4117	0.00416521	no		-0.859859	1.24693e-14	no		-0.886421	7.97364e-09	no
	ENSG00000099785.10	2020-03-02	no		0.528556	0.022346	no		1.41102	2.31067e-11	yes		0.699907	0.000670443	no
	ENSG00000099797.14	TECR	no		-0.597375	0.000272936	no		-0.00623054	0.980638	no		-0.763156	0.00038764	no
	ENSG00000099800.7	TIMM13	no		-0.153634	0.440264	no		-0.473839	0.000338802	no		-0.871027	9.8769e-08	no
	ENSG00000099821.13	POLRMT	no		-0.937047	4.72924e-11	no		-1.04632	2.35085e-16	yes		-0.539652	0.000991601	no
	ENSG00000099849.14	RASSF7	no		1.72904	0.0185384	no		0.161557	0.772702	no		1.29466	0.00805472	yes
	ENSG00000099875.14	MKNK2	no		0.641548	3.09127e-05	no		-0.684571	3.44341e-06	no		-0.781739	6.44099e-07	no
	ENSG00000099889.13	ARVCF	up		1.51948	2.70211e-18	yes		2.02302	7.13178e-27	yes		1.9365	7.01778e-34	yes
	ENSG00000099901.16	RANBP1	down		-1.1183	7.48159e-16	yes		-1.35889	1.81201e-23	yes		-1.03083	1.97594e-13	yes
	ENSG00000099910.16	KLHL22	no		-0.906489	7.73217e-06	no		-0.53378	0.00395445	no		-0.631486	0.000202836	no
	ENSG00000099940.11	SNAP29	no		0.260626	0.187773	no		0.415093	0.0121299	no		0.474367	0.00144227	no
	ENSG00000099954.18	CECR2	no		1.68292	0.00331656	yes		0.134304	0.510201	no		1.2864	4.74142e-19	yes
	ENSG00000099956.19	SMARCB1	up		7.72145	9.47196e-118	yes		8.69539	2.6377e-90	yes		5.21798	0	yes
	ENSG00000099957.16	P2RX6	no		5.17669	0.0279632	no		3.15526	4.42737e-26	yes		4.77357	2.29113e-05	yes
	ENSG00000099958.14	DERL3	no		0.144161	NA	no		-1.12559	0.145406	no		-4.43505	1.28815e-07	yes
	ENSG00000099977.13	DDT	no		-0.610279	0.0142929	no		-0.549724	0.00323404	no		-0.971366	6.16929e-07	no
	ENSG00000099991.17	CABIN1	no		0.152128	0.42295	no		-0.169747	0.336045	no		-0.556938	0.000518881	no
	ENSG00000099995.18	SF3A1	no		-0.668203	1.03147e-05	no		-0.670286	7.11862e-07	no		-0.83492	4.68088e-11	no
	ENSG00000099998.17	GGT5	up		1.45867	3.42626e-21	yes		7.72127	8.12711e-07	yes		4.00984	5.37892e-15	yes
	ENSG00000100003.17	SEC14L2	no		-0.082421	0.79804	no		1.09807	0.000416684	yes		1.09811	4.22685e-11	yes
	ENSG00000100028.11	SNRPD3	no		-0.350174	0.015442	no		-0.849479	2.11726e-12	no		-0.770061	2.64252e-10	no
	ENSG00000100029.17	PES1	no		-0.645913	3.70775e-05	no		-1.26377	1.93153e-21	yes		-1.04396	3.55219e-12	yes
	ENSG00000100034.13	PPM1F	no		-0.0754	0.749932	no		-0.200551	0.300387	no		-0.37737	0.00105124	no
	ENSG00000100065.14	CARD10	no		2.27298	4.05759e-46	yes		0.0746044	0.842358	no		1.23475	9.3388e-10	yes
	ENSG00000100077.14	GRK3	no		-0.109524	0.748033	no		0.394847	0.0478626	no		1.79149	2.37429e-23	yes
	ENSG00000100078.3	PLA2G3	no		-1.70171	3.30521e-10	yes		-2.83252	0.278047	no		-1.6651	3.09773e-07	yes
	ENSG00000100083.18	GGA1	no		0.183103	0.294037	no		0.309915	0.0575361	no		0.474421	0.000955144	no
	ENSG00000100097.11	LGALS1	no		0.630853	1.92949e-05	no		-1.94033	1.65949e-44	yes		0.833747	1.76326e-16	no
	ENSG00000100100.12	PIK3IP1	up		1.15955	1.9007e-07	yes		2.67548	1.00848e-40	yes		3.00012	9.50453e-39	yes
	ENSG00000100104.13	SRRD	no		-0.52648	0.0131492	no		-0.893935	1.85539e-06	no		-0.897144	5.77914e-07	no
	ENSG00000100105.17	PATZ1	no		-0.49412	0.0198266	no		-0.392426	0.0238635	no		-0.469834	0.00279473	no
	ENSG00000100106.20	TRIOBP	no		1.0063	3.3313e-11	yes		0.407308	0.0120419	no		2.16297	6.44851e-48	yes
	ENSG00000100124.14	ANKRD54	no		-0.324481	0.208783	no		-0.649224	0.000117126	no		-0.60429	0.000236155	no
	ENSG00000100129.17	EIF3L	no		-0.287111	0.0396017	no		-0.384441	0.00133755	no		-0.70765	3.53168e-13	no
	ENSG00000100138.13	SNU13	no		-0.503979	0.000194408	no		-1.02084	3.3313e-14	yes		-0.513258	0.000106041	no
	ENSG00000100151.15	PICK1	no		1.28967	5.61636e-07	yes		0.908987	6.9882e-05	no		0.71888	4.20522e-05	no
	ENSG00000100162.14	CENPM	down		-2.23866	2.74625e-11	yes		-1.87704	9.50505e-18	yes		-2.95095	1.78949e-20	yes
	ENSG00000100167.20	2020-09-03	no		-1.26672	0.0148381	no		-0.393547	0.226902	no		-1.01295	1.76491e-05	yes
	ENSG00000100196.10	KDELR3	no		-0.0419782	0.910198	no		-0.0700005	0.767037	no		0.608595	1.22244e-05	no
	ENSG00000100216.5	TOMM22	no		-0.62236	2.07292e-05	no		-0.974215	4.31782e-13	no		-1.09254	6.43819e-15	yes
	ENSG00000100218.11	RSPH14	no		-0.847011	0.790161	no		-1.185	0.0837315	no		-2.43003	0.00264899	yes
	ENSG00000100228.12	RAB36	no		0.248316	0.57817	no		-1.10679	1.73102e-08	yes		-2.20142	4.03512e-30	yes
	ENSG00000100234.11	TIMP3	no		-0.485168	0.0185544	no		2.29883	6.98842e-34	yes		0.973276	5.99443e-11	no
	ENSG00000100241.20	SBF1	no		0.331957	0.022346	no		0.417817	0.000548534	no		0.391278	0.00194078	no
	ENSG00000100242.15	SUN2	no		-0.507991	0.00109226	no		0.313879	0.142379	no		-0.583438	0.000645754	no
	ENSG00000100258.17	LMF2	no		0.753755	2.91359e-07	no		0.380024	0.01307	no		0.498364	7.41415e-05	no
	ENSG00000100263.13	RHBDD3	no		-0.249641	0.296287	no		-0.247042	0.312927	no		-1.62634	4.40959e-10	yes
	ENSG00000100266.18	PACSIN2	no		0.356697	0.0198486	no		0.619389	1.88737e-05	no		0.391175	0.00789094	no
	ENSG00000100276.9	RASL10A	down		-2.03793	1.06183e-12	yes		-1.65892	0.000825519	yes		-4.62875	9.75942e-21	yes
	ENSG00000100281.13	HMGXB4	no		-0.724168	0.000160564	no		-0.70208	0.000230247	no		-1.09595	3.70307e-11	yes
	ENSG00000100284.20	TOM1	no		0.521642	0.0337331	no		0.826185	2.25643e-06	no		1.00997	5.13122e-07	yes
	ENSG00000100285.9	NEFH	no		-0.69032	0.0988655	no		-1.21834	2.48264e-19	yes		-2.07842	2.6993e-37	yes
	ENSG00000100292.16	HMOX1	down		-1.17635	0.000113256	yes		-3.25668	5.1164e-156	yes		-3.06153	2.4535e-81	yes
	ENSG00000100294.12	MCAT	no		-0.446227	0.112827	no		-1.06886	5.38323e-08	yes		-0.713565	0.00178767	no
	ENSG00000100297.15	MCM5	down		-1.97149	2.59234e-06	yes		-2.36512	1.97244e-70	yes		-2.14329	4.61559e-29	yes
	ENSG00000100298.15	APOBEC3H	no		0.591305	0.584789	no		2.92095	0.0401274	no		3.37683	0.0059884	yes
	ENSG00000100302.6	RASD2	no		1.44395	0.124327	no		-0.360745	0.559219	no		4.78537	7.58761e-14	yes
	ENSG00000100304.12	TTLL12	no		-0.71654	1.11067e-05	no		-1.41618	2.24067e-29	yes		-1.44846	1.40983e-27	yes
	ENSG00000100311.16	PDGFB	no		0.138354	0.623642	no		1.30656	7.05233e-10	yes		1.54031	0.00558135	yes
	ENSG00000100316.15	RPL3	no		-0.0259139	0.905307	no		-0.191121	0.11331	no		-0.364067	0.00108142	no
	ENSG00000100330.15	MTMR3	no		0.375004	0.0294224	no		0.678969	1.65669e-05	no		0.867497	4.89583e-13	no
	ENSG00000100335.14	MIEF1	no		-0.48113	0.00301898	no		-0.61548	4.87273e-05	no		-0.4255	0.00900805	no
	ENSG00000100345.21	MYH9	no		1.55336	6.4148e-32	yes		0.977474	3.44713e-18	no		1.62613	1.78687e-59	yes
	ENSG00000100348.9	TXN2	no		-0.213162	0.303347	no		-0.461509	0.00094824	no		-0.677657	3.6965e-08	no
	ENSG00000100350.14	FOXRED2	no		-0.407134	0.19332	no		-0.443974	0.0153954	no		-1.06514	2.00551e-12	yes
	ENSG00000100353.17	EIF3D	no		-0.498265	0.00016944	no		-0.654885	3.16678e-08	no		-0.529797	1.36304e-05	no
	ENSG00000100372.14	SLC25A17	no		-1.28871	1.41123e-20	yes		0.278394	0.103359	no		-0.830836	1.96042e-08	no
	ENSG00000100387.8	RBX1	no		-0.19305	0.328831	no		-0.559819	9.55271e-05	no		-0.453374	0.00916928	no
	ENSG00000100395.14	L3MBTL2	no		-0.117262	0.660029	no		-0.328914	0.0586679	no		-0.640987	1.873e-05	no
	ENSG00000100410.7	PHF5A	no		-0.869936	9.80048e-06	no		-1.39226	1.10794e-11	yes		-1.12201	5.32424e-10	yes
	ENSG00000100412.15	ACO2	no		-0.360194	0.0126832	no		-0.457839	0.000197443	no		-0.61534	5.43562e-07	no
	ENSG00000100413.16	POLR3H	no		-0.093392	0.681878	no		-0.777123	4.33322e-08	no		-0.50125	8.28466e-05	no
	ENSG00000100416.13	TRMU	no		-0.290888	0.21281	no		-0.737685	7.20976e-06	no		-0.515727	0.00269469	no
	ENSG00000100417.11	PMM1	no		0.281143	0.228657	no		0.0439983	0.87413	no		0.591893	0.000308144	no
	ENSG00000100422.13	CERK	no		0.555311	0.000748642	no		0.467568	0.00312885	no		0.45674	0.00137582	no
	ENSG00000100426.6	ZBED4	no		-0.532084	0.00274696	no		-0.778261	8.04846e-06	no		-0.530415	0.000391529	no
	ENSG00000100439.10	ABHD4	up		1.02335	2.80796e-13	yes		1.92587	1.15095e-31	yes		2.27379	3.26058e-31	yes
	ENSG00000100441.9	KHNYN	no		0.456194	0.000584164	no		0.627336	2.29445e-06	no		1.16041	4.57598e-19	yes
	ENSG00000100462.15	PRMT5	no		-0.628671	6.60043e-07	no		-0.809617	4.09328e-08	no		-0.635553	3.48517e-08	no
	ENSG00000100479.12	POLE2	down		-2.19957	2.41027e-11	yes		-2.01303	1.16374e-17	yes		-2.61159	8.36274e-18	yes
	ENSG00000100485.11	SOS2	no		-0.142189	0.523705	no		0.941064	1.4243e-06	no		1.13973	0.000274843	yes
	ENSG00000100490.9	CDKL1	no		-2.08606	8.51601e-11	yes		-0.662651	0.042458	no		-1.21344	4.0577e-05	yes
	ENSG00000100504.16	PYGL	no		-0.633293	3.38599e-06	no		-0.648274	4.48302e-07	no		-0.432966	0.000457031	no
	ENSG00000100505.13	TRIM9	no		5.98303	0.0284228	no		-0.28022	0.258238	no		4.41251	6.36648e-12	yes
	ENSG00000100522.8	GNPNAT1	down		-1.22835	1.43654e-16	yes		-1.9556	1.96724e-45	yes		-1.02795	9.72347e-14	yes
	ENSG00000100523.14	DDHD1	no		0.465428	0.0267298	no		0.401517	0.00405837	no		1.28455	1.24363e-15	yes
	ENSG00000100526.19	CDKN3	down		-2.06417	4.66442e-16	yes		-1.48634	7.5847e-15	yes		-2.01982	2.66153e-09	yes
	ENSG00000100554.11	ATP6V1D	no		0.74964	7.73692e-07	no		0.693382	8.96943e-06	no		0.926441	9.42237e-06	no
	ENSG00000100567.12	PSMA3	no		-0.389441	0.00567361	no		-0.888443	1.57125e-11	no		-1.14514	3.64213e-19	yes
	ENSG00000100575.13	TIMM9	no		-0.730044	3.98785e-05	no		-0.994586	3.96412e-08	no		-0.646791	0.00026913	no
	ENSG00000100577.18	GSTZ1	no		0.224825	0.375053	no		0.309717	0.185334	no		-0.628164	0.00384917	no
	ENSG00000100578.14	KIAA0586	no		-0.539866	0.00384841	no		-0.85537	7.27325e-07	no		-0.461789	0.0068832	no
	ENSG00000100591.7	AHSA1	no		-0.502825	0.000308757	no		-0.753976	7.14028e-08	no		-1.0689	3.21891e-16	yes
	ENSG00000100592.15	DAAM1	no		0.915071	4.38168e-05	no		1.24337	1.23205e-06	yes		-0.62268	1.88761e-07	no
	ENSG00000100596.6	SPTLC2	no		-0.219294	0.266303	no		0.128791	0.478867	no		0.549672	0.00210052	no
	ENSG00000100612.13	DHRS7	no		0.259507	0.150828	no		1.36409	1.89079e-19	yes		0.810253	3.34245e-07	no
	ENSG00000100625.8	SIX4	no		-0.0315346	0.907381	no		1.4847	6.29166e-11	yes		2.80811	2.98616e-41	yes
	ENSG00000100629.16	CEP128	down		-1.84984	1.08006e-08	yes		-1.97176	1.68255e-13	yes		-2.1404	9.89345e-08	yes
	ENSG00000100632.10	ERH	no		-0.530061	3.74709e-05	no		-0.972622	6.22838e-17	no		-0.70437	1.56296e-06	no
	ENSG00000100644.16	HIF1A	no		-0.0361856	0.884686	no		0.561888	0.000923893	no		0.960666	5.26227e-21	no
	ENSG00000100647.7	SUSD6	up		1.78286	8.25325e-27	yes		1.46725	1.45149e-14	yes		1.12196	6.8851e-10	yes
	ENSG00000100664.10	EIF5	no		0.3432	0.019483	no		-0.34081	0.0198759	no		0.505291	9.62756e-07	no
	ENSG00000100697.14	DICER1	no		0.269428	0.208116	no		-0.429323	0.00239648	no		0.498718	0.00176505	no
	ENSG00000100714.15	MTHFD1	down		-1.09557	2.28669e-13	yes		-1.6313	3.18481e-37	yes		-1.56273	8.36025e-37	yes
	ENSG00000100726.14	TELO2	no		-0.370251	0.110108	no		-0.590784	0.000514358	no		-0.653101	1.85431e-06	no
	ENSG00000100731.15	PCNX1	no		0.909364	2.03764e-07	no		1.21633	3.87554e-20	yes		1.12452	2.04886e-15	yes
	ENSG00000100739.10	BDKRB1	no		3.73475	1.98966e-05	yes		0	NA	no		5.67726	2.81782e-09	yes
	ENSG00000100744.14	GSKIP	no		0.633364	0.00872046	no		0.957982	1.52972e-08	no		0.720268	2.8625e-05	no
	ENSG00000100749.7	VRK1	down		-1.61847	2.90943e-16	yes		-1.68797	5.08631e-18	yes		-1.77442	2.38536e-24	yes
	ENSG00000100767.16	PAPLN	no		1.1515	2.24109e-09	yes		3.72467	0.0108346	no		3.25803	1.9654e-42	yes
	ENSG00000100784.10	RPS6KA5	no		0.0603793	0.868466	no		0.67158	0.0441051	no		1.98078	2.11465e-12	yes
	ENSG00000100804.18	PSMB5	no		-0.250673	0.0903932	no		-0.534355	1.57349e-05	no		-0.492629	4.06653e-05	no
	ENSG00000100813.14	ACIN1	no		0.361032	0.00296541	no		0.21574	0.093597	no		0.403992	9.9447e-05	no
	ENSG00000100814.17	CCNB1IP1	no		-0.767729	2.02476e-08	no		-1.01283	4.00773e-11	yes		-0.610484	9.77899e-05	no
	ENSG00000100842.12	EFS	no		-1.83045	3.92675e-12	yes		1.68923	NA	no		-1.28749	0.00947465	yes
	ENSG00000100852.12	ARHGAP5	no		-0.122565	0.627162	no		0.892904	2.89204e-08	no		1.5756	5.07074e-59	yes
	ENSG00000100867.14	DHRS2	no		1.15938	0.153653	no		2.34385	2.38861e-05	yes		3.85069	3.20566e-05	yes
	ENSG00000100911.15	PSME2	no		-0.092269	0.607509	no		-0.64383	3.99578e-06	no		-0.539944	0.00138581	no
	ENSG00000100934.14	SEC23A	no		0.142396	0.411149	no		-0.430964	0.00094824	no		0.656792	1.62079e-09	no
	ENSG00000100941.8	PNN	no		-0.464082	0.00175606	no		-0.816194	5.38704e-10	no		-0.769802	8.05533e-08	no
	ENSG00000100968.13	NFATC4	down		-1.67602	7.85222e-26	yes		-1.86075	8.78532e-38	yes		-1.68309	1.43464e-38	yes
	ENSG00000100979.14	PLTP	no		-0.308584	0.0385196	no		-0.279405	0.0941966	no		-0.642591	9.65961e-07	no
	ENSG00000100983.10	GSS	no		-0.344184	0.0391757	no		-0.514995	0.000282908	no		-0.393044	0.00262391	no
	ENSG00000100985.7	MMP9	no		2.07864	3.55574e-11	yes		-3.03219	1.19838e-22	yes		1.87534	0.00855658	yes
	ENSG00000100994.11	PYGB	no		-0.246509	0.144715	no		0.381359	0.00747404	no		0.521873	5.14859e-06	no
	ENSG00000101000.5	PROCR	no		-1.61642	6.62863e-21	yes		-0.850037	0.000337849	no		-0.911993	1.38705e-05	no
	ENSG00000101003.9	GINS1	down		-1.62866	5.59314e-17	yes		-1.72142	2.31602e-21	yes		-2.2096	7.59377e-22	yes
	ENSG00000101040.19	ZMYND8	no		-0.731378	1.25491e-07	no		-1.19942	6.66837e-23	yes		-1.06776	1.72309e-27	yes
	ENSG00000101057.15	MYBL2	down		-1.932	1.47052e-14	yes		-2.13859	7.7731e-30	yes		-3.19163	1.09791e-06	yes
	ENSG00000101079.20	NDRG3	no		-0.560255	0.000928766	no		-0.305535	0.0551196	no		-0.449064	0.00392888	no
	ENSG00000101096.19	NFATC2	down		-3.89746	1.1655e-29	yes		-1.66456	0.000541512	yes		-1.90962	7.70923e-16	yes
	ENSG00000101132.9	PFDN4	no		-0.423644	0.0244202	no		-0.959841	2.28372e-09	no		-0.982654	1.48448e-08	no
	ENSG00000101138.11	CSTF1	no		-0.247927	0.28592	no		-0.634226	3.95728e-05	no		-1.15981	4.31299e-18	yes
	ENSG00000101146.12	RAE1	no		-0.370674	0.0480863	no		-0.687206	1.1433e-05	no		-0.488415	0.00112922	no
	ENSG00000101150.17	TPD52L2	no		0.572938	1.13339e-05	no		-0.0589396	0.755427	no		0.499956	1.00669e-05	no
	ENSG00000101158.13	NELFCD	no		-0.118111	0.605265	no		0.200772	0.205827	no		-0.447592	0.00143537	no
	ENSG00000101166.15	PRELID3B	no		-0.620272	3.40684e-05	no		-0.699102	3.22151e-06	no		-0.919286	2.84971e-12	no
	ENSG00000101187.15	SLCO4A1	down		-1.94704	1.80883e-17	yes		-1.69212	3.50889e-10	yes		-1.85351	2.48884e-18	yes
	ENSG00000101188.4	NTSR1	no		0.094306	0.743545	no		3.22733	0.0684449	no		1.1633	0.000824618	yes
	ENSG00000101198.14	NKAIN4	no		4.10599	NA	no		2.8976	0.000709357	yes		2.87817	2.00062e-05	yes
	ENSG00000101210.11	EEF1A2	no		-2.19067	8.50017e-05	yes		-0.204936	0.339522	no		-0.474906	0.000161737	no
	ENSG00000101220.17	C20orf27	no		-0.644893	0.00025016	no		-0.997293	1.68329e-11	no		-0.997035	5.80753e-07	no
	ENSG00000101224.17	CDC25B	no		0.209354	0.334813	no		-0.848595	1.77128e-09	no		-1.53602	3.95332e-17	yes
	ENSG00000101236.16	RNF24	no		0.611198	0.0011657	no		0.0551586	0.862988	no		0.912393	1.68763e-06	no
	ENSG00000101246.19	ARFRP1	no		0.915507	4.54231e-08	no		0.508466	0.00438043	no		0.61369	7.71338e-06	no
	ENSG00000101247.17	NDUFAF5	no		-0.222052	0.572953	no		-0.41496	0.0988168	no		-0.852154	0.000141921	no
	ENSG00000101265.15	RASSF2	up		4.49294	1.7304e-11	yes		3.14866	9.30681e-18	yes		1.01889	2.73155e-09	yes
	ENSG00000101266.18	CSNK2A1	no		-0.360044	0.0136246	no		-0.673034	3.89506e-08	no		-0.478223	7.30343e-06	no
	ENSG00000101290.13	CDS2	no		0.53394	0.000333136	no		0.0645695	0.788843	no		0.558393	3.34046e-06	no
	ENSG00000101298.13	SNPH	no		0.582224	0.0289492	no		0.950906	0.00210977	no		0.666892	0.000529222	no
	ENSG00000101310.15	SEC23B	no		-0.43512	0.00727472	no		0.0839157	0.675041	no		-0.359057	0.00457311	no
	ENSG00000101335.9	MYL9	no		0.169378	0.313565	no		0.0338421	0.894653	no		-0.870919	1.22758e-08	no
	ENSG00000101350.7	KIF3B	no		0.337504	0.0435461	no		-0.248534	0.105453	no		0.319107	0.0063098	no
	ENSG00000101361.16	NOP56	no		-0.714643	1.6428e-07	no		-1.41567	4.70246e-19	yes		-1.04962	4.51197e-17	yes
	ENSG00000101365.20	IDH3B	no		-0.318419	0.0731037	no		-0.527403	6.09967e-05	no		-0.464244	0.00157481	no
	ENSG00000101367.8	MAPRE1	no		-0.231574	0.133319	no		-0.638948	5.90065e-06	no		-0.303417	0.00518509	no
	ENSG00000101384.12	JAG1	no		1.44956	0.0190229	no		2.03637	3.09688e-40	yes		3.64662	9.51588e-14	yes
	ENSG00000101391.20	CDK5RAP1	no		-0.52718	0.00805926	no		-0.863743	4.71971e-07	no		-0.456236	0.00760608	no
	ENSG00000101412.12	E2F1	down		-1.43096	1.01864e-07	yes		-1.71203	7.00032e-17	yes		-2.69457	4.03359e-08	yes
	ENSG00000101417.11	PXMP4	no		-0.312439	0.335	no		0.113466	0.709245	no		-1.56468	1.02327e-12	yes
	ENSG00000101421.3	CHMP4B	no		1.01489	4.09478e-15	yes		0.545707	0.00020825	no		0.824615	1.35295e-10	no
	ENSG00000101439.8	CST3	no		1.2015	1.74097e-13	yes		0.852067	5.82465e-07	no		0.598103	2.69513e-06	no
	ENSG00000101440.9	ASIP	no		0.145777	NA	no		3.80138	NA	no		-1.52397	6.69278e-06	yes
	ENSG00000101444.12	AHCY	no		-0.977999	1.43737e-12	no		-1.27987	2.86953e-29	yes		-1.58568	2.55651e-59	yes
	ENSG00000101447.14	FAM83D	no		-2.00834	9.2689e-23	yes		-0.590532	0.0046989	no		-2.34496	2.74449e-06	yes
	ENSG00000101464.10	PIGU	no		-0.735422	0.00035786	no		-0.194728	0.42548	no		-0.82926	6.56588e-06	no
	ENSG00000101473.16	ACOT8	no		0.544275	0.024406	no		0.931147	8.38079e-08	no		0.877393	2.69153e-05	no
	ENSG00000101474.11	APMAP	no		0.959113	9.74215e-13	no		0.389627	0.00150231	no		0.845982	3.44136e-09	no
	ENSG00000101493.10	ZNF516	no		0.322175	0.268088	no		0.23852	0.698136	no		0.639681	0.000675459	no
	ENSG00000101544.8	ADNP2	no		-0.692091	0.000102442	no		-1.16447	1.28141e-12	yes		-0.859796	5.84183e-08	no
	ENSG00000101557.14	USP14	no		-0.181427	0.292954	no		-0.797011	4.8762e-09	no		-0.678473	3.40784e-10	no
	ENSG00000101577.9	LPIN2	no		0.325319	0.108428	no		1.97559	6.60875e-52	yes		0.75893	8.77423e-10	no
	ENSG00000101596.15	SMCHD1	no		-0.605929	0.0012707	no		-0.541295	6.05775e-05	no		-0.924343	4.64089e-18	no
	ENSG00000101605.12	MYOM1	no		-2.27626	1.67734e-07	yes		1.75799	2.18343e-08	yes		3.27599	5.58182e-20	yes
	ENSG00000101608.12	MYL12A	no		0.202725	0.147718	no		0.417936	0.000631647	no		0.301612	0.0083085	no
	ENSG00000101624.10	CEP76	no		-0.349056	0.357948	no		-1.34669	1.27838e-09	yes		-0.89729	0.000261752	no
	ENSG00000101638.13	ST8SIA5	no		1.61586	0.31149	no		2.48505	0.000286226	yes		6.07545	6.65064e-19	yes
	ENSG00000101639.18	CEP192	no		-0.825757	5.48409e-06	no		-0.435649	0.0120513	no		-0.850336	1.36636e-10	no
	ENSG00000101665.8	SMAD7	up		2.22611	0.000202224	yes		3.36464	5.73166e-40	yes		4.61361	2.99792e-09	yes
	ENSG00000101670.11	LIPG	no		-0.36061	0.0108243	no		3.07555	2.62766e-28	yes		-0.938378	1.78496e-14	no
	ENSG00000101680.14	LAMA1	no		1.58612	0.022346	no		4.75093	1.34283e-24	yes		5.85076	0.0036372	yes
	ENSG00000101752.11	MIB1	no		-0.284309	0.158437	no		-0.314199	0.0217894	no		-0.381543	0.00276756	no
	ENSG00000101773.18	RBBP8	no		-0.296275	0.251577	no		-0.662635	0.000313567	no		-0.792179	9.69236e-07	no
	ENSG00000101782.14	RIOK3	no		1.06122	1.65786e-11	yes		0.544484	0.000476645	no		1.00533	2.87617e-12	yes
	ENSG00000101825.7	MXRA5	no		5.06946	0.0442541	no		3.6283	8.54643e-21	yes		1.20116	1.5343e-17	yes
	ENSG00000101843.18	PSMD10	no		0.434246	0.0291792	no		0.877192	3.58691e-08	no		0.776245	9.27724e-05	no
	ENSG00000101844.17	ATG4A	up		1.70121	4.74492e-11	yes		1.68543	3.15081e-13	yes		1.84521	1.9142e-13	yes
	ENSG00000101846.6	STS	up		2.7432	3.35465e-15	yes		1.28735	6.25117e-06	yes		1.09512	4.05861e-05	yes
	ENSG00000101856.9	PGRMC1	no		-0.00212851	0.993816	no		0.126774	0.462781	no		1.47756	3.14263e-35	yes
	ENSG00000101868.10	POLA1	down		-1.3433	5.85724e-09	yes		-1.55147	2.521e-19	yes		-1.91106	1.88346e-28	yes
	ENSG00000101882.9	NKAP	no		-0.466316	0.0245723	no		0.150691	0.51606	no		-0.479925	0.00474866	no
	ENSG00000101911.12	PRPS2	down		-1.79092	5.25427e-26	yes		-1.6435	3.22664e-18	yes		-1.64425	9.17034e-24	yes
	ENSG00000101928.12	MOSPD1	no		0.970093	8.52236e-07	no		1.66664	2.74812e-21	yes		1.24011	2.6102e-13	yes
	ENSG00000101938.14	CHRDL1	no		-0.562324	0.366879	no		0.946395	0.250967	no		2.58937	1.35497e-34	yes
	ENSG00000101940.17	WDR13	no		0.660375	2.19351e-05	no		0.670846	4.80724e-05	no		0.404943	0.00920576	no
	ENSG00000101945.16	SUV39H1	down		-1.62956	1.86764e-09	yes		-1.18754	8.35965e-07	yes		-1.32024	5.65145e-07	yes
	ENSG00000101966.12	XIAP	no		0.131596	0.572947	no		0.375743	0.018556	no		0.479879	0.0027099	no
	ENSG00000101972.18	STAG2	no		-0.169106	0.435848	no		-0.305161	0.0311356	no		-0.345333	0.0033061	no
	ENSG00000101974.14	ATP11C	no		0.908372	2.73391e-05	no		0.76675	0.00018099	no		0.68652	6.16197e-05	no
	ENSG00000102003.10	SYP	down		-2.65065	4.67251e-11	yes		-1.55252	2.35347e-09	yes		-3.63126	1.25661e-14	yes
	ENSG00000102024.17	PLS3	no		0.0864611	0.612541	no		1.22777	1.24004e-25	yes		2.03475	1.47478e-61	yes
	ENSG00000102038.15	SMARCA1	no		0.179356	0.259252	no		-0.417229	0.00104448	no		0.445458	1.33615e-05	no
	ENSG00000102054.17	RBBP7	no		-0.47385	0.000689289	no		-0.647926	1.5571e-08	no		-0.692481	4.63401e-10	no
	ENSG00000102096.9	PIM2	no		-0.406852	0.167088	no		-0.428833	0.0488213	no		-0.775724	0.000863897	no
	ENSG00000102098.17	SCML2	down		-1.1441	8.19934e-05	yes		-1.10466	1.28597e-06	yes		-1.44169	8.14305e-09	yes
	ENSG00000102103.15	PQBP1	no		-0.209678	0.35105	no		-0.104607	0.616993	no		-0.589225	0.00052866	no
	ENSG00000102109.8	PCSK1N	up		1.39114	4.31644e-09	yes		1.97261	3.31779e-29	yes		1.13775	1.20307e-06	yes
	ENSG00000102125.15	TAZ	no		0.261858	0.263923	no		0.145963	0.601376	no		0.549904	0.00624153	no
	ENSG00000102158.19	MAGT1	no		0.412774	0.0126002	no		0.605783	1.44384e-06	no		0.413579	0.0046681	no
	ENSG00000102172.15	SMS	no		-0.771943	1.06629e-10	no		0.819426	1.32402e-08	no		-1.03272	9.27656e-17	yes
	ENSG00000102174.8	PHEX	no		0.0890275	0.969309	no		2.13854	0.352459	no		1.85956	0.00188123	yes
	ENSG00000102178.12	UBL4A	no		-0.424286	0.0492277	no		-0.860904	3.58148e-06	no		1.02845	2.29965e-08	yes
	ENSG00000102181.20	CD99L2	no		-0.112423	0.610203	no		0.968069	5.094e-13	no		0.615118	1.22244e-05	no
	ENSG00000102218.5	RP2	no		0.817651	5.18574e-05	no		-0.0232851	0.941381	no		0.539942	0.000483918	no
	ENSG00000102225.15	CDK16	no		-0.280238	0.0855763	no		0.0870703	0.641064	no		-0.51363	0.000148672	no
	ENSG00000102241.11	HTATSF1	no		0.155356	0.473139	no		-0.166819	0.378372	no		0.404377	0.00529703	no
	ENSG00000102271.13	KLHL4	no		-0.426946	0.00868044	no		-0.15998	NA	no		5.7259	1.52749e-07	yes
	ENSG00000102316.16	MAGED2	no		0.900674	1.43636e-12	no		2.1435	1.2842e-70	yes		2.32493	6.31802e-105	yes
	ENSG00000102317.17	RBM3	no		-0.15949	0.307364	no		-0.379563	0.00240999	no		-0.550567	3.74076e-06	no
	ENSG00000102359.6	SRPX2	up		6.8085	6.77842e-59	yes		3.55228	2.28912e-09	yes		9.16001	9.66061e-22	yes
	ENSG00000102362.15	SYTL4	no		1.75756	0.00186462	yes		-1.52066	4.13697e-26	yes		1.9341	0.00618963	yes
	ENSG00000102384.13	CENPI	down		-1.61659	2.62171e-08	yes		-2.2141	1.14433e-21	yes		-1.14496	6.76133e-07	yes
	ENSG00000102385.12	DRP2	no		0.13956	0.93936	no		-0.110052	0.883469	no		3.30197	3.92527e-11	yes
	ENSG00000102393.9	GLA	no		-0.411394	0.0302388	no		-0.424238	0.0152526	no		-1.02684	2.28458e-10	yes
	ENSG00000102401.19	ARMCX3	no		0.683533	3.63372e-06	no		0.597892	2.47952e-05	no		1.157	7.04603e-28	yes
	ENSG00000102409.9	BEX4	no		0.21457	0.300643	no		0.799314	3.46575e-08	no		1.10644	4.6417e-09	yes
	ENSG00000102471.13	NDFIP2	no		0.782562	1.98966e-05	no		0.867644	1.95743e-08	no		1.20984	9.32799e-10	yes
	ENSG00000102531.16	FNDC3A	no		0.823383	2.87479e-07	no		0.791667	6.73165e-08	no		1.1732	2.6473e-24	yes
	ENSG00000102547.18	CAB39L	no		-0.569677	0.117063	no		0.606069	0.0644295	no		-1.70482	1.85619e-13	yes
	ENSG00000102554.13	KLF5	no		7.48686	8.81582e-27	yes		0.784063	3.27124e-08	no		3.61927	4.21902e-14	yes
	ENSG00000102580.14	DNAJC3	no		0.732047	4.86511e-06	no		0.577767	0.00014438	no		0.613434	0.000175184	no
	ENSG00000102699.5	PARP4	no		-0.162038	0.319428	no		-0.138519	0.445741	no		0.579025	8.40279e-08	no
	ENSG00000102743.14	SLC25A15	down		-1.3387	3.74759e-08	yes		-1.44257	1.17361e-11	yes		-1.48367	2.6902e-11	yes
	ENSG00000102760.12	RGCC	up		5.58049	3.01626e-36	yes		2.42715	3.21379e-12	yes		3.9669	7.17911e-05	yes
	ENSG00000102763.17	VWA8	no		0.207473	0.393307	no		-0.000465335	0.999138	no		0.626327	0.000375523	no
	ENSG00000102780.16	DGKH	no		0.90149	4.14514e-06	no		-0.170761	0.479166	no		2.01419	7.71364e-46	yes
	ENSG00000102804.14	TSC22D1	no		-0.115322	0.532154	no		0.297381	0.023973	no		0.798878	1.79039e-12	no
	ENSG00000102805.14	CLN5	no		0.26008	0.32874	no		1.11039	1.99532e-08	yes		1.16887	1.00324e-11	yes
	ENSG00000102871.15	TRADD	no		0.57611	0.0218632	no		0.630904	0.0277849	no		0.582431	0.00464763	no
	ENSG00000102879.15	CORO1A	no		-0.798475	0.102755	no		-1.76031	1.08817e-10	yes		-1.6016	9.29172e-12	yes
	ENSG00000102893.15	PHKB	no		0.997624	8.70175e-12	no		1.13119	6.89792e-16	yes		0.910887	2.24717e-10	no
	ENSG00000102900.12	NUP93	no		-0.609557	5.2882e-05	no		-0.247703	0.109268	no		-0.629349	2.29895e-05	no
	ENSG00000102901.12	CENPT	no		0.748308	1.06488e-05	no		-0.0385462	0.881553	no		0.415067	0.000715171	no
	ENSG00000102908.20	NFAT5	no		0.0924931	0.772123	no		-0.208276	0.215714	no		0.935694	7.63676e-11	no
	ENSG00000102934.9	PLLP	no		0.3566	0.611634	no		1.36355	0.00243262	yes		-1.83484	1.51822e-17	yes
	ENSG00000102935.11	ZNF423	no		1.06598	0.366819	no		1.70494	2.61366e-06	yes		-2.03145	8.24748e-28	yes
	ENSG00000102967.11	DHODH	no		-1.02626	9.98293e-06	yes		-0.830774	0.000198187	no		-1.15431	1.68263e-09	yes
	ENSG00000102974.15	CTCF	no		-0.29574	0.125658	no		-0.486812	0.00188198	no		-0.520778	0.000292243	no
	ENSG00000102977.13	ACD	no		-1.22531	1.03833e-06	yes		-1.17293	4.28172e-09	yes		-0.886806	3.80378e-05	no
	ENSG00000103005.11	USB1	no		0.608403	0.000155654	no		-0.109299	0.648236	no		0.842721	4.35762e-05	no
	ENSG00000103034.14	NDRG4	no		0.753597	0.0163707	no		1.78185	8.00955e-19	yes		1.79712	1.25838e-41	yes
	ENSG00000103035.10	PSMD7	no		-0.279377	0.0668026	no		-0.743494	5.42133e-08	no		-0.866844	1.64107e-10	no
	ENSG00000103037.11	SETD6	no		0.519404	0.575256	no		1.12037	0.0701972	no		1.25459	1.50755e-06	yes
	ENSG00000103047.7	TANGO6	no		-0.545169	0.00907018	no		-0.537326	0.0105881	no		-0.679797	0.000123636	no
	ENSG00000103066.12	PLA2G15	no		0.536329	0.00327181	no		0.817528	9.96316e-06	no		0.661763	0.00160851	no
	ENSG00000103121.8	CMC2	no		-0.787955	5.47498e-05	no		-0.717582	0.000101424	no		-1.16428	4.8572e-16	yes
	ENSG00000103145.10	HCFC1R1	no		-1.10521	2.06242e-12	yes		0.0132864	0.969434	no		0.719414	0.00418389	no
	ENSG00000103152.11	MPG	no		0.682854	7.37284e-05	no		-0.625127	0.000166485	no		0.524383	0.00381796	no
	ENSG00000103184.11	SEC14L5	no		-1.18237	0.251445	no		0.918396	0.132624	no		-2.76151	0.00085138	yes
	ENSG00000103194.15	USP10	no		-0.538755	0.000631832	no		-1.057	1.57464e-17	yes		-0.539261	4.51361e-05	no
	ENSG00000103197.17	TSC2	no		0.353785	0.0238864	no		0.209394	0.23151	no		0.3735	0.00809488	no
	ENSG00000103202.12	NME4	down		-1.31715	2.82017e-22	yes		-1.64579	2.32723e-37	yes		-1.1853	1.24651e-17	yes
	ENSG00000103222.18	ABCC1	no		0.0975016	0.687939	no		0.726156	9.17475e-08	no		0.689087	2.67842e-08	no
	ENSG00000103257.8	SLC7A5	down		-1.20736	2.12538e-18	yes		-1.29484	4.63957e-14	yes		-1.84012	3.86392e-23	yes
	ENSG00000103260.8	METRN	no		0.0361371	0.908599	no		-0.0139669	0.972949	no		0.467156	0.0068756	no
	ENSG00000103266.10	STUB1	no		0.535865	0.0065163	no		-0.400772	0.00271824	no		0.46375	0.0031907	no
	ENSG00000103269.13	RHBDL1	no		0.8401	0.0692248	no		-0.20344	0.708012	no		1.53677	7.64195e-07	yes
	ENSG00000103319.11	EEF2K	no		0.00334793	0.991646	no		-0.781431	2.39244e-06	no		-0.523305	0.00339042	no
	ENSG00000103326.11	CAPN15	no		-0.276794	0.132788	no		-0.831459	3.56503e-06	no		-0.525805	0.000379005	no
	ENSG00000103342.12	GSPT1	no		-0.235649	0.0883164	no		-0.632519	1.53307e-08	no		-0.351063	0.0011859	no
	ENSG00000103356.15	EARS2	no		-0.578677	0.00253122	no		-1.02436	3.69603e-10	yes		-0.846902	2.45359e-09	no
	ENSG00000103365.15	GGA2	no		-0.464188	0.00128478	no		-0.0887787	0.637323	no		-0.675781	1.16806e-10	no
	ENSG00000103423.13	DNAJA3	no		-0.640217	0.000135176	no		-1.12999	1.17729e-17	yes		-0.698822	7.10211e-06	no
	ENSG00000103489.11	XYLT1	no		0.477579	0.709368	no		1.33565	2.94466e-10	yes		3.77262	5.25449e-05	yes
	ENSG00000103490.13	PYCARD	no		-0.797808	0.0259116	no		-1.95994	0.540334	no		0.919329	0.000194853	no
	ENSG00000103495.13	MAZ	no		-0.617543	3.95796e-05	no		-1.19497	1.47575e-21	yes		-1.05096	5.23269e-12	yes
	ENSG00000103496.14	STX4	no		-0.385572	0.0165726	no		0.342748	0.0937271	no		0.48887	0.00274716	no
	ENSG00000103507.13	BCKDK	no		-0.374376	0.0426831	no		-0.739829	2.95368e-08	no		-0.52372	0.000327161	no
	ENSG00000103512.14	NOMO1	no		-0.0397321	0.8428	no		1.23767	1.20748e-22	yes		1.03622	1.08812e-19	yes
	ENSG00000103540.16	CCP110	no		-0.0477447	0.87462	no		-0.819502	7.71136e-07	no		-0.708074	1.5218e-06	no
	ENSG00000103550.13	KNOP1	no		-0.882552	7.75425e-07	no		-0.952299	4.64488e-09	no		-0.616099	8.35096e-05	no
	ENSG00000103642.11	LACTB	no		0.520541	0.0119716	no		0.0352739	0.918442	no		1.15519	4.36606e-10	yes
	ENSG00000103647.12	CORO2B	no		-0.343632	0.0721715	no		1.48686	1.00946e-11	yes		8.62113	4.2693e-10	yes
	ENSG00000103653.16	CSK	no		0.23336	0.191319	no		-0.857299	1.74208e-07	no		-0.571987	0.000498879	no
	ENSG00000103657.13	HERC1	no		0.898339	1.12837e-06	no		0.263392	0.115341	no		0.727805	7.13244e-06	no
	ENSG00000103742.11	IGDCC4	no		1.37426	8.44347e-24	yes		0.505674	0.000977675	no		0.998753	1.90333e-07	no
	ENSG00000103769.9	RAB11A	no		0.293074	0.029902	no		-0.44018	0.000282911	no		0.48864	7.61647e-05	no
	ENSG00000103855.17	CD276	no		0.459046	0.00368244	no		2.46452	2.9985e-90	yes		1.90705	1.38846e-29	yes
	ENSG00000103888.16	CEMIP	up		6.88269	9.98296e-41	yes		3.02261	4.32999e-05	yes		5.95077	4.39877e-22	yes
	ENSG00000103932.11	RPAP1	no		-0.647159	0.000588986	no		-0.468474	0.00446664	no		-0.538821	0.000597106	no
	ENSG00000103966.10	EHD4	no		1.51974	1.51417e-27	yes		0.926048	0.000111155	no		0.895792	3.81154e-07	no
	ENSG00000103995.13	CEP152	down		-1.28684	1.4916e-06	yes		-1.87202	1.97514e-15	yes		-1.83789	5.19657e-22	yes
	ENSG00000104067.16	TJP1	no		0.572247	0.00430462	no		-0.143239	0.452067	no		0.521705	0.000210891	no
	ENSG00000104081.13	BMF	up		6.30711	2.37217e-53	yes		2.59815	4.14397e-25	yes		1.79598	1.04441e-07	yes
	ENSG00000104129.9	DNAJC17	no		-0.592591	0.0103906	no		-0.24785	0.360209	no		-0.540308	0.00432414	no
	ENSG00000104131.12	EIF3J	no		-0.219512	0.246553	no		-1.01074	3.29253e-16	yes		-0.516103	4.21558e-05	no
	ENSG00000104147.8	OIP5	down		-2.35436	3.26732e-07	yes		-1.66008	2.8314e-09	yes		-3.13836	1.26487e-12	yes
	ENSG00000104164.10	BLOC1S6	no		0.379856	0.021115	no		0.0774309	0.73206	no		0.358072	0.00735525	no
	ENSG00000104177.17	MYEF2	no		-0.827558	1.21093e-08	no		-0.276961	0.160554	no		-0.454518	0.00184042	no
	ENSG00000104213.12	PDGFRL	no		1.07845	0.000133379	yes		-0.711096	0.000288641	no		3.08341	1.40519e-08	yes
	ENSG00000104219.12	ZDHHC2	no		2.45015	1.35258e-11	yes		0.465055	0.00130784	no		3.67811	4.21963e-19	yes
	ENSG00000104228.12	TRIM35	no		0.620445	0.00718466	no		0.091669	0.767126	no		1.40858	8.0256e-11	yes
	ENSG00000104290.10	FZD3	no		-0.0874886	0.848965	no		-0.740474	3.98682e-09	no		-0.6728	2.10188e-06	no
	ENSG00000104312.7	RIPK2	no		0.36049	0.205478	no		0.476001	0.188034	no		1.15779	4.4466e-10	yes
	ENSG00000104324.15	CPQ	up		1.80028	1.23236e-21	yes		3.81063	6.03669e-10	yes		3.49815	4.16145e-56	yes
	ENSG00000104325.6	DECR1	no		0.900812	1.70638e-08	no		0.125531	0.586379	no		0.448616	0.00256362	no
	ENSG00000104331.8	IMPAD1	no		0.355417	0.0439846	no		0.320534	0.0549191	no		0.656967	1.71068e-07	no
	ENSG00000104332.11	SFRP1	up		3.10808	2.44666e-81	yes		3.54135	3.84778e-18	yes		3.28058	0.000382912	yes
	ENSG00000104356.10	POP1	no		-0.0525242	0.883871	no		-1.18556	1.57118e-07	yes		-1.15854	5.13101e-10	yes
	ENSG00000104361.9	NIPAL2	up		1.70839	3.95661e-10	yes		1.23437	0.007251	yes		3.2393	1.19947e-17	yes
	ENSG00000104381.12	GDAP1	no		-0.393428	0.0654519	no		-0.746789	7.95748e-05	no		-0.714609	0.000781901	no
	ENSG00000104408.9	EIF3E	no		-0.442046	0.000301441	no		-0.482596	1.00152e-05	no		-0.850074	1.82474e-20	no
	ENSG00000104419.14	NDRG1	no		0.379132	0.0319779	no		4.34052	6.08101e-97	yes		4.89022	2.99661e-81	yes
	ENSG00000104427.11	ZC2HC1A	no		1.6214	0.00366948	yes		0.275199	0.528825	no		1.01461	0.000350492	yes
	ENSG00000104442.9	ARMC1	no		-0.287747	0.14264	no		-0.536043	0.0022616	no		-0.656727	9.85323e-06	no
	ENSG00000104450.12	SPAG1	no		0.906014	0.000717706	no		1.26924	0.00207242	yes		-0.636323	0.000703327	no
	ENSG00000104472.9	CHRAC1	no		-0.47933	0.0308537	no		-0.881482	5.7821e-06	no		-0.630415	4.7481e-05	no
	ENSG00000104490.17	NCALD	up		3.36013	1.03147e-05	yes		4.92137	5.62367e-10	yes		1.02601	0.000700436	yes
	ENSG00000104613.11	INTS10	no		-0.241422	0.207058	no		-0.209501	0.256801	no		-0.401095	0.00247786	no
	ENSG00000104626.14	ERI1	no		-0.57096	0.00579451	no		-0.839764	5.40134e-06	no		0.498337	0.00683847	no
	ENSG00000104635.13	SLC39A14	no		-0.325737	0.0463449	no		0.367059	0.0303885	no		-0.348272	0.00824756	no
	ENSG00000104687.13	GSR	no		-0.752577	1.02063e-06	no		-0.752445	3.66921e-08	no		-0.369606	0.00729108	no
	ENSG00000104695.12	PPP2CB	no		0.162434	0.343745	no		0.284976	0.0475945	no		0.665092	6.28488e-07	no
	ENSG00000104723.20	TUSC3	no		0.206236	0.225801	no		0.418279	0.000308908	no		1.12242	3.05284e-21	yes
	ENSG00000104738.16	MCM4	down		-2.08165	1.83037e-08	yes		-2.04197	3.38369e-11	yes		-2.0398	6.66999e-34	yes
	ENSG00000104756.15	KCTD9	no		1.03992	4.4363e-09	yes		-0.25123	0.207782	no		0.71154	4.34463e-07	no
	ENSG00000104763.18	ASAH1	no		0.813638	1.5934e-08	no		1.53397	1.18186e-24	yes		0.81327	8.72867e-09	no
	ENSG00000104765.15	BNIP3L	no		1.09017	3.04977e-13	yes		1.74106	3.90631e-22	yes		0.907004	1.24747e-07	no
	ENSG00000104774.12	MAN2B1	no		0.624251	0.000105119	no		0.984827	1.76208e-11	no		0.880933	3.03156e-12	no
	ENSG00000104805.15	NUCB1	no		0.417705	0.00181943	no		0.903517	1.70146e-13	no		0.962646	9.57268e-14	no
	ENSG00000104812.14	GYS1	no		0.176028	0.357339	no		-0.0638617	0.744299	no		-0.628571	0.000178143	no
	ENSG00000104823.8	ECH1	no		-0.411145	0.0471366	no		0.164714	0.410201	no		-1.02963	2.59392e-05	yes
	ENSG00000104824.16	HNRNPL	no		-0.471701	0.000152181	no		-0.66052	3.26087e-08	no		-0.436764	0.00160535	no
	ENSG00000104825.16	NFKBIB	no		-0.371	0.0985713	no		-1.13525	7.00732e-09	yes		-0.616578	0.00100956	no
	ENSG00000104833.11	TUBB4A	no		-0.94899	0.0196063	no		0.204991	0.287954	no		0.693725	0.000484574	no
	ENSG00000104852.14	SNRNP70	no		0.220571	0.151358	no		0.332482	0.00360004	no		0.492196	1.79209e-06	no
	ENSG00000104856.13	RELB	no		-0.412292	0.0504996	no		-0.681256	0.0162232	no		-1.12526	2.24373e-08	yes
	ENSG00000104870.12	FCGRT	no		0.642047	0.000547132	no		2.13323	5.47223e-38	yes		2.8707	4.36888e-24	yes
	ENSG00000104872.10	PIH1D1	no		-0.146897	0.53997	no		-0.418761	0.00817507	no		-0.432749	0.00127017	no
	ENSG00000104885.17	DOT1L	no		-0.753305	4.66905e-06	no		-0.869806	3.83393e-09	no		-0.578455	8.69787e-05	no
	ENSG00000104888.9	SLC17A7	no		-0.180433	0.414932	no		-1.63289	1.13789e-08	yes		-2.16028	3.72404e-25	yes
	ENSG00000104889.6	RNASEH2A	no		-1.57326	0.314248	no		-2.32176	0.00837741	yes		-2.42632	0.00676633	yes
	ENSG00000104897.9	SF3A2	no		-0.609128	9.11042e-05	no		-0.610345	3.0533e-05	no		-0.741673	6.20113e-06	no
	ENSG00000104904.12	OAZ1	no		0.602914	5.79152e-07	no		0.330708	0.0056008	no		0.69938	9.00868e-07	no
	ENSG00000104907.12	TRMT1	no		-0.801138	1.90065e-06	no		-1.09143	4.06089e-16	yes		-0.786586	2.41395e-07	no
	ENSG00000104936.17	DMPK	no		0.403713	0.024151	no		0.1935	0.347269	no		0.498904	0.000517495	no
	ENSG00000104938.16	CLEC4M	no		3.10873	NA	no		4.28284	NA	no		7.33762	0.000862732	yes
	ENSG00000104964.14	AES	no		0.192927	0.232932	no		0.560722	4.33698e-06	no		0.681568	2.17841e-09	no
	ENSG00000104969.9	SGTA	no		-0.486809	0.00108553	no		-0.900736	1.88155e-12	no		-0.845441	4.52012e-10	no
	ENSG00000104980.7	TIMM44	no		-0.732111	4.35292e-05	no		-0.883386	3.38322e-08	no		-0.711021	2.31694e-06	no
	ENSG00000105011.8	ASF1B	down		-2.08572	1.49288e-17	yes		-1.44349	1.46843e-15	yes		-2.56076	5.56511e-24	yes
	ENSG00000105048.16	TNNT1	no		-0.745696	2.28342e-06	no		-1.10986	7.84588e-22	yes		-1.13015	6.26648e-10	yes
	ENSG00000105063.18	PPP6R1	no		-0.378925	0.0231683	no		-0.701286	6.84371e-07	no		-0.678206	1.70702e-05	no
	ENSG00000105072.8	C19orf44	no		-0.51086	0.108529	no		-0.712152	0.00376772	no		-0.828297	0.000926612	no
	ENSG00000105088.8	OLFM2	no		-1.8067	0.000243107	yes		-0.0803158	0.7058	no		-1.34717	3.00043e-15	yes
	ENSG00000105137.12	SYDE1	no		0.220547	0.243221	no		0.50815	0.0108721	no		1.12202	3.20534e-12	yes
	ENSG00000105143.12	SLC1A6	no		-1.17357	0.269564	no		-1.35554	5.75653e-10	yes		-2.10287	2.92705e-15	yes
	ENSG00000105173.13	CCNE1	no		-0.947314	4.80822e-06	no		-1.14635	3.58262e-19	yes		-1.64447	4.98783e-14	yes
	ENSG00000105185.11	PDCD5	no		-0.455512	0.0034636	no		-1.02446	2.24746e-13	yes		-0.719615	1.953e-06	no
	ENSG00000105186.15	ANKRD27	no		-0.526899	0.00485968	no		-1.00469	5.9859e-08	yes		-0.938757	6.02555e-11	no
	ENSG00000105193.8	RPS16	no		-0.60899	4.17325e-07	no		-0.685097	5.04843e-10	no		-0.656373	9.69236e-07	no
	ENSG00000105197.10	TIMM50	no		-0.725414	1.69328e-05	no		-1.0135	5.60536e-10	yes		-0.902187	7.35051e-12	no
	ENSG00000105202.8	FBL	down		-1.46615	5.78656e-24	yes		-1.49738	5.51975e-40	yes		-1.50731	3.2523e-25	yes
	ENSG00000105220.15	GPI	no		-0.524017	0.000476589	no		-0.893701	5.66429e-10	no		-0.87266	4.7322e-07	no
	ENSG00000105223.19	PLD3	up		1.11926	5.33193e-17	yes		1.54066	8.63571e-29	yes		1.47271	1.62588e-41	yes
	ENSG00000105227.14	PRX	no		-1.32471	6.03913e-07	yes		-0.00123176	0.99691	no		-1.00316	0.000198089	yes
	ENSG00000105258.8	POLR2I	no		-0.646216	0.000746156	no		-0.355683	0.0439401	no		-0.791252	0.000205041	no
	ENSG00000105270.14	CLIP3	no		0.92653	0.000141401	no		2.10615	2.319e-39	yes		1.52311	3.71613e-30	yes
	ENSG00000105281.12	SLC1A5	no		-0.79115	8.6336e-10	no		-0.625806	0.16615	no		-0.509697	0.000298127	no
	ENSG00000105287.12	PRKD2	no		0.271833	0.148469	no		-0.498072	0.00137816	no		0.768438	3.2887e-08	no
	ENSG00000105327.17	BBC3	no		0.264553	0.169597	no		0.608139	0.000137514	no		0.94191	9.63386e-07	no
	ENSG00000105329.9	AC011462.1	no		-0.121957	0.641571	no		-0.25695	0.237575	no		2.14081	2.16641e-31	yes
	ENSG00000105341.18	DMAC2	no		-0.340612	0.0708955	no		-0.589079	0.0027365	no		-0.582256	0.000917204	no
	ENSG00000105357.16	MYH14	no		-3.01702	8.02207e-19	yes		0.546467	0.0155582	no		-1.10291	1.46258e-11	yes
	ENSG00000105364.13	MRPL4	no		-0.793042	1.54649e-06	no		-1.14523	3.76032e-15	yes		-1.01201	1.46405e-12	yes
	ENSG00000105371.9	ICAM4	no		2.76151	4.49801e-05	yes		-1.9056	3.2339e-19	yes		-0.894288	0.00223783	no
	ENSG00000105376.4	ICAM5	no		-1.29858	1.76565e-15	yes		-0.949506	5.28903e-12	no		-0.615392	0.000996732	no
	ENSG00000105397.13	TYK2	no		-0.436704	0.00192679	no		-0.452276	0.00183826	no		-0.571611	4.58393e-07	no
	ENSG00000105409.17	ATP1A3	no		-1.14389	0.415678	no		-1.5865	0.0143955	no		-3.48377	0.000271618	yes
	ENSG00000105419.17	MEIS3	no		0.0305279	0.958121	no		0.419377	0.0183712	no		1.76835	1.08335e-17	yes
	ENSG00000105426.16	PTPRS	no		-0.613615	4.45098e-06	no		0.0153182	0.946429	no		-0.546181	1.84107e-05	no
	ENSG00000105429.12	MEGF8	no		0.701251	2.93929e-08	no		1.14261	1.08475e-21	yes		1.16975	1.74744e-18	yes
	ENSG00000105443.14	CYTH2	no		0.699201	3.92731e-06	no		0.850237	1.58468e-08	no		0.400885	0.00185012	no
	ENSG00000105447.12	GRWD1	no		-0.772941	1.67102e-05	no		-1.25754	6.44125e-12	yes		-1.0665	2.03641e-16	yes
	ENSG00000105464.3	GRIN2D	down		-1.33529	7.65582e-14	yes		-1.102	3.37517e-07	yes		-2.13554	1.67116e-12	yes
	ENSG00000105486.13	LIG1	no		-1.08264	3.17531e-11	yes		-0.968375	6.60852e-12	no		-1.1185	5.71811e-09	yes
	ENSG00000105497.7	ZNF175	no		-0.115808	0.799583	no		0.202349	0.611495	no		0.92645	0.000225302	no
	ENSG00000105499.13	PLA2G4C	no		0.0420657	0.904255	no		0.933506	0.00668316	no		-1.82226	4.36714e-11	yes
	ENSG00000105514.7	RAB3D	no		0.564647	0.00199311	no		-0.368994	0.0480049	no		-0.785262	2.31238e-08	no
	ENSG00000105516.10	DBP	no		-0.525346	0.0968923	no		-1.05292	3.82675e-06	yes		-1.99617	4.22102e-10	yes
	ENSG00000105519.15	CAPS	no		0.769622	0.089597	no		2.36874	4.15536e-08	yes		1.55422	2.75445e-05	yes
	ENSG00000105520.10	PLPPR2	no		0.0493552	0.886437	no		0.25879	0.18513	no		-0.440706	0.00247338	no
	ENSG00000105538.9	RASIP1	no		-0.0805723	0.934469	no		-1.2158	0.000686543	yes		-1.89003	4.6295e-17	yes
	ENSG00000105552.14	BCAT2	no		0.0544518	0.849731	no		-0.635728	0.00018725	no		0.739471	2.18635e-07	no
	ENSG00000105568.17	PPP2R1A	no		-0.232016	0.165408	no		-0.0470484	0.788912	no		-0.450226	0.000439747	no
	ENSG00000105576.15	TNPO2	no		-0.203878	0.249539	no		-0.654045	7.03049e-08	no		-0.424777	0.000166958	no
	ENSG00000105605.7	CACNG7	no		-2.52904	1.77822e-05	yes		2.31142	2.05292e-16	yes		-0.424866	0.00751735	no
	ENSG00000105607.12	GCDH	no		-0.24651	0.396595	no		-0.765877	7.62055e-05	no		-0.723555	0.00327823	no
	ENSG00000105618.13	PRPF31	no		-0.273714	0.159096	no		-0.785859	3.65242e-09	no		-0.457968	0.00180708	no
	ENSG00000105639.18	JAK3	no		-1.30776	1.87846e-06	yes		-0.726751	0.00211467	no		-1.10089	0.00201728	yes
	ENSG00000105640.12	RPL18A	no		-0.25997	0.106221	no		-0.57986	1.99478e-07	no		-0.539216	0.000156418	no
	ENSG00000105641.3	SLC5A5	down		-3.00071	0.00217391	yes		-1.72745	3.45914e-07	yes		-5.83209	0.0029173	yes
	ENSG00000105642.15	KCNN1	down		-2.10369	1.31943e-06	yes		-1.74366	1.96333e-18	yes		-1.51504	6.27707e-08	yes
	ENSG00000105643.9	ARRDC2	no		-0.887276	0.0021511	no		-0.608804	0.00345529	no		-0.821336	2.36956e-05	no
	ENSG00000105671.11	DDX49	no		0.149449	0.531415	no		-0.570143	0.00098273	no		-0.772161	1.48824e-07	no
	ENSG00000105676.13	ARMC6	no		-0.393084	0.0680158	no		-1.12556	5.14062e-10	yes		-0.965463	6.63022e-07	no
	ENSG00000105677.11	TMEM147	no		-0.738393	5.65675e-06	no		-0.660021	1.61725e-06	no		-0.762842	1.76607e-06	no
	ENSG00000105696.8	TMEM59L	up		2.06638	3.35167e-09	yes		1.73328	1.5244e-14	yes		1.1646	1.19697e-18	yes
	ENSG00000105699.16	LSR	up		2.72325	6.12774e-11	yes		1.48794	1.03585e-13	yes		1.48947	6.54105e-06	yes
	ENSG00000105711.11	SCN1B	no		3.52864	1.23432e-06	yes		-0.0382271	0.969434	no		1.83478	0.000440815	yes
	ENSG00000105722.9	ERF	no		-0.619455	3.57717e-05	no		-0.742438	1.41596e-07	no		-0.662978	2.44759e-08	no
	ENSG00000105723.11	GSK3A	no		-0.322131	0.0936887	no		-0.223972	0.206686	no		-0.418948	0.0023507	no
	ENSG00000105738.10	SIPA1L3	no		1.37916	8.15062e-13	yes		-0.211838	0.292884	no		-0.453422	0.00112451	no
	ENSG00000105767.2	CADM4	up		1.58401	7.84896e-14	yes		3.12241	1.16652e-75	yes		2.35977	7.51661e-07	yes
	ENSG00000105771.13	SMG9	no		-0.259401	0.288368	no		-0.181484	0.376312	no		-0.582734	0.00021131	no
	ENSG00000105810.9	CDK6	no		0.0170617	0.962961	no		1.88511	5.04125e-09	yes		-0.834459	3.12984e-13	no
	ENSG00000105821.14	DNAJC2	no		-0.312539	0.147136	no		-1.22041	2.01643e-17	yes		-0.563041	4.0577e-05	no
	ENSG00000105849.5	TWISTNB	no		-0.0280153	0.930467	no		-0.855464	2.19106e-07	no		-1.27986	1.97078e-37	yes
	ENSG00000105854.12	PON2	no		1.97354	3.72475e-52	yes		-0.106403	0.493326	no		1.29839	3.20463e-21	yes
	ENSG00000105855.9	ITGB8	no		1.73798	3.23148e-07	yes		0.959248	0.000352329	no		1.56459	4.92391e-20	yes
	ENSG00000105856.13	HBP1	no		0.806097	1.34629e-06	no		0.63154	5.52308e-05	no		1.14505	1.68539e-16	yes
	ENSG00000105866.13	SP4	no		-0.857158	0.00574799	no		-0.37851	0.210212	no		-0.887577	4.67139e-11	no
	ENSG00000105889.14	STEAP1B	no		3.72684	0.0200329	no		0.327034	0.885669	no		-0.939681	4.86647e-05	no
	ENSG00000105926.15	MPP6	no		-0.400406	0.122234	no		-0.602223	0.0014621	no		-1.11089	1.80485e-10	yes
	ENSG00000105928.14	GSDME	up		6.0037	9.46023e-50	yes		3.56085	8.79221e-45	yes		4.03572	1.09705e-24	yes
	ENSG00000105963.13	ADAP1	no		-1.75736	0.0998745	no		0.0994249	0.9078	no		-1.4875	0.000457077	yes
	ENSG00000105968.18	H2AFV	no		-0.388921	0.0139594	no		-0.325509	0.0145482	no		-0.411356	0.000174668	no
	ENSG00000105971.14	CAV2	no		-1.06061	0.231315	no		3.37877	0.23318	no		2.69195	0.000322133	yes
	ENSG00000105974.11	CAV1	no		0.815324	0.00284631	no		-1.42416	0.608205	no		3.83876	0.000207963	yes
	ENSG00000105991.8	HOXA1	no		0.103902	0.872572	no		0.429575	0.409848	no		1.35529	0.00126522	yes
	ENSG00000105996.6	HOXA2	no		-0.631386	0.749681	no		1.25707	0.55798	no		-1.63488	1.37617e-08	yes
	ENSG00000106003.12	LFNG	no		2.91583	1.12736e-09	yes		0.284388	0.631094	no		1.90543	2.63601e-18	yes
	ENSG00000106012.17	IQCE	no		-0.0850623	0.765033	no		-0.519467	0.000374663	no		-0.441058	0.0038923	no
	ENSG00000106028.10	SSBP1	no		-0.475245	0.00157167	no		-0.941135	2.40387e-10	no		-0.7139	7.18899e-06	no
	ENSG00000106049.8	HIBADH	no		0.524999	0.00434166	no		0.230137	0.16587	no		0.603898	0.000310502	no
	ENSG00000106052.13	TAX1BP1	no		0.651715	2.19854e-06	no		0.516512	5.9401e-05	no		0.451166	0.000312983	no
	ENSG00000106070.18	GRB10	no		2.23168	0.010849	no		2.1076	0.00332841	yes		4.63996	4.06796e-14	yes
	ENSG00000106078.17	COBL	no		2.16352	3.96065e-06	yes		3.5745	0.0344445	no		1.41288	2.74814e-06	yes
	ENSG00000106080.10	FKBP14	no		-0.0774525	0.75758	no		-0.254929	0.354103	no		-0.492415	0.0040167	no
	ENSG00000106089.11	STX1A	no		0.78599	0.00412307	no		0.0925458	0.859239	no		1.13755	3.39631e-05	yes
	ENSG00000106144.19	CASP2	no		-0.268896	0.292723	no		-1.13247	4.48661e-12	yes		-0.512451	0.00164487	no
	ENSG00000106153.12	CHCHD2	no		-0.229431	0.109793	no		-0.667501	9.47365e-09	no		-0.509045	7.3784e-05	no
	ENSG00000106211.8	HSPB1	no		-1.04207	7.5618e-15	yes		-1.0883	1.01379e-13	yes		-0.461959	0.00972475	no
	ENSG00000106244.12	PDAP1	no		-0.334848	0.0184013	no		-0.735879	3.83777e-10	no		-0.568308	0.000284134	no
	ENSG00000106263.17	EIF3B	no		-0.579103	5.21392e-06	no		-0.994132	7.86965e-17	no		-0.90558	2.07937e-13	no
	ENSG00000106268.15	NUDT1	down		-1.41559	2.46756e-06	yes		-1.78469	1.14741e-15	yes		-1.57769	1.44234e-08	yes
	ENSG00000106299.7	WASL	no		0.617268	0.000381846	no		0.0844161	0.699694	no		0.695911	7.06895e-07	no
	ENSG00000106305.9	AIMP2	no		-0.344423	0.10267	no		-0.82058	4.3799e-06	no		-0.739462	0.000308144	no
	ENSG00000106327.12	TFR2	no		-1.97652	0.0155498	no		0.117534	0.974091	no		-2.80278	1.66718e-09	yes
	ENSG00000106333.12	PCOLCE	no		1.79961	4.89945e-28	yes		0.017194	0.975694	no		2.66946	1.75041e-05	yes
	ENSG00000106336.12	FBXO24	no		0.799493	0.491714	no		1.49367	0.0330816	no		2.30656	0.00491995	yes
	ENSG00000106344.8	RBM28	no		-0.634885	2.54367e-05	no		-0.915667	9.01054e-11	no		-1.10532	3.62504e-22	yes
	ENSG00000106355.9	LSM5	no		-0.772479	1.16851e-05	no		-0.67201	1.88747e-05	no		-1.03805	4.33072e-11	yes
	ENSG00000106366.8	SERPINE1	no		-1.88135	5.49264e-47	yes		0.074188	0.915605	no		-1.11082	3.35749e-09	yes
	ENSG00000106367.14	AP1S1	no		0.0702605	0.745028	no		0.326708	0.0102293	no		0.589844	2.05624e-05	no
	ENSG00000106392.10	C1GALT1	no		1.18184	1.26292e-09	yes		0.551135	0.0107176	no		0.773854	0.000724699	no
	ENSG00000106399.11	RPA3	no		-0.994261	9.52271e-05	no		-1.35073	6.49244e-13	yes		-0.829763	6.57305e-05	no
	ENSG00000106415.12	GLCCI1	no		-0.126236	0.732251	no		2.19929	3.87592e-11	yes		1.84568	1.05167e-12	yes
	ENSG00000106443.16	PHF14	no		-0.535297	0.00119016	no		-0.544312	0.00040404	no		-0.68119	1.76839e-07	no
	ENSG00000106460.18	TMEM106B	no		0.234529	0.296619	no		0.611291	0.000653664	no		0.413566	0.00628539	no
	ENSG00000106462.10	EZH2	down		-1.60328	2.28161e-16	yes		-1.52071	1.19188e-29	yes		-1.71009	2.11347e-27	yes
	ENSG00000106477.18	CEP41	no		-0.348473	0.17096	no		0.28847	0.452861	no		-1.11961	3.66678e-08	yes
	ENSG00000106479.10	ZNF862	up		1.27691	3.94041e-09	yes		1.07506	8.13468e-05	yes		1.58776	5.93951e-15	yes
	ENSG00000106524.8	ANKMY2	no		0.310533	0.266343	no		0.492696	0.019582	no		0.833688	3.69325e-05	no
	ENSG00000106537.7	TSPAN13	up		3.25559	0.000706471	yes		1.13857	7.6462e-06	yes		1.46532	2.74235e-05	yes
	ENSG00000106546.13	AHR	no		2.27929	0.00243973	yes		2.67643	0.09573	no		0.874519	6.61074e-06	no
	ENSG00000106617.13	PRKAG2	no		-0.523566	0.000235408	no		-0.438739	0.0472693	no		0.630758	1.55512e-06	no
	ENSG00000106624.10	AEBP1	no		1.8216	NA	no		-0.425331	0.904277	no		4.20894	1.649e-213	yes
	ENSG00000106628.10	POLD2	no		-0.518515	0.000250448	no		-0.879321	1.06501e-12	no		-0.848831	6.79275e-08	no
	ENSG00000106633.15	GCK	no		3.17822	NA	no		-2.16249	0.489303	no		-2.05022	0.000278323	yes
	ENSG00000106636.7	YKT6	no		0.68342	2.77844e-08	no		-0.148404	0.446238	no		0.64007	1.85062e-07	no
	ENSG00000106665.15	CLIP2	no		-1.54152	4.36502e-32	yes		-1.16673	1.8948e-19	yes		0.740269	7.66603e-11	no
	ENSG00000106686.16	SPATA6L	no		3.43438	0.0433226	no		1.5172	0.0823814	no		3.35157	0.00849546	yes
	ENSG00000106689.10	LHX2	no		-1.09716	1.59934e-05	yes		-0.666375	0.552793	no		-2.90885	5.61255e-18	yes
	ENSG00000106714.17	CNTNAP3	up		2.36696	1.18273e-18	yes		1.95656	4.12035e-33	yes		2.69468	4.08609e-05	yes
	ENSG00000106733.20	NMRK1	no		1.04013	0.0893029	no		2.18458	1.21587e-05	yes		1.79697	5.6642e-05	yes
	ENSG00000106771.12	TMEM245	no		0.913122	9.03247e-09	no		0.94767	1.31694e-09	no		0.807808	2.00272e-10	no
	ENSG00000106780.8	MEGF9	up		1.8619	5.87563e-12	yes		1.86935	4.92093e-16	yes		1.03661	1.8169e-07	yes
	ENSG00000106789.12	CORO2A	up		2.98819	3.3583e-19	yes		1.66297	2.53961e-06	yes		1.98758	0.00149196	yes
	ENSG00000106799.12	TGFBR1	no		2.81303	6.7826e-69	yes		1.25401	1.59068e-16	yes		0.943232	1.02918e-08	no
	ENSG00000106804.7	C5	no		-1.42923	6.32783e-05	yes		0.299856	0.489335	no		-1.12846	1.31419e-05	yes
	ENSG00000106829.18	TLE4	no		0.688982	0.00631698	no		1.53555	2.53843e-09	yes		0.758995	4.49635e-10	no
	ENSG00000106868.16	SUSD1	up		1.12217	0.000266698	yes		2.00145	4.23519e-06	yes		1.64054	2.73735e-09	yes
	ENSG00000106948.16	AKNA	no		-1.31668	0.000553004	yes		-0.0178656	0.992505	no		-1.34724	0.000264253	yes
	ENSG00000106976.20	DNM1	no		-0.137606	0.756809	no		-0.0270175	0.932593	no		2.83522	1.22952e-40	yes
	ENSG00000106991.13	ENG	up		5.38608	3.8239e-17	yes		2.81193	1.96755e-05	yes		1.32955	1.39091e-29	yes
	ENSG00000106992.18	AK1	no		0.522607	0.120985	no		0.356844	0.332459	no		0.807494	0.00038471	no
	ENSG00000107020.9	PLGRKT	no		-0.679066	0.0012438	no		-0.723801	0.00120576	no		-0.8534	0.00639534	no
	ENSG00000107036.11	RIC1	no		0.815371	1.70896e-07	no		0.286371	0.0775702	no		0.439568	0.000352591	no
	ENSG00000107140.15	TESK1	no		0.354766	0.248727	no		0.586487	0.00852772	no		0.794394	4.33102e-05	no
	ENSG00000107147.12	KCNT1	no		1.99659	NA	no		4.17506	0.0180032	no		2.88126	0.00917915	yes
	ENSG00000107175.11	CREB3	no		0.882958	2.23031e-08	no		0.6088	0.000127558	no		0.952322	5.51834e-10	no
	ENSG00000107185.9	RGP1	no		0.389375	0.0188188	no		0.398321	0.00603965	no		0.790351	3.1479e-07	no
	ENSG00000107186.16	MPDZ	no		0.689146	7.38992e-05	no		0.702229	0.00188487	no		0.648079	2.48435e-05	no
	ENSG00000107249.22	GLIS3	up		4.4955	3.20035e-08	yes		1.62835	3.96111e-11	yes		5.57863	2.45751e-21	yes
	ENSG00000107263.18	RAPGEF1	no		-0.186194	0.323126	no		-0.371837	0.0150982	no		-0.612922	2.13762e-07	no
	ENSG00000107282.7	APBA1	no		0.353708	0.298855	no		3.40161	0.0070195	yes		7.02187	0.000931631	yes
	ENSG00000107338.9	SHB	no		0.0604472	0.844054	no		0.941324	0.0125478	no		1.63901	0.000411001	yes
	ENSG00000107371.12	EXOSC3	no		-0.520438	0.0181346	no		-1.08421	7.38386e-08	yes		-0.783855	4.67129e-06	no
	ENSG00000107372.12	ZFAND5	no		0.0367575	0.877672	no		0.860713	4.94836e-11	no		0.742976	3.42217e-07	no
	ENSG00000107438.8	PDLIM1	up		2.0829	7.52695e-34	yes		4.71399	1.15446e-62	yes		6.09317	6.34411e-23	yes
	ENSG00000107554.16	DNMBP	no		-1.14782	2.95116e-14	yes		0.0352986	0.903139	no		0.575425	5.23093e-05	no
	ENSG00000107562.16	CXCL12	up		6.22063	2.81084e-22	yes		3.50848	0.00828966	yes		6.92909	8.75073e-12	yes
	ENSG00000107566.13	ERLIN1	no		-0.847049	3.06307e-11	no		0.480473	0.00214311	no		-0.766737	3.69942e-09	no
	ENSG00000107581.12	EIF3A	no		-0.148026	0.338419	no		-0.624125	1.56104e-08	no		-0.361224	0.00176363	no
	ENSG00000107611.14	CUBN	no		-0.341967	0.077432	no		-0.859401	6.00851e-10	no		-0.446744	0.000274978	no
	ENSG00000107651.12	SEC23IP	no		-0.0638956	0.782627	no		-0.549305	0.000117482	no		-0.378562	0.00149861	no
	ENSG00000107672.14	NSMCE4A	no		-0.654132	0.000278371	no		-0.847211	1.39619e-07	no		-0.798365	6.0719e-07	no
	ENSG00000107679.14	PLEKHA1	no		0.422585	0.0565343	no		1.28281	1.57881e-06	yes		0.565577	0.00338727	no
	ENSG00000107731.12	UNC5B	up		2.73369	2.34453e-21	yes		2.90004	2.31317e-33	yes		1.65262	1.1586e-07	yes
	ENSG00000107736.20	CDH23	no		-1.16667	0.0857077	no		0.381082	0.0839438	no		0.691028	0.0013516	no
	ENSG00000107738.19	VSIR	up		3.92102	1.581e-28	yes		3.74807	6.46358e-44	yes		1.20884	4.69275e-06	yes
	ENSG00000107771.16	CCSER2	no		0.738453	0.000330157	no		0.339426	0.069326	no		0.603456	0.000669201	no
	ENSG00000107789.15	MINPP1	no		0.862745	4.76591e-06	no		1.0211	6.30115e-07	yes		1.3793	1.28751e-16	yes
	ENSG00000107796.13	ACTA2	no		-1.40972	2.76081e-25	yes		0.969969	1.93403e-06	no		1.40389	2.85803e-13	yes
	ENSG00000107815.8	TWNK	no		-0.717025	6.95405e-05	no		-1.2535	2.82168e-12	yes		-1.37558	3.94205e-17	yes
	ENSG00000107819.13	SFXN3	up		1.44243	1.28525e-09	yes		1.26317	0.00327618	yes		1.36361	2.27821e-17	yes
	ENSG00000107821.14	KAZALD1	no		-0.432598	0.134513	no		-0.528688	0.00458054	no		-1.43725	5.1826e-06	yes
	ENSG00000107833.10	NPM3	down		-1.12569	2.57664e-11	yes		-1.61164	1.18791e-33	yes		-1.34676	1.69088e-19	yes
	ENSG00000107854.5	TNKS2	no		0.249094	0.141268	no		-0.147806	0.385008	no		0.51668	2.60395e-06	no
	ENSG00000107863.17	ARHGAP21	no		1.40326	1.13941e-16	yes		0.623036	2.59391e-05	no		1.80907	3.18819e-60	yes
	ENSG00000107882.11	SUFU	no		0.782339	0.000438219	no		0.243195	0.296108	no		0.688407	0.000904712	no
	ENSG00000107897.18	ACBD5	no		-0.596075	0.00283028	no		0.529587	0.00233962	no		0.589482	0.00379753	no
	ENSG00000107929.14	LARP4B	no		-0.252703	0.153633	no		-0.446275	0.000548534	no		-0.464788	0.000145679	no
	ENSG00000107937.18	GTPBP4	no		-0.726122	3.04394e-06	no		-1.01537	1.79007e-10	yes		-1.03707	1.53134e-20	yes
	ENSG00000107949.16	BCCIP	no		-0.876469	3.53418e-10	no		-1.12291	6.69876e-14	yes		-0.931722	1.31006e-11	no
	ENSG00000107951.14	MTPAP	no		-0.366253	0.0577259	no		-1.04929	2.23935e-09	yes		-1.06484	3.87746e-13	yes
	ENSG00000107954.10	NEURL1	no		-0.442097	0.457598	no		3.03225	1.16608e-23	yes		-1.35478	0.00096811	yes
	ENSG00000107957.16	SH3PXD2A	no		3.58685	2.07111e-47	yes		4.03757	1.39121e-52	yes		0.911117	2.08277e-10	no
	ENSG00000107968.9	MAP3K8	no		0.329512	0.13959	no		1.64127	2.05236e-05	yes		-2.41705	2.39005e-56	yes
	ENSG00000108021.20	TASOR2	no		-0.382683	0.040663	no		-1.01471	2.51392e-15	yes		-0.70644	4.83374e-10	no
	ENSG00000108055.9	SMC3	no		-0.463788	0.00164016	no		-0.74257	1.38533e-09	no		-0.322433	0.00947258	no
	ENSG00000108064.10	TFAM	no		-0.8362	6.42473e-10	no		-1.35385	1.15596e-22	yes		-1.45906	5.04251e-35	yes
	ENSG00000108106.13	UBE2S	down		-1.37462	6.3737e-22	yes		-1.33351	6.13788e-21	yes		-1.06327	1.81759e-07	yes
	ENSG00000108175.16	ZMIZ1	no		0.778398	3.47251e-06	no		0.438122	0.0017727	no		0.922646	1.21273e-10	no
	ENSG00000108179.13	PPIF	no		-0.193741	0.34018	no		-0.702821	0.000148383	no		-1.17725	1.56792e-18	yes
	ENSG00000108219.14	TSPAN14	up		1.46711	6.28255e-19	yes		1.03387	1.00691e-09	yes		3.37596	9.50311e-36	yes
	ENSG00000108239.8	TBC1D12	no		0.465672	0.162841	no		-0.356268	0.101107	no		0.67812	0.00269318	no
	ENSG00000108298.10	RPL19	no		-0.348901	0.00602922	no		-0.458682	6.82607e-05	no		-0.547589	7.6077e-08	no
	ENSG00000108312.14	UBTF	no		-0.34724	0.017711	no		-0.35054	0.0263645	no		-0.458611	0.000255269	no
	ENSG00000108344.14	PSMD3	no		-0.0813666	0.673647	no		-0.495183	0.000129744	no		-0.602289	3.98299e-06	no
	ENSG00000108389.9	MTMR4	no		-0.330118	0.0661312	no		-0.274299	0.10619	no		-0.772048	2.38249e-07	no
	ENSG00000108406.9	DHX40	no		0.233177	0.243204	no		0.216117	0.1965	no		-0.314578	0.00816341	no
	ENSG00000108423.14	TUBD1	no		-0.744245	0.0173698	no		-0.551589	0.0241691	no		-1.01489	0.000136914	yes
	ENSG00000108424.9	KPNB1	no		-0.421495	0.000930205	no		-1.10984	9.41633e-22	yes		-0.512284	1.12721e-06	no
	ENSG00000108439.10	PNPO	no		-0.11174	0.6828	no		-0.15992	0.975682	no		-0.683845	4.04951e-05	no
	ENSG00000108443.13	RPS6KB1	no		-0.231697	0.240237	no		-0.521837	0.00310838	no		-0.725294	2.30697e-10	no
	ENSG00000108468.14	CBX1	no		-0.263313	0.0915341	no		-0.518241	0.000131392	no		-0.426221	0.00189907	no
	ENSG00000108479.11	GALK1	no		-0.998202	1.38353e-07	no		-0.896258	2.25495e-06	no		-1.15514	8.71161e-08	yes
	ENSG00000108506.12	INTS2	no		-0.606225	0.00122571	no		-0.690109	0.000406958	no		-0.534439	0.000591699	no
	ENSG00000108509.20	CAMTA2	no		0.615624	0.000199979	no		0.408518	0.0585645	no		0.520383	0.00313279	no
	ENSG00000108518.7	PFN1	no		-0.391157	0.00763185	no		-1.00693	2.19674e-17	yes		-0.436727	0.000522134	no
	ENSG00000108551.4	RASD1	no		1.72684	0.0453356	no		1.52853	0.000426882	yes		-2.25596	4.61242e-15	yes
	ENSG00000108559.11	NUP88	no		-0.487871	0.00371673	no		-0.952903	4.17684e-10	no		-0.719519	1.14753e-07	no
	ENSG00000108561.8	C1QBP	no		-0.983802	3.7658e-12	no		-1.67327	9.68908e-31	yes		-1.56613	3.95183e-34	yes
	ENSG00000108578.14	BLMH	no		0.227467	0.242884	no		-0.846027	2.18452e-12	no		-0.587688	2.75158e-05	no
	ENSG00000108582.11	CPD	no		2.08942	4.25977e-37	yes		0.488645	0.00279414	no		1.06389	2.46588e-18	yes
	ENSG00000108604.15	SMARCD2	no		0.315868	0.0481325	no		-0.42824	0.00127451	no		-0.591735	0.000358726	no
	ENSG00000108641.15	B9D1	no		-0.480432	0.0374113	no		-0.449723	0.0219658	no		-1.59915	7.106e-21	yes
	ENSG00000108671.9	PSMD11	no		-0.267552	0.0722821	no		-0.757564	2.94379e-08	no		-0.663812	2.37136e-10	no
	ENSG00000108679.12	LGALS3BP	no		1.8857	3.75259e-37	yes		1.84881	8.35928e-08	yes		0.884822	4.636e-11	no
	ENSG00000108688.11	CCL7	no		4.54418	2.15594e-37	yes		-0.160012	NA	no		4.57173	0.00044038	yes
	ENSG00000108691.9	CCL2	no		0.566537	0.00172406	no		1.55648	NA	no		1.05766	0.0010984	yes
	ENSG00000108784.9	NAGLU	no		0.333105	0.173281	no		0.867131	1.001e-06	no		0.456123	0.00998023	no
	ENSG00000108786.10	HSD17B1	no		-0.421357	0.0799198	no		-0.307714	0.210344	no		-0.89826	4.46496e-06	no
	ENSG00000108799.12	EZH1	no		-0.304092	0.124844	no		0.442595	0.00467493	no		0.64691	2.62792e-05	no
	ENSG00000108821.13	COL1A1	no		1.64347	9.35056e-37	yes		-1.92147	4.78376e-45	yes		3.10523	5.70701e-16	yes
	ENSG00000108828.15	VAT1	no		0.657264	3.30666e-05	no		0.675511	2.80509e-08	no		0.530459	6.91226e-07	no
	ENSG00000108829.9	LRRC59	no		0.0434819	0.8492	no		-1.20918	2.21122e-17	yes		-0.607771	8.06723e-06	no
	ENSG00000108830.9	RND2	no		-0.881238	3.99923e-05	no		-0.168903	0.409298	no		-0.511814	0.00128758	no
	ENSG00000108840.15	HDAC5	no		-0.0660653	0.810173	no		0.242412	0.300291	no		1.00485	4.54302e-11	yes
	ENSG00000108846.15	ABCC3	no		3.55727	7.91184e-63	yes		-1.40042	0.00657721	yes		7.87594	1.46793e-06	yes
	ENSG00000108883.12	EFTUD2	no		-0.25471	0.0789872	no		-0.757545	3.60424e-11	no		-0.53638	1.16698e-07	no
	ENSG00000108946.14	PRKAR1A	no		0.62496	1.18707e-07	no		1.02086	2.67332e-20	yes		0.772235	6.52539e-14	no
	ENSG00000108950.11	FAM20A	no		1.73763	NA	no		2.29835	2.54836e-24	yes		7.43219	9.90612e-06	yes
	ENSG00000108960.7	MMD	up		3.2011	1.15717e-46	yes		1.23116	0.000304286	yes		1.71416	4.20307e-11	yes
	ENSG00000109046.14	WSB1	no		0.178817	0.265579	no		0.613614	7.83774e-06	no		0.621495	1.1185e-09	no
	ENSG00000109065.11	NAT9	no		-0.125821	0.66519	no		0.813315	7.48394e-06	no		0.69568	0.000311965	no
	ENSG00000109079.9	TNFAIP1	no		0.793305	7.3739e-08	no		0.51476	0.00164602	no		0.778748	3.57641e-07	no
	ENSG00000109083.13	IFT20	no		0.874527	4.37958e-06	no		0.744901	0.000535999	no		1.33214	1.62398e-15	yes
	ENSG00000109107.13	ALDOC	no		-1.82314	2.36757e-25	yes		-0.593156	0.0139755	no		-1.54328	2.46129e-08	yes
	ENSG00000109113.19	RAB34	no		-0.408719	0.0190335	no		-0.613587	1.39695e-05	no		0.372837	0.00438358	no
	ENSG00000109133.12	TMEM33	no		-0.515279	0.00375437	no		-0.488863	0.00357774	no		-1.13069	3.95747e-20	yes
	ENSG00000109180.14	OCIAD1	no		-0.0260895	0.899918	no		0.489211	4.83947e-05	no		0.446345	0.00422844	no
	ENSG00000109184.14	DCUN1D4	no		-0.269309	0.184788	no		-0.471145	0.00149851	no		-0.484047	7.98793e-05	no
	ENSG00000109189.12	USP46	no		0.976454	3.67911e-09	no		0.772225	1.12385e-06	no		1.04	2.26642e-12	yes
	ENSG00000109220.10	CHIC2	up		1.45033	1.71097e-08	yes		1.18119	1.50515e-05	yes		1.13161	2.64436e-06	yes
	ENSG00000109255.11	NMU	no		2.01993	NA	no		3.6324	1.19002e-18	yes		-1.64511	0.00719018	yes
	ENSG00000109320.11	NFKB1	no		-0.20564	0.266453	no		-1.17056	6.39434e-12	yes		-0.720758	2.7359e-08	no
	ENSG00000109323.9	MANBA	no		0.482239	0.00892333	no		1.77255	2.39217e-23	yes		2.26296	8.66254e-35	yes
	ENSG00000109339.21	MAPK10	no		1.70789	0.265803	no		-0.12465	0.605775	no		1.69896	2.06809e-14	yes
	ENSG00000109390.11	NDUFC1	no		-0.414206	0.0226958	no		-0.349825	0.0646819	no		-0.936953	2.25829e-07	no
	ENSG00000109436.7	TBC1D9	up		1.98389	2.62871e-29	yes		1.75592	1.29292e-22	yes		1.55039	2.87114e-20	yes
	ENSG00000109458.8	GAB1	no		0.479159	0.275701	no		1.21026	0.000100354	yes		1.70195	3.18551e-08	yes
	ENSG00000109466.13	KLHL2	no		2.08747	7.41556e-19	yes		1.12768	5.15237e-08	yes		0.875353	8.03987e-06	no
	ENSG00000109472.13	CPE	up		4.23385	3.70911e-136	yes		1.73003	1.39028e-39	yes		6.5911	3.94928e-79	yes
	ENSG00000109475.16	RPL34	no		-0.210718	0.139094	no		-0.446011	7.97452e-05	no		-0.485353	8.59804e-05	no
	ENSG00000109501.13	WFS1	no		0.967567	3.29717e-07	no		1.12585	9.36476e-10	yes		0.678904	4.13005e-06	no
	ENSG00000109519.12	GRPEL1	no		-0.919847	2.27804e-09	no		-1.29147	1.57648e-13	yes		-1.43357	1.95341e-20	yes
	ENSG00000109534.16	GAR1	no		-0.432026	0.0153343	no		-1.14738	4.61135e-13	yes		-0.875274	4.66974e-07	no
	ENSG00000109572.13	CLCN3	no		0.225134	0.31799	no		0.448436	0.00420388	no		0.849848	1.23113e-09	no
	ENSG00000109586.11	GALNT7	up		8.05629	1.25545e-78	yes		2.68687	2.62079e-06	yes		6.09575	2.32549e-09	yes
	ENSG00000109606.12	DHX15	no		-0.295293	0.0571124	no		-0.751491	2.13292e-08	no		-0.533961	6.01887e-08	no
	ENSG00000109625.18	CPZ	no		7.03804	0.00261067	yes		0	NA	no		6.54018	4.64264e-06	yes
	ENSG00000109654.14	TRIM2	no		0.0559826	0.834506	no		0.711018	1.34535e-07	no		2.18952	2.07976e-39	yes
	ENSG00000109674.3	NEIL3	down		-2.33594	2.25539e-08	yes		-2.15558	5.1857e-12	yes		-2.82093	8.87661e-10	yes
	ENSG00000109685.17	NSD2	no		-1.21501	1.09321e-19	yes		-1.08041	2.18494e-15	yes		-0.710748	5.50156e-06	no
	ENSG00000109686.17	SH3D19	no		0.678183	1.07193e-05	no		0.529229	0.0196996	no		0.784977	2.15485e-08	no
	ENSG00000109736.14	MFSD10	no		0.228731	0.284092	no		0.333659	0.0302991	no		0.561645	6.83903e-05	no
	ENSG00000109738.10	GLRB	no		0.750093	0.00796266	no		1.44515	0.598876	no		3.13714	8.79961e-19	yes
	ENSG00000109756.9	RAPGEF2	no		0.857908	1.24632e-07	no		0.102767	0.57676	no		1.5746	4.03512e-30	yes
	ENSG00000109762.15	SNX25	no		0.404675	0.203155	no		0.80534	1.03462e-05	no		1.36594	2.07418e-08	yes
	ENSG00000109787.12	KLF3	no		0.812957	1.57031e-08	no		1.40553	5.56119e-22	yes		2.44226	0.00281448	yes
	ENSG00000109790.16	KLHL5	no		0.601591	0.00371849	no		0.297971	0.0993139	no		0.445847	0.0049783	no
	ENSG00000109805.9	NCAPG	down		-2.11364	3.90867e-19	yes		-2.0938	9.83522e-47	yes		-2.57663	2.63037e-08	yes
	ENSG00000109881.16	CCDC34	down		-2.98147	1.06638e-53	yes		-1.67299	4.55166e-35	yes		-2.04628	1.07853e-20	yes
	ENSG00000109917.10	ZPR1	no		-0.530537	0.00524337	no		-0.862192	1.07867e-05	no		-0.731678	1.35164e-06	no
	ENSG00000109919.9	MTCH2	no		-0.201839	0.274968	no		-1.15028	5.25775e-21	yes		-0.649006	7.47712e-07	no
	ENSG00000109929.9	SC5D	no		0.543043	0.0029992	no		0.732764	5.52102e-06	no		-0.552594	0.000361299	no
	ENSG00000109956.12	B3GAT1	no		1.44014	NA	no		2.96545	3.274e-18	yes		1.46275	2.68585e-05	yes
	ENSG00000109971.13	HSPA8	no		-0.736373	9.97955e-09	no		-1.15925	3.75839e-18	yes		-0.999636	1.15171e-21	no
	ENSG00000110002.15	VWA5A	no		0.858596	0.310109	no		4.09451	0.00385465	yes		0.841372	0.00509415	no
	ENSG00000110013.12	SIAE	no		0.502957	0.00163274	no		0.61665	0.00109181	no		0.969731	3.78619e-10	no
	ENSG00000110042.7	DTX4	up		6.0833	1.84054e-35	yes		1.45655	1.43707e-17	yes		2.58684	1.55129e-53	yes
	ENSG00000110047.17	EHD1	no		1.06792	3.31648e-10	yes		0.551568	0.000390718	no		0.663667	5.43383e-07	no
	ENSG00000110060.8	PUS3	no		-0.213762	0.584863	no		-0.80671	0.000449354	no		-0.696553	0.00328254	no
	ENSG00000110063.8	DCPS	no		-0.942061	6.53299e-05	no		-1.35956	1.2976e-11	yes		-1.50291	4.83043e-14	yes
	ENSG00000110075.14	PPP6R3	no		-0.194565	0.303565	no		-0.441774	0.000856636	no		-0.419207	5.10146e-05	no
	ENSG00000110092.3	CCND1	no		1.67707	1.69465e-37	yes		0.376006	0.00262051	no		1.39469	1.07128e-46	yes
	ENSG00000110104.11	CCDC86	no		0.186017	0.421048	no		-1.85716	1.55414e-22	yes		-1.23622	3.81573e-09	yes
	ENSG00000110107.8	PRPF19	no		-0.334011	0.0241634	no		-0.963791	1.55068e-12	no		-0.571453	1.93915e-06	no
	ENSG00000110108.9	TMEM109	no		-0.562161	0.00324071	no		-0.488175	0.00603247	no		-0.418142	0.00329077	no
	ENSG00000110172.11	CHORDC1	no		-0.498883	0.00420209	no		-1.17742	1.57461e-14	yes		-0.746584	2.02107e-06	no
	ENSG00000110200.8	ANAPC15	no		-0.437157	0.124486	no		-0.304483	0.204967	no		-0.799479	2.29507e-05	no
	ENSG00000110218.8	PANX1	no		0.665247	0.00582555	no		-0.426391	0.0823662	no		1.7044	3.16912e-17	yes
	ENSG00000110237.4	ARHGEF17	no		1.64011	4.65079e-24	yes		1.07944	1.14911e-16	yes		0.604852	2.59685e-05	no
	ENSG00000110315.6	RNF141	no		0.352223	0.0769891	no		0.897616	3.33897e-09	no		2.2803	5.14497e-30	yes
	ENSG00000110321.16	EIF4G2	no		0.320459	0.027829	no		0.215903	0.120154	no		0.63988	3.91912e-13	no
	ENSG00000110330.8	BIRC2	no		-0.174436	0.31845	no		0.335999	0.0233679	no		0.885799	2.58422e-08	no
	ENSG00000110442.11	COMMD9	no		0.854805	2.53214e-06	no		0.0772361	0.771986	no		0.777484	1.5759e-05	no
	ENSG00000110446.10	SLC15A3	no		0.846481	0.284422	no		0.813701	4.9863e-07	no		1.60529	0.00322086	yes
	ENSG00000110492.15	MDK	no		-1.44104	2.25951e-26	yes		0.264562	0.0866629	no		0.920225	9.31637e-08	no
	ENSG00000110628.13	SLC22A18	no		0.696416	0.0295368	no		1.08723	0.000455325	yes		0.948934	0.00128094	no
	ENSG00000110651.11	CD81	no		0.734518	5.5406e-07	no		0.815807	2.47187e-08	no		0.907987	2.29307e-12	no
	ENSG00000110660.14	SLC35F2	no		-1.51552	8.71318e-33	yes		0.0231433	0.928327	no		-1.18375	2.05563e-18	yes
	ENSG00000110696.9	C11orf58	no		-0.0453114	0.847532	no		-0.135122	0.378506	no		-0.317528	0.0047469	no
	ENSG00000110697.12	PITPNM1	no		1.24753	4.4424e-11	yes		0.54482	0.00134335	no		1.26684	4.91441e-16	yes
	ENSG00000110700.6	RPS13	no		-0.428527	0.000676812	no		-0.464666	1.96755e-05	no		-0.690946	2.13303e-09	no
	ENSG00000110711.9	AIP	no		-0.445427	0.0475539	no		0.263451	0.226725	no		-0.503688	0.00350978	no
	ENSG00000110713.15	NUP98	no		-0.228259	0.190166	no		-0.834635	3.73656e-12	no		-0.55775	5.32617e-07	no
	ENSG00000110719.9	TCIRG1	no		-0.562517	0.000627993	no		0.581624	0.00145571	no		0.910615	4.2019e-13	no
	ENSG00000110799.13	VWF	no		1.39966	0.014734	no		6.01549	4.44424e-18	yes		4.2384	5.50052e-08	yes
	ENSG00000110841.13	PPFIBP1	no		1.86761	1.50228e-45	yes		1.36555	1.3305e-22	yes		-0.538467	4.01732e-07	no
	ENSG00000110881.11	ASIC1	no		0.0942523	0.703082	no		-0.193532	0.331169	no		-0.629048	6.27847e-05	no
	ENSG00000110888.17	CAPRIN2	no		-0.231877	0.272984	no		1.19481	6.94761e-14	yes		0.992441	5.64214e-05	no
	ENSG00000110900.14	TSPAN11	up		3.76979	2.07562e-32	yes		1.26738	4.07404e-07	yes		1.64397	2.47993e-19	yes
	ENSG00000110911.15	SLC11A2	no		-0.428077	0.0180338	no		-0.459346	0.0153418	no		-0.557756	0.004425	no
	ENSG00000110921.13	MVK	no		0.376746	0.127407	no		-0.573411	0.0133411	no		-0.521934	0.000951911	no
	ENSG00000110931.18	CAMKK2	no		-0.570305	0.000355098	no		-0.778454	3.65242e-09	no		-0.952831	1.14085e-07	no
	ENSG00000110955.8	ATP5F1B	no		-0.38016	0.00170898	no		-0.711804	5.76509e-11	no		-0.687725	2.14287e-07	no
	ENSG00000110958.15	PTGES3	no		-0.770633	3.17531e-11	no		-1.12551	1.65407e-20	yes		-0.951092	2.54952e-14	no
	ENSG00000110987.8	BCL7A	no		-1.54208	4.8233e-15	yes		-0.707895	5.16202e-05	no		-1.54613	1.48221e-15	yes
	ENSG00000111057.10	KRT18	no		-0.456133	0.00116139	no		1.21854	0.00355589	yes		2.10204	5.46675e-11	yes
	ENSG00000111077.17	TNS2	up		1.28567	2.9634e-18	yes		1.8183	9.09703e-06	yes		3.43054	3.74914e-39	yes
	ENSG00000111087.9	GLI1	down		-1.83057	1.36748e-09	yes		-2.34245	6.00827e-32	yes		-1.73031	6.58574e-14	yes
	ENSG00000111142.13	METAP2	no		-0.166707	0.359441	no		-0.749404	3.27227e-11	no		-0.363196	0.00742785	no
	ENSG00000111144.9	LTA4H	no		0.426458	0.00235749	no		0.283504	0.0542162	no		0.598472	1.14294e-06	no
	ENSG00000111145.7	ELK3	no		-0.535186	8.06423e-05	no		0.432964	0.0268331	no		2.39502	4.06545e-39	yes
	ENSG00000111186.12	WNT5B	up		3.12126	0.000640776	yes		2.22779	7.31075e-13	yes		2.72456	1.80813e-10	yes
	ENSG00000111196.9	MAGOHB	no		-0.680439	0.0217209	no		-1.11845	5.39801e-07	yes		-0.795739	9.891e-05	no
	ENSG00000111199.10	TRPV4	no		-1.11641	0.00179189	yes		0.316551	0.601553	no		-0.700735	0.00228716	no
	ENSG00000111206.12	FOXM1	down		-1.92417	3.98904e-19	yes		-1.90705	2.13913e-30	yes		-2.36526	1.2332e-07	yes
	ENSG00000111237.18	VPS29	no		0.20385	0.255368	no		-0.50225	0.000519923	no		0.373821	0.00663033	no
	ENSG00000111247.14	RAD51AP1	down		-2.21114	3.4939e-13	yes		-1.91259	1.50816e-20	yes		-2.60786	7.07552e-21	yes
	ENSG00000111252.10	SH2B3	no		1.41674	8.06454e-28	yes		-0.291077	0.165133	no		1.75405	5.1398e-31	yes
	ENSG00000111261.13	MANSC1	up		3.10186	2.01465e-05	yes		1.30736	4.59182e-06	yes		1.61721	3.14721e-12	yes
	ENSG00000111266.8	DUSP16	no		-0.411531	0.0346157	no		-0.325729	0.0435352	no		-0.831437	8.10866e-07	no
	ENSG00000111269.2	CREBL2	no		0.752322	6.9534e-06	no		0.820792	9.08563e-07	no		1.03746	9.35778e-15	yes
	ENSG00000111275.12	ALDH2	no		2.80156	2.081e-18	yes		0.990598	6.37885e-05	no		0.69789	0.00189531	no
	ENSG00000111300.9	NAA25	no		-0.620841	8.47581e-05	no		-1.02503	1.21896e-13	yes		-0.762378	5.50972e-10	no
	ENSG00000111305.18	GSG1	no		-0.13654	0.826751	no		-0.277133	0.755223	no		2.04111	0.000395498	yes
	ENSG00000111328.6	CDK2AP1	no		-0.306335	0.148957	no		-0.717958	0.00147689	no		0.412676	0.00577608	no
	ENSG00000111331.12	OAS3	no		-1.68365	1.66545e-20	yes		0.312155	0.366972	no		-1.35444	1.43632e-15	yes
	ENSG00000111341.9	MGP	no		-4.6258	5.13179e-47	yes		3.37711	NA	no		-2.88559	7.6567e-246	yes
	ENSG00000111348.8	ARHGDIB	no		-0.880009	1.84334e-07	no		6.03578	0.0191664	no		1.5714	4.07509e-11	yes
	ENSG00000111358.13	GTF2H3	no		-0.410781	0.011862	no		-0.843705	1.04866e-09	no		-0.400161	0.00268755	no
	ENSG00000111364.15	DDX55	no		-0.505659	0.00977405	no		-0.786888	1.36032e-06	no		-0.621806	6.2792e-06	no
	ENSG00000111404.6	RERGL	no		0	NA	no		1.14971	NA	no		-1.58096	1.1973e-33	yes
	ENSG00000111412.5	C12orf49	no		0.467856	0.00994061	no		1.04015	4.13974e-13	yes		0.41855	0.00959239	no
	ENSG00000111424.10	VDR	no		3.57784	2.88411e-23	yes		0.901607	0.553041	no		2.94482	0.000641988	yes
	ENSG00000111445.13	RFC5	down		-1.91063	3.64226e-15	yes		-1.54452	1.5088e-19	yes		-1.52052	1.65616e-18	yes
	ENSG00000111452.12	ADGRD1	up		7.58393	1.30552e-05	yes		4.97274	0.000178325	yes		6.73248	0.000143124	yes
	ENSG00000111530.12	CAND1	no		-0.32835	0.026175	no		-0.135741	0.447026	no		-0.308028	0.0055441	no
	ENSG00000111540.15	RAB5B	no		0.728545	3.42869e-07	no		1.07746	1.15684e-17	yes		0.684862	8.08384e-10	no
	ENSG00000111581.9	NUP107	no		-0.580297	0.000124312	no		-1.16203	1.99177e-18	yes		-1.06581	5.88351e-14	yes
	ENSG00000111602.11	TIMELESS	down		-1.88504	7.07263e-22	yes		-1.46891	2.17296e-22	yes		-2.17549	3.55418e-33	yes
	ENSG00000111605.16	CPSF6	no		-0.273394	0.0602143	no		-0.471502	0.000404197	no		-0.705672	9.51962e-12	no
	ENSG00000111615.13	KRR1	no		-1.0581	7.20191e-13	yes		-0.591501	0.000385038	no		-0.654362	2.54292e-07	no
	ENSG00000111639.7	MRPL51	no		-0.168874	0.376526	no		-0.5421	0.000430086	no		-0.388606	0.00733174	no
	ENSG00000111640.14	GAPDH	no		-0.325041	0.0215447	no		-0.769392	2.61073e-12	no		-0.610522	9.63031e-05	no
	ENSG00000111642.15	CHD4	no		0.0757168	0.722259	no		0.0996605	0.495079	no		0.306107	0.00821023	no
	ENSG00000111652.9	COPS7A	no		-0.0473882	0.87462	no		-0.160177	0.423646	no		-0.483366	0.000171326	no
	ENSG00000111653.19	ING4	no		0.410206	0.180148	no		1.17366	8.36508e-10	yes		0.824044	1.28338e-05	no
	ENSG00000111665.11	CDCA3	down		-1.59492	4.04194e-08	yes		-2.05244	3.06399e-18	yes		-1.99048	6.11165e-05	yes
	ENSG00000111667.13	USP5	no		-0.101524	0.653734	no		-0.24831	0.0867035	no		-0.444357	0.0011265	no
	ENSG00000111669.14	TPI1	no		-0.804384	3.22885e-10	no		-1.26143	4.72067e-27	yes		-0.736261	6.751e-09	no
	ENSG00000111670.15	GNPTAB	up		1.25334	2.54709e-13	yes		1.3954	1.21418e-14	yes		1.92035	2.17682e-21	yes
	ENSG00000111674.8	ENO2	no		-0.457349	0.741875	no		-0.461033	0.0111575	no		-0.390105	0.00166171	no
	ENSG00000111684.10	LPCAT3	no		0.105781	0.727188	no		1.04011	8.42711e-10	yes		-0.682545	2.76133e-05	no
	ENSG00000111716.12	LDHB	no		-0.599017	4.18211e-07	no		-0.620837	2.20204e-09	no		-0.988556	4.62224e-20	no
	ENSG00000111726.12	CMAS	no		-0.34019	0.0986972	no		0.0778347	0.759783	no		-0.453186	0.00870726	no
	ENSG00000111727.11	HCFC2	no		0.905874	0.0011555	no		0.495736	0.0743399	no		0.931678	1.01295e-05	no
	ENSG00000111731.12	C2CD5	no		-0.048777	0.860485	no		-0.324458	0.0638629	no		-0.421241	0.00349638	no
	ENSG00000111752.10	PHC1	no		-0.0734632	0.791754	no		0.368952	0.0209487	no		0.564748	0.000681486	no
	ENSG00000111783.12	RFX4	no		0.148873	NA	no		-2.41506	NA	no		-1.57304	0.00157481	yes
	ENSG00000111785.19	RIC8B	no		0.138546	0.681317	no		0.527322	0.0289755	no		0.875754	1.25294e-09	no
	ENSG00000111788.10	AC009533.1	down		-1.15013	0.000229299	yes		-1.38231	8.66816e-07	yes		-1.29126	1.37482e-08	yes
	ENSG00000111799.20	COL12A1	no		0.985956	0.0222131	no		0.782407	0.315091	no		3.59832	2.39807e-75	yes
	ENSG00000111801.15	BTN3A3	no		0.106988	0.771786	no		2.43116	2.25835e-07	yes		1.21855	8.08896e-06	yes
	ENSG00000111817.17	DSE	no		1.39239	2.1223e-16	yes		1.345	1.54692e-08	yes		0.960127	2.84657e-09	no
	ENSG00000111845.4	PAK1IP1	no		-0.552334	0.0139428	no		-1.25574	4.22824e-14	yes		-1.31192	2.9384e-19	yes
	ENSG00000111859.16	NEDD9	no		3.24553	4.26969e-22	yes		-0.307463	0.0481869	no		6.24957	1.31557e-20	yes
	ENSG00000111875.7	ASF1A	no		0.169965	0.515565	no		0.207798	0.298715	no		-0.797551	4.5368e-08	no
	ENSG00000111877.17	MCM9	no		-0.583084	0.0726215	no		-0.124666	0.773932	no		-0.713437	0.000710773	no
	ENSG00000111880.15	RNGTT	no		-0.554669	0.00688096	no		-0.896847	4.19525e-08	no		-0.682397	0.000137441	no
	ENSG00000111885.6	MAN1A1	no		6.39582	1.5995e-09	yes		1.08397	0.113342	no		4.57332	1.12054e-09	yes
	ENSG00000111886.10	GABRR2	no		4.07366	0.000196093	yes		3.5108	0.0836462	no		3.68997	0.000173181	yes
	ENSG00000111897.6	SERINC1	up		1.00613	7.71771e-13	yes		1.25676	4.64745e-24	yes		1.26611	2.02536e-25	yes
	ENSG00000111906.17	HDDC2	no		-0.840371	1.08152e-06	no		0.270398	0.17324	no		-1.14111	9.41104e-10	yes
	ENSG00000111911.6	HINT3	no		0.0469659	0.887398	no		0.424985	0.0284142	no		0.581065	0.00135199	no
	ENSG00000111912.19	NCOA7	up		1.49718	1.19053e-13	yes		2.33864	1.30203e-13	yes		2.20879	1.29036e-19	yes
	ENSG00000111962.7	UST	up		3.46223	2.02207e-11	yes		2.0968	7.00032e-17	yes		3.01936	2.60381e-10	yes
	ENSG00000112029.9	FBXO5	no		-0.951314	0.000179882	no		-1.31678	4.43332e-10	yes		-1.63881	3.43418e-15	yes
	ENSG00000112039.3	FANCE	down		-1.0929	1.29821e-05	yes		-1.12508	8.68954e-09	yes		-1.02854	3.14521e-06	yes
	ENSG00000112079.8	STK38	no		0.830806	1.89508e-07	no		0.146721	0.496358	no		0.538379	0.000229343	no
	ENSG00000112081.16	SRSF3	no		-0.495327	0.000420359	no		-1.02575	1.44357e-14	yes		-0.925459	2.70624e-17	no
	ENSG00000112096.17	SOD2	no		2.253	3.51579e-34	yes		-0.662901	3.17932e-05	no		1.5093	2.57989e-14	yes
	ENSG00000112110.9	MRPL18	no		-0.758201	2.01301e-06	no		-0.942892	1.40415e-09	no		-0.536039	0.00102467	no
	ENSG00000112118.18	MCM3	down		-1.02579	8.84654e-11	yes		-1.58701	5.86708e-25	yes		-1.85489	3.05067e-33	yes
	ENSG00000112139.14	MDGA1	no		-0.942825	1.50416e-10	no		0.583454	0.00863265	no		1.25468	5.30697e-16	yes
	ENSG00000112144.15	ICK	no		0.478468	0.0757886	no		0.674338	0.00281689	no		0.780729	5.62343e-05	no
	ENSG00000112146.16	FBXO9	no		0.559444	0.00037949	no		0.124724	0.522613	no		0.402045	0.00564838	no
	ENSG00000112159.11	MDN1	no		-0.546348	0.00534095	no		-1.35995	8.91476e-26	yes		-0.711594	1.49381e-05	no
	ENSG00000112167.9	SAYSD1	no		-1.5499	4.8972e-06	yes		0.10907	0.823347	no		-1.21863	9.891e-05	yes
	ENSG00000112182.14	BACH2	no		0.387349	0.204838	no		-0.971538	0.00582746	no		4.25868	4.53919e-11	yes
	ENSG00000112183.14	RBM24	no		0.0961407	0.973646	no		3.43249	1.99834e-07	yes		-1.08639	3.63526e-11	yes
	ENSG00000112208.11	BAG2	no		-0.749512	8.21725e-05	no		-1.17014	9.45909e-22	yes		0.948341	1.12898e-06	no
	ENSG00000112210.11	RAB23	no		0.0727587	0.837116	no		-0.421648	0.00884403	no		0.990631	1.96042e-08	no
	ENSG00000112242.14	E2F3	no		-0.167143	0.487406	no		0.0394903	0.884774	no		-0.539885	0.00193103	no
	ENSG00000112249.13	ASCC3	no		0.639951	1.62526e-05	no		-0.423348	0.000662617	no		0.471758	0.00036829	no
	ENSG00000112276.13	BVES	up		1.89122	4.8738e-05	yes		1.7977	7.64755e-14	yes		2.75083	0.000899166	yes
	ENSG00000112282.17	MED23	no		0.892548	8.53528e-07	no		0.478905	0.00650591	no		0.538597	0.00119914	no
	ENSG00000112297.14	CRYBG1	no		1.08537	0.0810754	no		0.508635	0.772433	no		7.55589	1.41563e-05	yes
	ENSG00000112304.10	ACOT13	no		-1.61469	1.78848e-16	yes		-0.713705	2.29577e-05	no		-1.10687	1.11958e-08	yes
	ENSG00000112306.7	RPS12	no		-0.539499	1.69853e-05	no		-0.632954	1.28959e-08	no		-0.88192	2.25044e-13	no
	ENSG00000112308.12	C6orf62	no		0.697465	6.10035e-08	no		0.471857	0.000330112	no		0.801077	3.40306e-09	no
	ENSG00000112312.9	GMNN	no		-0.638813	0.00609131	no		-1.00954	2.92067e-07	yes		-1.22786	5.42555e-11	yes
	ENSG00000112319.18	EYA4	no		-0.242016	0.182918	no		0.309527	0.813201	no		0.775062	8.54414e-11	no
	ENSG00000112320.11	SOBP	no		0.51872	0.00825789	no		0.717247	0.000107816	no		1.99789	4.37458e-17	yes
	ENSG00000112333.11	NR2E1	no		3.89364	NA	no		-1.66355	7.41285e-07	yes		-4.38076	0.000168724	yes
	ENSG00000112339.14	HBS1L	no		-0.247426	0.1635	no		-0.592557	1.75914e-05	no		-0.466353	0.000173511	no
	ENSG00000112343.10	TRIM38	up		3.6733	6.74785e-10	yes		3.0106	0.0011012	yes		4.94299	3.04817e-11	yes
	ENSG00000112394.16	SLC16A10	no		-1.62017	7.87363e-08	yes		-0.0262938	0.965751	no		-1.93487	1.82115e-13	yes
	ENSG00000112406.4	HECA	no		1.13158	2.9251e-06	yes		0.576568	0.0477474	no		1.58617	2.77067e-09	yes
	ENSG00000112419.14	PHACTR2	up		1.24788	3.58685e-15	yes		1.53323	9.19938e-07	yes		1.6804	0.00356424	yes
	ENSG00000112473.17	SLC39A7	no		0.24425	0.11693	no		0.436509	0.00231132	no		0.553095	1.09886e-06	no
	ENSG00000112531.16	QKI	no		0.622819	4.534e-05	no		0.102123	0.591674	no		0.418865	0.000215227	no
	ENSG00000112541.13	PDE10A	no		2.37229	0.318971	no		1.51199	0.67011	no		2.75189	0.00129722	yes
	ENSG00000112562.18	SMOC2	no		3.44768	NA	no		4.27349	9.80164e-07	yes		-0.756891	6.63559e-09	no
	ENSG00000112576.12	CCND3	no		0.411256	0.0344702	no		-1.58774	2.83713e-39	yes		-1.17261	8.98051e-10	yes
	ENSG00000112578.9	BYSL	no		-0.619604	0.000719798	no		-1.22408	8.23779e-18	yes		-1.09482	2.50161e-08	yes
	ENSG00000112599.8	GUCA1B	no		-0.466058	0.304352	no		-0.47135	0.58679	no		2.20284	0.000194324	yes
	ENSG00000112640.14	PPP2R5D	no		-0.19026	0.303771	no		-0.528226	0.000132069	no		-0.770479	7.93248e-09	no
	ENSG00000112655.15	PTK7	no		0.760963	2.49104e-09	no		-0.0944514	0.649853	no		0.731423	1.62056e-07	no
	ENSG00000112658.7	SRF	no		-0.411501	0.00522718	no		-0.665713	0.000188572	no		-0.916452	1.3419e-10	no
	ENSG00000112667.12	DNPH1	down		-1.39419	6.07004e-14	yes		-1.28706	7.17245e-15	yes		-1.96194	5.41594e-25	yes
	ENSG00000112679.14	DUSP22	no		0.349494	0.205381	no		-0.2795	0.210137	no		0.74321	0.00118737	no
	ENSG00000112695.11	COX7A2	no		-0.251506	0.130987	no		-0.483724	0.000229515	no		-0.682474	2.08227e-06	no
	ENSG00000112697.15	TMEM30A	no		0.196849	0.230934	no		0.41521	0.0102099	no		0.872173	3.64412e-13	no
	ENSG00000112715.21	VEGFA	no		1.05669	4.3097e-15	yes		0.913565	1.55274e-07	no		2.06803	7.79285e-29	yes
	ENSG00000112742.9	TTK	down		-2.2631	1.46499e-16	yes		-1.86454	4.52871e-23	yes		-2.45842	1.09307e-17	yes
	ENSG00000112759.17	SLC29A1	no		-1.92932	3.60986e-45	yes		-0.195105	0.402907	no		-1.10182	1.13335e-15	yes
	ENSG00000112763.15	BTN2A1	no		0.370811	0.0703402	no		1.17546	1.07417e-11	yes		0.615001	0.00414138	no
	ENSG00000112769.18	LAMA4	up		6.28135	2.13466e-151	yes		4.9535	2.06244e-22	yes		8.05706	3.9735e-07	yes
	ENSG00000112773.15	TENT5A	up		1.69275	1.06259e-06	yes		2.31467	2.31047e-18	yes		1.34333	0.00112907	yes
	ENSG00000112851.14	ERBIN	no		0.136275	0.54491	no		1.36243	5.18797e-23	yes		0.825467	6.49719e-10	no
	ENSG00000112877.7	CEP72	down		-1.78801	1.00839e-05	yes		-1.51305	1.64027e-07	yes		-1.46873	2.17069e-05	yes
	ENSG00000112893.9	MAN2A1	no		1.76859	1.48773e-33	yes		0.206812	0.263051	no		3.25306	9.19652e-53	yes
	ENSG00000112936.18	C7	no		5.04293	4.49087e-20	yes		-1.03454	4.32564e-06	yes		1.72946	3.30105e-23	yes
	ENSG00000112941.13	TENT4A	no		-0.446412	0.0274688	no		-0.896594	2.25276e-07	no		-0.945384	1.63426e-09	no
	ENSG00000112964.13	GHR	up		2.23191	1.0925e-06	yes		2.01315	0.00755498	yes		2.06114	1.46848e-09	yes
	ENSG00000112972.14	HMGCS1	no		0.578616	2.89698e-05	no		-1.22834	0.0261926	no		-1.11877	8.30893e-20	yes
	ENSG00000112984.11	KIF20A	down		-1.64496	8.76696e-12	yes		-1.61189	1.75538e-21	yes		-2.28769	0.000685695	yes
	ENSG00000112996.10	MRPS30	no		-1.17533	8.6532e-16	yes		-0.866799	2.99033e-09	no		-0.642247	0.000468311	no
	ENSG00000113013.12	HSPA9	no		-0.959381	4.45264e-15	no		-1.34488	1.21847e-28	yes		-1.12435	1.41433e-30	yes
	ENSG00000113048.16	MRPS27	no		-0.687895	2.3356e-06	no		-1.11415	2.36331e-18	yes		-1.09627	3.93506e-22	yes
	ENSG00000113068.9	PFDN1	no		0.699224	3.42526e-06	no		0.292311	0.0774938	no		1.20664	7.075e-15	yes
	ENSG00000113070.7	HBEGF	up		2.54161	6.37364e-35	yes		3.54466	1.33098e-16	yes		4.60395	2.99661e-81	yes
	ENSG00000113083.13	LOX	up		7.39371	2.28108e-76	yes		5.79554	0.00867095	yes		4.3882	1.11447e-10	yes
	ENSG00000113119.12	TMCO6	no		-1.01153	7.42617e-05	yes		-1.27326	3.93792e-15	yes		-0.658783	0.00189244	no
	ENSG00000113140.10	SPARC	no		1.78418	6.40858e-46	yes		0.947491	1.03498e-21	no		0.64213	4.66651e-11	no
	ENSG00000113161.15	HMGCR	no		-0.711216	1.05709e-06	no		-0.600656	8.21325e-05	no		-0.465429	7.49343e-06	no
	ENSG00000113163.16	COL4A3BP	no		0.285814	0.142215	no		0.30444	0.073806	no		1.47798	4.67717e-19	yes
	ENSG00000113209.8	PCDHB5	no		-0.522208	0.81128	no		1.16658	0.450576	no		0.526796	0.000583605	no
	ENSG00000113231.13	PDE8B	no		0.617869	0.87587	no		0.651817	0.772433	no		3.48823	0.00212073	yes
	ENSG00000113240.12	CLK4	up		1.06303	9.80659e-07	yes		1.12139	6.28819e-08	yes		1.62263	2.89577e-19	yes
	ENSG00000113272.13	THG1L	no		-0.164963	0.626467	no		-0.555219	0.00291977	no		-0.994474	3.68751e-10	no
	ENSG00000113318.9	MSH3	no		0.346451	0.1635	no		0.391812	0.110731	no		0.706829	0.00261538	no
	ENSG00000113328.18	CCNG1	no		0.482422	5.04931e-05	no		0.0283814	0.880739	no		0.680786	1.50487e-08	no
	ENSG00000113356.11	POLR3G	down		-1.50151	1.29431e-12	yes		-2.53497	2.93339e-16	yes		-1.52936	4.65371e-06	yes
	ENSG00000113368.11	LMNB1	down		-1.98445	1.16117e-22	yes		-1.97267	1.70249e-35	yes		-2.47719	1.9247e-12	yes
	ENSG00000113369.8	ARRDC3	no		1.1041	3.32567e-10	yes		1.27724	2.35576e-18	yes		0.889455	5.60487e-09	no
	ENSG00000113387.11	SUB1	no		0.132189	0.459346	no		-0.357396	0.0121377	no		-0.564817	5.56218e-07	no
	ENSG00000113389.15	NPR3	no		5.25647	0.000380356	yes		0.627638	0.316823	no		2.52488	2.33082e-07	yes
	ENSG00000113407.13	TARS	no		0.0689981	0.727192	no		-1.02777	4.40819e-13	yes		-0.506393	3.99287e-05	no
	ENSG00000113441.15	LNPEP	no		0.379881	0.0490171	no		0.349533	0.0428058	no		0.460844	0.00581863	no
	ENSG00000113460.12	BRIX1	down		-1.04002	1.01493e-10	yes		-1.82693	3.13108e-27	yes		-1.24395	6.30515e-15	yes
	ENSG00000113555.5	PCDH12	no		0.764453	0.125298	no		1.22293	0.525082	no		1.92384	0.00947465	yes
	ENSG00000113569.15	NUP155	down		-1.17172	4.06525e-16	yes		-1.48831	3.48952e-28	yes		-1.37276	8.8289e-23	yes
	ENSG00000113578.17	FGF1	up		3.81773	5.98437e-13	yes		2.71216	0.00753492	yes		1.62208	0.00695457	yes
	ENSG00000113580.14	NR3C1	up		3.2804	6.24018e-21	yes		2.67743	7.15312e-21	yes		1.97228	4.67181e-29	yes
	ENSG00000113583.7	C5orf15	no		0.935364	7.32795e-13	no		1.03037	3.60829e-16	yes		0.715905	4.91407e-07	no
	ENSG00000113594.9	LIFR	no		0.368294	0.376542	no		1.96394	1.94985e-07	yes		0.500096	2.83293e-07	no
	ENSG00000113615.12	SEC24A	no		0.505107	0.0092664	no		0.251366	0.191076	no		0.516179	0.002121	no
	ENSG00000113649.11	TCERG1	no		-0.765178	1.63379e-08	no		-0.986736	1.50454e-14	no		-0.929364	4.37859e-14	no
	ENSG00000113657.12	DPYSL3	up		1.63212	0.00157826	yes		1.5942	0.000395736	yes		4.61312	2.35773e-25	yes
	ENSG00000113719.15	ERGIC1	no		-0.0409914	0.842162	no		0.761189	8.12397e-10	no		1.21196	8.01397e-26	yes
	ENSG00000113721.13	PDGFRB	up		3.52424	0.00158651	yes		3.65465	9.95185e-12	yes		3.40622	2.6993e-37	yes
	ENSG00000113739.10	STC2	up		3.93705	1.43797e-150	yes		2.06658	1.08306e-05	yes		1.87972	2.34217e-24	yes
	ENSG00000113742.12	CPEB4	up		1.87704	3.20625e-16	yes		3.21197	4.13353e-63	yes		1.52326	3.97484e-13	yes
	ENSG00000113758.13	DBN1	no		0.785722	2.49698e-10	no		-0.101825	0.52681	no		0.402233	0.00013116	no
	ENSG00000113763.11	UNC5A	no		7.26365	2.67648e-91	yes		-1.45353	0.000884706	yes		-1.36869	0.000408186	yes
	ENSG00000113790.10	EHHADH	no		0.717078	0.191795	no		-0.0198092	0.966736	no		1.74849	5.27619e-06	yes
	ENSG00000113810.15	SMC4	no		-1.28745	1.85651e-15	yes		-1.82098	1.32693e-58	yes		-0.995982	6.70696e-11	no
	ENSG00000113812.13	ACTR8	no		0.575356	0.00334108	no		0.468878	0.015566	no		0.493693	0.00541686	no
	ENSG00000113845.9	TIMMDC1	no		0.425549	0.00417716	no		0.0751463	0.724168	no		0.497244	0.00072832	no
	ENSG00000113916.17	BCL6	up		3.42246	1.26751e-45	yes		3.90013	5.63818e-32	yes		2.0759	4.01115e-21	yes
	ENSG00000114019.14	AMOTL2	no		1.06437	1.00816e-14	yes		0.809653	6.556e-06	no		1.46242	1.31509e-16	yes
	ENSG00000114021.11	NIT2	no		-0.603131	0.000623799	no		-0.438175	0.0116596	no		-1.27508	6.61436e-19	yes
	ENSG00000114026.21	OGG1	no		-0.462519	0.0688092	no		-0.48605	0.00594472	no		-0.720302	1.52214e-06	no
	ENSG00000114054.13	PCCB	no		-0.263124	0.114688	no		-0.626989	5.85348e-06	no		-0.996603	5.01568e-14	no
	ENSG00000114115.9	RBP1	up		9.1546	5.93311e-24	yes		2.32347	4.62833e-49	yes		2.67517	2.69212e-10	yes
	ENSG00000114120.11	SLC25A36	no		0.0640765	0.80454	no		0.248761	0.138152	no		0.684662	1.24748e-07	no
	ENSG00000114125.13	RNF7	no		0.228933	0.183682	no		0.793588	9.73769e-10	no		0.601587	1.10044e-05	no
	ENSG00000114127.10	XRN1	no		0.589062	0.00183365	no		0.886435	6.61699e-07	no		0.813703	1.05361e-08	no
	ENSG00000114166.7	KAT2B	no		2.05808	2.31633e-11	yes		0.721642	0.00176018	no		1.47884	1.86303e-10	yes
	ENSG00000114270.17	COL7A1	no		2.57593	3.05647e-28	yes		0.708748	0.00168941	no		3.48785	4.73577e-68	yes
	ENSG00000114315.3	HES1	no		0.936657	0.0369052	no		0.594417	0.0397207	no		2.95166	2.45877e-10	yes
	ENSG00000114316.12	USP4	no		-0.238487	0.181107	no		-0.0378615	0.878781	no		0.663575	5.44368e-06	no
	ENSG00000114346.13	ECT2	down		-1.15975	1.6678e-11	yes		-1.87921	2.68383e-50	yes		-1.54013	4.37027e-14	yes
	ENSG00000114353.16	GNAI2	no		0.801142	2.08163e-09	no		0.257506	0.0790638	no		1.32368	1.55741e-30	yes
	ENSG00000114391.12	RPL24	no		-0.279542	0.0484656	no		-0.412577	0.000159342	no		-0.44431	0.00111394	no
	ENSG00000114405.10	C3orf14	down		-1.63473	0.00257049	yes		-1.76767	5.41735e-05	yes		-2.01969	1.66156e-12	yes
	ENSG00000114423.19	CBLB	no		0.547283	0.150786	no		2.92319	5.87433e-18	yes		1.01817	6.82513e-07	yes
	ENSG00000114439.18	BBX	no		0.327569	0.0891586	no		4.18414	3.19617e-32	yes		0.938271	7.23518e-09	no
	ENSG00000114450.9	GNB4	no		-0.163446	0.431472	no		-0.850098	5.5404e-09	no		-0.945213	1.15657e-19	no
	ENSG00000114480.12	GBE1	no		1.51612	7.67822e-15	yes		0.344645	0.256626	no		1.11865	9.55344e-09	yes
	ENSG00000114491.13	UMPS	no		-0.317723	0.100697	no		-0.521383	0.000701419	no		-0.654263	8.97022e-06	no
	ENSG00000114544.16	SLC41A3	no		0.0607546	0.840666	no		0.818296	1.46369e-06	no		0.60086	0.00269071	no
	ENSG00000114626.17	ABTB1	up		1.08072	3.75412e-06	yes		2.31739	2.43838e-17	yes		3.207	3.206e-38	yes
	ENSG00000114631.10	PODXL2	no		-0.989039	3.74249e-07	no		0.0593635	0.838736	no		-1.14911	4.32095e-13	yes
	ENSG00000114646.9	CSPG5	down		-1.92462	0.000993036	yes		-1.86936	0.000178422	yes		-1.157	3.83088e-05	yes
	ENSG00000114654.7	EFCC1	no		0.429005	0.479504	no		3.58049	0.178348	no		-2.26715	4.51327e-11	yes
	ENSG00000114656.11	KIAA1257	no		-0.122909	0.916379	no		-0.518329	0.215469	no		-1.50698	7.77801e-05	yes
	ENSG00000114670.13	NEK11	no		-0.0653049	0.899648	no		0.25727	0.444142	no		0.958498	0.00556481	no
	ENSG00000114686.8	MRPL3	no		-0.884026	6.79582e-10	no		-1.05021	4.05196e-12	yes		-1.17245	4.85211e-19	yes
	ENSG00000114735.9	HEMK1	no		0.624578	0.0018384	no		0.564395	0.00222756	no		1.10985	5.0299e-10	yes
	ENSG00000114742.13	WDR48	no		0.365865	0.0403238	no		0.658946	5.88802e-06	no		0.455254	0.000870893	no
	ENSG00000114767.6	RRP9	no		-0.802806	7.81761e-06	no		-1.37197	1.93058e-11	yes		-1.17354	2.63528e-11	yes
	ENSG00000114770.16	ABCC5	no		0.510799	0.00149171	no		0.0638253	0.758142	no		0.404889	0.00798814	no
	ENSG00000114771.13	AADAC	no		0.148969	NA	no		2.80969	NA	no		1.41596	1.1018e-34	yes
	ENSG00000114779.19	ABHD14B	no		-1.01114	2.73066e-06	yes		-0.0880931	0.751016	no		-0.879797	1.64625e-05	no
	ENSG00000114784.3	EIF1B	no		-0.129135	0.627162	no		0.369702	0.0228357	no		1.1746	2.22295e-13	yes
	ENSG00000114796.15	KLHL24	no		0.159721	0.674508	no		1.293	1.08814e-14	yes		0.508372	0.00269259	no
	ENSG00000114850.6	SSR3	no		1.16272	1.81472e-26	yes		0.996836	2.09706e-16	no		0.627345	1.44075e-06	no
	ENSG00000114853.13	ZBTB47	no		0.408185	0.179965	no		-0.0723522	0.858767	no		0.663844	0.000764755	no
	ENSG00000114857.17	NKTR	no		0.509266	0.00330971	no		0.107145	0.566615	no		0.361657	0.00960508	no
	ENSG00000114861.19	FOXP1	no		4.23232	0.0110063	no		3.32182	0.000840257	yes		1.8581	0.00218543	yes
	ENSG00000114942.13	EEF1B2	no		-0.273097	0.0550341	no		-0.617277	1.58535e-07	no		-0.569167	1.11304e-08	no
	ENSG00000114948.12	ADAM23	no		0.167704	0.843987	no		1.93646	5.95647e-23	yes		2.54984	1.20173e-59	yes
	ENSG00000114978.17	MOB1A	no		0.11154	0.568496	no		-0.599239	2.91829e-06	no		-0.373983	0.000240404	no
	ENSG00000114999.7	TTL	no		0.413362	0.0117714	no		-0.331954	0.00982078	no		0.618272	1.44885e-07	no
	ENSG00000115009.12	CCL20	no		4.41553	2.03229e-13	yes		1.08817	NA	no		6.91094	0.00803	yes
	ENSG00000115041.12	KCNIP3	no		2.00825	0.00395786	yes		0.171673	0.791889	no		1.35298	0.00152443	yes
	ENSG00000115042.9	FAHD2A	no		0.00837255	0.981969	no		0.304212	0.108369	no		-0.582429	0.00121804	no
	ENSG00000115053.15	NCL	no		-0.590952	1.91934e-06	no		-1.23832	5.93706e-21	yes		-0.929898	1.9076e-15	no
	ENSG00000115073.7	ACTR1B	no		0.537843	0.00122567	no		0.307831	0.0387814	no		0.739248	3.48804e-08	no
	ENSG00000115091.11	ACTR3	no		0.0211576	0.929874	no		-0.442713	0.000211721	no		-0.319196	0.00189243	no
	ENSG00000115109.13	EPB41L5	no		0.820093	0.000155177	no		0.65895	1.33054e-05	no		0.891466	2.93648e-07	no
	ENSG00000115128.6	SF3B6	no		-0.820013	1.20149e-09	no		-0.833297	4.59449e-10	no		-0.670857	2.24285e-07	no
	ENSG00000115129.13	TP53I3	no		-0.625306	0.000299819	no		-0.416965	0.007685	no		-1.06315	1.10297e-11	yes
	ENSG00000115163.14	CENPA	down		-2.37173	1.05942e-15	yes		-2.01365	2.14413e-17	yes		-2.72354	1.69879e-05	yes
	ENSG00000115170.13	ACVR1	no		0.991285	1.3286e-06	no		0.867288	0.000111653	no		2.0872	7.22106e-10	yes
	ENSG00000115183.14	TANC1	up		2.21375	1.74762e-38	yes		3.0942	3.18048e-82	yes		1.50796	2.61089e-21	yes
	ENSG00000115226.9	FNDC4	up		1.26137	0.0039956	yes		2.31101	9.34581e-15	yes		1.59602	6.51219e-17	yes
	ENSG00000115232.13	ITGA4	no		0.829437	4.06961e-07	no		0.253731	0.908863	no		4.33351	8.68233e-07	yes
	ENSG00000115233.11	PSMD14	no		-0.594992	1.15748e-05	no		-1.05336	1.0217e-16	yes		-1.012	4.63427e-13	yes
	ENSG00000115241.10	PPM1G	no		-0.601408	7.00512e-06	no		-1.0908	4.33529e-19	yes		-0.588438	1.44563e-06	no
	ENSG00000115255.10	REEP6	no		-1.40264	0.000398681	yes		0.603946	0.00373526	no		-1.12028	2.49516e-05	yes
	ENSG00000115266.11	APC2	no		-0.745479	0.0828675	no		-0.410759	0.142562	no		-1.90053	9.82825e-22	yes
	ENSG00000115275.11	MOGS	no		-0.239897	0.130014	no		0.303058	0.0440737	no		0.35809	0.00641048	no
	ENSG00000115286.19	NDUFS7	no		-0.474453	0.00718614	no		-0.624463	0.000101397	no		-0.632518	0.00103282	no
	ENSG00000115289.13	PCGF1	no		-1.08949	1.00765e-08	yes		-0.412443	0.182355	no		-0.834646	5.67563e-05	no
	ENSG00000115295.19	CLIP4	no		1.97945	4.85174e-26	yes		2.05044	3.57598e-22	yes		0.472604	0.002283	no
	ENSG00000115306.15	SPTBN1	up		1.70164	8.39079e-42	yes		1.53068	2.22836e-35	yes		1.82711	1.10793e-70	yes
	ENSG00000115317.11	HTRA2	no		-0.580452	0.000925241	no		-0.258743	0.167542	no		0.608377	0.00025771	no
	ENSG00000115318.11	LOXL3	no		-0.881209	4.58716e-16	no		-0.0373055	0.936009	no		1.04562	2.94793e-05	yes
	ENSG00000115363.13	EVA1A	up		1.58034	5.35777e-11	yes		3.05072	0.00106282	yes		8.64022	4.23959e-08	yes
	ENSG00000115364.13	MRPL19	no		-0.248439	0.230538	no		-0.806732	6.84518e-07	no		-0.58099	4.58666e-05	no
	ENSG00000115365.11	LANCL1	no		-0.242834	0.200399	no		0.132781	0.490508	no		-0.499281	0.000844372	no
	ENSG00000115368.9	WDR75	no		-0.625423	1.48967e-05	no		-1.20527	7.50901e-15	yes		-1.03662	7.72817e-22	yes
	ENSG00000115380.19	EFEMP1	no		3.66056	0.0960606	no		-1.43831	5.63508e-07	yes		1.03037	3.03754e-30	yes
	ENSG00000115392.11	FANCL	no		-1.20927	1.8956e-06	yes		-0.642621	1.83919e-05	no		1.0763	1.37544e-14	yes
	ENSG00000115414.18	FN1	up		9.77987	2.37744e-53	yes		4.22276	6.25948e-194	yes		7.05263	1.08523e-63	yes
	ENSG00000115415.18	STAT1	no		-0.984897	1.08646e-09	no		-0.538147	0.000140481	no		-0.46827	0.00125672	no
	ENSG00000115457.9	IGFBP2	up		4.06041	1.00731e-112	yes		3.5988	2.58031e-114	yes		2.7408	7.79696e-144	yes
	ENSG00000115461.4	IGFBP5	up		5.70065	5.30057e-35	yes		3.4286	4.39839e-06	yes		4.73324	5.40668e-144	yes
	ENSG00000115484.14	CCT4	no		-0.619704	4.85567e-07	no		-1.05769	4.4069e-24	yes		-0.885304	8.1661e-15	no
	ENSG00000115486.11	GGCX	no		1.06867	6.67114e-14	yes		0.711098	8.17185e-07	no		1.43497	4.85904e-36	yes
	ENSG00000115520.8	COQ10B	no		-0.166198	0.481478	no		0.352571	0.14885	no		-0.453906	0.00588347	no
	ENSG00000115524.15	SF3B1	no		0.0670343	0.731177	no		0.0359117	0.840902	no		0.346859	0.000146914	no
	ENSG00000115525.17	ST3GAL5	no		0.00526922	0.987748	no		2.49406	7.6842e-19	yes		2.19989	9.41651e-62	yes
	ENSG00000115539.13	PDCL3	no		-0.606165	0.00425929	no		-0.513916	0.0110315	no		-0.758897	0.00622281	no
	ENSG00000115541.10	HSPE1	down		-1.10928	8.48317e-11	yes		-1.16021	3.51326e-10	yes		-1.35397	2.94071e-21	yes
	ENSG00000115602.16	IL1RL1	no		2.14954	1.29272e-08	yes		4.6972	0.101066	no		1.67443	2.63624e-07	yes
	ENSG00000115604.10	IL18R1	no		-0.116284	0.936245	no		0.903985	0.0575361	no		-3.06511	4.35503e-28	yes
	ENSG00000115641.18	FHL2	no		3.04355	1.06216e-49	yes		0.717015	0.0198502	no		2.2078	8.89961e-14	yes
	ENSG00000115648.13	MLPH	no		-0.05082	0.985615	no		0.754446	NA	no		5.97518	4.01194e-08	yes
	ENSG00000115652.14	UXS1	no		1.21072	8.74536e-14	yes		0.92255	1.13503e-09	no		0.747237	1.19689e-07	no
	ENSG00000115661.13	STK16	no		0.432236	0.0534271	no		0.605667	0.00359278	no		0.637588	0.000499956	no
	ENSG00000115687.13	PASK	no		-1.98691	1.33952e-12	yes		-1.5721	5.45708e-12	yes		-0.928061	2.55258e-05	no
	ENSG00000115756.12	HPCAL1	no		1.39297	6.85002e-12	yes		1.95126	1.78511e-15	yes		0.875772	8.90828e-08	no
	ENSG00000115758.12	ODC1	no		-0.123941	0.570409	no		-0.841784	1.53055e-08	no		-0.376355	0.00823268	no
	ENSG00000115761.15	NOL10	no		-0.515745	0.0123005	no		-1.06634	1.13922e-10	yes		-0.835454	2.75377e-09	no
	ENSG00000115816.14	CEBPZ	no		-0.38484	0.0182913	no		-1.0706	1.75005e-13	yes		-0.583506	2.44187e-06	no
	ENSG00000115827.13	DCAF17	no		0.0400206	0.907686	no		-0.473773	0.019407	no		-0.636036	4.6101e-05	no
	ENSG00000115839.17	RAB3GAP1	no		0.514553	0.000718137	no		0.27933	0.0736574	no		0.643164	1.01545e-05	no
	ENSG00000115840.13	SLC25A12	no		0.244875	0.267973	no		-0.245045	0.261673	no		-0.585479	0.000110317	no
	ENSG00000115866.10	DARS	no		-0.857839	1.72112e-09	no		-0.46298	0.00138159	no		-0.884716	2.62218e-10	no
	ENSG00000115875.18	SRSF7	no		-0.61979	8.03011e-05	no		-1.03904	4.80668e-11	yes		-0.961337	2.56351e-17	no
	ENSG00000115884.10	SDC1	up		1.63083	6.60626e-25	yes		1.08827	2.22478e-14	yes		1.35315	2.87471e-16	yes
	ENSG00000115902.10	SLC1A4	no		1.96888	5.03512e-07	yes		0.781941	0.164695	no		-0.585232	0.0038923	no
	ENSG00000115935.17	WIPF1	no		1.67713	4.69074e-05	yes		0.941525	0.220713	no		1.9466	0.00151101	yes
	ENSG00000115942.8	ORC2	no		-0.887977	9.88254e-09	no		-0.955756	4.04409e-08	no		-0.584586	0.000123213	no
	ENSG00000115946.7	PNO1	no		-0.303675	0.099928	no		-1.16852	1.24353e-09	yes		-0.769451	8.22064e-06	no
	ENSG00000115993.12	TRAK2	up		1.68985	9.44342e-29	yes		1.18849	4.26353e-14	yes		1.68281	2.49529e-24	yes
	ENSG00000116001.15	TIA1	no		0.631519	2.90852e-06	no		0.688694	5.07787e-07	no		0.551635	2.44118e-06	no
	ENSG00000116005.11	PCYOX1	up		1.03405	3.53523e-11	yes		1.13575	3.07941e-15	yes		1.55515	5.86746e-37	yes
	ENSG00000116016.13	EPAS1	no		1.45979	2.99852e-20	yes		1.14658	0.0271462	no		5.68936	1.20607e-25	yes
	ENSG00000116017.10	ARID3A	no		1.04736	6.0645e-13	yes		-0.0301848	0.903366	no		0.806533	2.96999e-08	no
	ENSG00000116062.14	MSH6	down		-1.3087	1.00337e-19	yes		-1.30581	1.0217e-16	yes		-1.26302	3.23326e-24	yes
	ENSG00000116096.5	SPR	no		-0.902537	0.000293242	no		4.58363	NA	no		-0.743949	0.00380064	no
	ENSG00000116106.11	EPHA4	no		1.89258	4.98712e-15	yes		0.824125	0.19721	no		5.67487	0.000159591	yes
	ENSG00000116117.17	PARD3B	no		3.3054	0.0365668	no		4.13761	3.46275e-05	yes		1.37551	4.4746e-06	yes
	ENSG00000116120.9	FARSB	no		-0.72581	1.40843e-05	no		-1.35621	1.04169e-23	yes		-0.877215	2.41179e-12	no
	ENSG00000116161.17	CACYBP	down		-1.10193	2.302e-13	yes		-1.07356	3.02628e-16	yes		-1.17734	2.24125e-20	yes
	ENSG00000116171.17	SCP2	no		0.17263	0.347092	no		0.330285	0.0198501	no		0.480134	0.000224263	no
	ENSG00000116191.17	RALGPS2	up		6.97384	2.31155e-76	yes		1.34004	3.25716e-09	yes		2.2484	8.34707e-68	yes
	ENSG00000116209.11	TMEM59	no		0.805724	1.40189e-10	no		1.6792	1.62369e-32	yes		1.21721	4.35303e-22	yes
	ENSG00000116221.15	MRPL37	no		-0.641612	3.12707e-05	no		-0.99758	3.02747e-16	no		-0.928356	5.9048e-10	no
	ENSG00000116251.9	RPL22	no		-0.429689	0.000404806	no		-0.519723	1.09702e-06	no		-0.716471	5.65889e-10	no
	ENSG00000116260.16	QSOX1	up		1.06667	5.46566e-16	yes		1.2589	6.10345e-21	yes		2.09743	1.23199e-83	yes
	ENSG00000116266.10	STXBP3	no		-0.690998	1.67579e-06	no		0.170181	0.450981	no		-0.43009	0.000196383	no
	ENSG00000116337.15	AMPD2	no		-0.454721	0.00398135	no		-0.942685	1.17232e-11	no		-0.859285	9.27315e-13	no
	ENSG00000116353.15	MECR	no		-0.613887	0.00244147	no		-0.628344	0.00194582	no		-0.626238	0.00141961	no
	ENSG00000116396.14	KCNC4	up		3.11338	1.12718e-12	yes		1.15813	2.87173e-08	yes		4.71028	2.37795e-09	yes
	ENSG00000116406.18	EDEM3	no		0.783921	1.21332e-05	no		0.410391	0.02862	no		0.574122	6.76901e-05	no
	ENSG00000116455.13	WDR77	no		-0.108117	0.664549	no		-1.27986	3.1342e-15	yes		-1.09565	1.31025e-11	yes
	ENSG00000116459.10	ATP5PB	no		-0.183987	0.238089	no		-0.742101	2.70324e-11	no		-0.61146	3.05749e-07	no
	ENSG00000116473.14	RAP1A	no		0.994429	2.32163e-09	no		0.0803595	0.717195	no		1.12714	4.11061e-12	yes
	ENSG00000116525.13	TRIM62	no		2.46724	1.92283e-18	yes		0.864911	0.00214197	no		1.21871	3.29258e-07	yes
	ENSG00000116544.11	DLGAP3	no		-0.469997	0.660833	no		-1.06082	1.3884e-10	yes		-2.75639	1.12087e-18	yes
	ENSG00000116560.10	SFPQ	no		-0.14363	0.452175	no		-0.581229	9.07373e-07	no		-0.289326	0.00743002	no
	ENSG00000116574.5	RHOU	no		-0.210355	0.218449	no		1.45118	1.32153e-16	yes		3.53328	6.04048e-40	yes
	ENSG00000116580.18	GON4L	no		0.172674	0.425287	no		0.38679	0.0169124	no		0.418396	0.00338305	no
	ENSG00000116584.17	ARHGEF2	no		-0.0676312	0.759336	no		0.773373	0.0763186	no		0.957451	1.04642e-11	no
	ENSG00000116649.9	SRM	no		-0.579584	0.00132839	no		-1.48987	2.8043e-21	yes		-0.967659	5.84526e-09	no
	ENSG00000116661.10	FBXO2	no		-1.21601	6.44994e-11	yes		-0.952221	1.00726e-09	no		-1.15824	0.000290775	yes
	ENSG00000116670.14	MAD2L2	no		-0.693002	0.00021919	no		-1.1725	9.67917e-13	yes		-1.0764	4.57571e-10	yes
	ENSG00000116679.15	IVNS1ABP	no		-0.087482	0.743113	no		-0.31496	0.147973	no		-0.495916	0.000192451	no
	ENSG00000116688.16	MFN2	no		-0.0548271	0.7981	no		-0.600453	2.5183e-06	no		-0.47095	4.55281e-05	no
	ENSG00000116691.10	MIIP	no		-0.0800565	0.834007	no		-0.508459	0.019999	no		-1.00325	1.21831e-07	yes
	ENSG00000116698.21	SMG7	no		0.169588	0.430005	no		-0.291409	0.0301938	no		-0.342562	0.00749271	no
	ENSG00000116704.7	SLC35D1	no		1.36031	1.00194e-14	yes		-0.0221646	0.942694	no		0.676613	0.000787729	no
	ENSG00000116717.11	GADD45A	no		-0.0823015	0.665316	no		1.92356	4.68108e-27	yes		2.18327	3.07141e-32	yes
	ENSG00000116721.9	PRAMEF1	no		6.01085	4.77615e-15	yes		-0.041983	0.975507	no		4.38189	0.00139819	yes
	ENSG00000116729.13	WLS	no		0.280377	0.0694549	no		1.02879	2.55302e-16	yes		2.26803	2.48333e-45	yes
	ENSG00000116750.13	UCHL5	no		-1.00061	5.52125e-10	yes		-1.32002	1.09663e-19	yes		-0.991739	2.60338e-13	no
	ENSG00000116754.13	SRSF11	no		0.459556	0.000354992	no		0.0750444	0.674556	no		0.697115	4.08142e-12	no
	ENSG00000116774.11	OLFML3	no		2.54307	3.46588e-73	yes		3.99562	3.08837e-51	yes		0.451348	7.23506e-05	no
	ENSG00000116809.11	ZBTB17	no		-0.196196	0.423117	no		-0.366784	0.0882082	no		-0.543889	0.000167763	no
	ENSG00000116830.11	TTF2	no		-0.388955	0.0810743	no		-1.32108	2.77788e-18	yes		-1.58966	1.23521e-28	yes
	ENSG00000116852.14	KIF21B	no		1.19145	0.028617	no		-0.497467	0.171016	no		1.74543	9.06353e-06	yes
	ENSG00000116857.16	TMEM9	no		0.396847	0.0406066	no		0.710426	1.81502e-07	no		0.852474	3.91464e-09	no
	ENSG00000116898.11	MRPS15	no		-0.869245	1.00215e-07	no		-1.17924	4.10113e-17	yes		-1.22783	1.57022e-18	yes
	ENSG00000116906.12	GNPAT	no		-0.472838	0.00455347	no		-0.788379	1.93455e-08	no		-0.432919	0.00740217	no
	ENSG00000116922.14	C1orf109	no		-0.521482	0.0180512	no		-1.03372	1.91174e-10	yes		-0.782464	2.34137e-06	no
	ENSG00000116954.7	RRAGC	no		0.469097	0.0624373	no		0.706079	0.00081859	no		0.621761	0.00629271	no
	ENSG00000116962.14	NID1	no		0.850468	1.18385e-09	no		-0.224537	0.720688	no		0.855184	8.61739e-14	no
	ENSG00000116977.18	LGALS8	up		1.38843	1.6765e-17	yes		1.29902	1.87286e-19	yes		1.48477	8.1831e-20	yes
	ENSG00000116990.10	MYCL	no		-0.266201	0.583658	no		-0.0992946	0.859239	no		-1.12437	4.10196e-05	yes
	ENSG00000116991.10	SIPA1L2	no		0.471717	0.00522028	no		3.18682	2.78619e-36	yes		4.40828	1.13248e-15	yes
	ENSG00000117013.15	KCNQ4	down		-1.29676	0.00960461	yes		-1.61314	0.00018587	yes		-2.86739	2.89638e-07	yes
	ENSG00000117016.9	RIMS3	no		-0.688696	0.0236946	no		-0.631397	0.000558521	no		-0.655264	0.000481684	no
	ENSG00000117020.16	AKT3	no		-0.155097	0.652006	no		2.52649	0.0122162	no		2.62385	6.14864e-05	yes
	ENSG00000117036.11	ETV3	no		0.468224	0.0228635	no		-0.0774701	0.755223	no		0.49082	0.00119122	no
	ENSG00000117054.13	ACADM	no		0.183182	0.376232	no		-0.129159	0.486713	no		0.512169	0.000282595	no
	ENSG00000117115.12	PADI2	no		2.20675	0.00294256	yes		-0.708757	2.38611e-05	no		-2.90403	2.73133e-06	yes
	ENSG00000117118.9	SDHB	no		-0.679933	6.30415e-06	no		-1.05626	2.95387e-13	yes		-1.02369	7.95881e-12	yes
	ENSG00000117133.10	RPF1	no		-0.289172	0.140075	no		-0.47373	0.0159036	no		-0.520825	0.00251423	no
	ENSG00000117139.16	KDM5B	no		0.641023	0.000323635	no		0.600784	4.28447e-05	no		1.07801	1.15268e-13	yes
	ENSG00000117143.13	UAP1	no		-0.700818	6.98526e-07	no		-0.228013	0.314213	no		-0.447879	0.00301326	no
	ENSG00000117151.12	CTBS	no		0.440742	0.0460291	no		1.40064	5.11879e-14	yes		0.773672	0.000486877	no
	ENSG00000117152.13	RGS4	no		-0.793087	1.1519e-06	no		4.16921	3.42066e-16	yes		3.15454	7.76739e-06	yes
	ENSG00000117226.11	GBP3	up		1.55796	4.8149e-16	yes		7.6605	7.85815e-05	yes		3.24204	5.46164e-12	yes
	ENSG00000117228.9	GBP1	no		-0.700798	0.00119478	no		5.0393	NA	no		-0.737571	0.00642716	no
	ENSG00000117242.7	PINK1-AS	no		1.11337	6.37168e-06	yes		0.912557	0.000240621	no		0.778304	0.000219071	no
	ENSG00000117245.12	KIF17	no		-0.229125	0.686266	no		-1.38096	3.17673e-06	yes		-1.90398	4.97738e-06	yes
	ENSG00000117266.15	CDK18	no		2.70459	2.96086e-78	yes		0.194562	0.582955	no		2.24052	0.00229708	yes
	ENSG00000117298.14	ECE1	no		1.17456	1.45504e-22	yes		0.711539	5.24131e-08	no		1.08235	3.14357e-22	yes
	ENSG00000117305.14	HMGCL	no		0.144676	0.559803	no		0.380624	0.0355299	no		0.612438	6.13668e-05	no
	ENSG00000117335.19	CD46	no		0.946269	5.29173e-12	no		0.868639	1.72839e-09	no		1.76061	2.60368e-55	yes
	ENSG00000117385.15	P3H1	no		0.313363	0.0292459	no		0.868107	3.42737e-12	no		0.573425	5.83273e-05	no
	ENSG00000117395.12	EBNA1BP2	no		-1.388	6.60305e-29	yes		-1.088	5.69117e-15	yes		-0.80023	1.76914e-07	no
	ENSG00000117399.13	CDC20	down		-2.01309	8.53123e-22	yes		-2.13753	1.01676e-32	yes		-2.27232	0.000127908	yes
	ENSG00000117407.16	ARTN	no		-1.6241	5.42367e-05	yes		0.653977	0.660661	no		-1.41886	2.10217e-10	yes
	ENSG00000117419.14	ERI3	no		-0.480145	0.0056817	no		-0.417714	0.0135184	no		-0.564968	0.000315192	no
	ENSG00000117450.13	PRDX1	no		0.684263	7.24451e-10	no		-1.24874	3.39692e-26	yes		-0.591585	7.21344e-05	no
	ENSG00000117500.12	TMED5	no		-0.00127892	0.996689	no		0.400432	0.00176155	no		0.447927	0.00133178	no
	ENSG00000117519.15	CNN3	no		0.420905	0.00254709	no		1.14645	4.69786e-21	yes		1.09289	6.40857e-14	yes
	ENSG00000117523.16	PRRC2C	no		0.0554542	0.86356	no		-0.387701	0.00176997	no		-0.412557	0.00139363	no
	ENSG00000117533.14	VAMP4	no		0.0807844	0.788843	no		0.291335	0.376339	no		0.948074	1.12672e-09	no
	ENSG00000117543.20	DPH5	no		-0.456355	0.0183296	no		-0.624189	0.000245706	no		-0.920482	9.85102e-11	no
	ENSG00000117586.10	TNFSF4	no		1.70762	0.0141668	no		2.06986	0.0334125	no		2.43276	0.000162648	yes
	ENSG00000117593.9	DARS2	no		-0.6571	0.00141258	no		-1.60184	1.58252e-28	yes		-0.844695	2.633e-08	no
	ENSG00000117594.9	HSD11B1	no		3.22416	9.69606e-66	yes		2.02498	NA	no		7.85506	0.00035965	yes
	ENSG00000117602.11	RCAN3	no		0.304652	0.361747	no		0.847187	2.38123e-06	no		0.827401	0.000898844	no
	ENSG00000117616.17	RSRP1	no		0.626141	0.00195777	no		0.514432	0.000606057	no		0.836845	7.25421e-08	no
	ENSG00000117625.13	RCOR3	no		0.293622	0.179295	no		0.646175	4.49011e-05	no		0.564099	0.000261752	no
	ENSG00000117632.22	STMN1	no		0.219643	0.225319	no		0.546843	1.7056e-06	no		-0.475855	0.00127364	no
	ENSG00000117640.17	MTFR1L	no		0.352854	0.0740804	no		0.934486	4.8966e-10	no		0.4924	0.00032962	no
	ENSG00000117643.14	MAN1C1	up		5.21174	2.83586e-31	yes		2.59996	9.16259e-15	yes		1.18941	1.09586e-05	yes
	ENSG00000117650.12	NEK2	down		-2.30094	1.27521e-14	yes		-2.12308	4.00534e-32	yes		-2.38436	4.227e-14	yes
	ENSG00000117713.19	ARID1A	no		-0.560108	0.000662086	no		-0.538429	5.14892e-06	no		-0.712392	1.2141e-07	no
	ENSG00000117724.12	CENPF	down		-2.08216	5.24663e-24	yes		-2.0673	9.79954e-59	yes		-2.53128	6.39613e-05	yes
	ENSG00000117748.9	RPA2	no		-0.574832	0.00176113	no		-0.923498	5.23466e-09	no		-0.729711	1.15915e-07	no
	ENSG00000117751.17	PPP1R8	no		-0.0359574	0.896285	no		-0.133468	0.545906	no		-0.374361	0.00643155	no
	ENSG00000117834.12	SLC5A9	no		5.5558	NA	no		-0.308923	0.922333	no		5.05633	1.95327e-07	yes
	ENSG00000117859.18	OSBPL9	no		0.271196	0.110404	no		1.2545	1.42258e-22	yes		1.50364	7.5544e-22	yes
	ENSG00000117868.15	ESYT2	no		-0.553913	0.000117245	no		0.176363	0.322258	no		0.543545	0.00100816	no
	ENSG00000117877.10	CD3EAP	down		-1.3358	2.37072e-11	yes		-1.60512	2.70106e-11	yes		-1.11195	1.35306e-08	yes
	ENSG00000117984.13	CTSD	no		0.139508	0.575155	no		1.92442	2.97551e-37	yes		0.679133	0.000278061	no
	ENSG00000118096.7	IFT46	up		1.36488	0.000108222	yes		1.23397	6.21923e-07	yes		1.48553	4.00875e-07	yes
	ENSG00000118137.9	APOA1	no		-2.54012	0.431458	no		3.39468	5.44106e-70	yes		1.14269	5.08513e-05	yes
	ENSG00000118160.13	SLC8A2	no		-3.22484	1.35902e-08	yes		-0.737296	0.00380699	no		-3.33702	3.13206e-08	yes
	ENSG00000118181.10	RPS25	no		-0.54876	8.61306e-06	no		-0.527845	9.35892e-07	no		-0.666931	1.24441e-07	no
	ENSG00000118193.11	KIF14	down		-2.05475	5.05751e-18	yes		-2.26988	1.75874e-39	yes		-2.47415	2.80663e-06	yes
	ENSG00000118194.18	TNNT2	up		2.31853	1.28905e-49	yes		4.0065	4.71816e-26	yes		5.0261	4.89657e-26	yes
	ENSG00000118197.13	DDX59	no		-0.144488	0.71533	no		0.264185	0.452842	no		-1.03471	6.53396e-07	yes
	ENSG00000118217.5	ATF6	no		0.553814	0.000178271	no		0.734336	1.22698e-05	no		0.662601	8.25581e-07	no
	ENSG00000118257.16	NRP2	up		6.67513	1.74585e-23	yes		3.34077	3.50602e-14	yes		2.29502	4.43738e-68	yes
	ENSG00000118263.14	KLF7	no		0.287134	0.298907	no		0.0330494	0.905098	no		2.34524	8.31224e-45	yes
	ENSG00000118292.8	C1orf54	no		-0.133772	0.680721	no		-3.11799	4.59377e-65	yes		-0.84164	0.000114513	no
	ENSG00000118298.10	CA14	down		-3.13764	2.64999e-46	yes		-2.37622	5.57049e-32	yes		-4.01692	5.53055e-10	yes
	ENSG00000118308.15	LRMP	no		0.148964	NA	no		-0.157492	NA	no		3.98137	3.11911e-18	yes
	ENSG00000118402.5	ELOVL4	no		3.31048	2.62719e-24	yes		0.493792	0.00468653	no		0.795775	0.00402351	no
	ENSG00000118407.14	FILIP1	no		0.811086	0.109174	no		7.5984	2.37089e-05	yes		5.19753	0.00664965	yes
	ENSG00000118412.12	CASP8AP2	no		-0.650958	0.00243382	no		-0.876175	2.61824e-06	no		-0.807743	0.00115347	no
	ENSG00000118454.12	ANKRD13C	no		0.558289	0.011549	no		0.51547	0.00130598	no		0.44623	0.00700023	no
	ENSG00000118482.11	PHF3	no		-0.0961954	0.707293	no		0.0115326	0.966736	no		0.60934	4.40015e-07	no
	ENSG00000118508.4	RAB32	no		0.871355	2.85601e-06	no		0.306889	0.53992	no		1.46217	8.55072e-09	yes
	ENSG00000118515.11	SGK1	up		1.70067	3.40372e-17	yes		2.40239	1.49702e-29	yes		2.08004	1.1137e-16	yes
	ENSG00000118518.15	RNF146	no		0.373882	0.0584324	no		1.09415	2.45285e-09	yes		0.864559	1.08271e-09	no
	ENSG00000118523.5	CCN2	up		3.22599	1.95617e-91	yes		2.1655	2.99139e-27	yes		4.86012	2.04046e-11	yes
	ENSG00000118526.6	TCF21	no		-0.559288	0.00537339	no		-0.160075	NA	no		-0.535486	3.91789e-07	no
	ENSG00000118579.12	MED28	no		-0.193667	0.284115	no		-0.284916	0.0315881	no		-0.4256	0.000395757	no
	ENSG00000118600.11	RXYLT1	no		0.0372932	0.919698	no		-0.236981	0.359246	no		0.541065	0.00977534	no
	ENSG00000118655.4	DCLRE1B	no		-0.252869	0.447402	no		-1.32082	1.06734e-07	yes		-1.28172	1.73993e-10	yes
	ENSG00000118689.14	FOXO3	no		1.46701	1.01399e-10	yes		1.65733	1.64585e-19	yes		0.60902	8.9736e-07	no
	ENSG00000118707.9	TGIF2	no		-0.939434	1.87763e-06	no		-1.12272	6.35821e-12	yes		-1.17115	2.77799e-11	yes
	ENSG00000118762.7	PKD2	no		1.04518	2.30397e-09	yes		0.962929	8.45677e-13	no		1.5839	3.12231e-24	yes
	ENSG00000118777.11	ABCG2	no		1.75318	0.528223	no		2.05448	4.54802e-06	yes		4.44878	2.76539e-06	yes
	ENSG00000118894.14	EEF2KMT	down		-1.05139	1.32407e-06	yes		-1.14953	6.58035e-09	yes		-1.15791	1.76839e-07	yes
	ENSG00000118898.15	PPL	no		3.02385	3.29127e-30	yes		0.583306	0.00454785	no		1.2727	7.1785e-11	yes
	ENSG00000118922.17	KLF12	up		7.34557	0.000128459	yes		5.69162	2.48285e-05	yes		6.73028	2.03156e-19	yes
	ENSG00000118965.14	WDR35	no		-0.401369	0.0705272	no		-0.572358	7.38342e-05	no		-0.427364	0.00180119	no
	ENSG00000118971.7	CCND2	no		1.51733	2.26383e-30	yes		-0.122524	0.764426	no		-0.929608	2.76683e-07	no
	ENSG00000118985.15	ELL2	no		1.36594	2.77317e-10	yes		1.73647	2.31393e-14	yes		-0.766307	7.49164e-13	no
	ENSG00000118997.13	DNAH7	no		0.0195995	0.993884	no		0.192664	0.849605	no		-0.991846	7.33413e-08	no
	ENSG00000119041.10	GTF3C3	no		-0.250704	0.171445	no		0.0310145	0.900189	no		-0.510682	0.000811372	no
	ENSG00000119042.16	SATB2	up		1.45585	0.00783508	yes		1.9353	0.00432783	yes		2.48671	0.00054155	yes
	ENSG00000119138.4	KLF9	no		0.41497	0.224693	no		2.03947	0.000619717	yes		-0.896615	3.89838e-05	no
	ENSG00000119139.18	TJP2	no		1.47159	0.288708	no		1.2401	0.488656	no		2.65645	4.52187e-05	yes
	ENSG00000119242.8	CCDC92	no		0.449172	0.228853	no		0.122679	0.773897	no		1.3186	1.92906e-06	yes
	ENSG00000119280.16	C1orf198	no		1.12395	2.49792e-08	yes		0.452928	0.0287643	no		2.70785	8.55189e-67	yes
	ENSG00000119285.10	HEATR1	no		-0.398356	0.0440069	no		-1.19382	2.44151e-18	yes		-0.514773	4.24026e-05	no
	ENSG00000119314.15	PTBP3	no		-0.240482	0.208783	no		-0.579252	2.89125e-05	no		-0.683532	6.59912e-07	no
	ENSG00000119326.14	CTNNAL1	up		1.5928	2.18395e-33	yes		1.32456	3.05604e-22	yes		1.67916	8.8687e-37	yes
	ENSG00000119333.11	WDR34	no		-1.15724	2.02474e-10	yes		-1.28922	1.82441e-25	yes		-0.598323	2.2684e-06	no
	ENSG00000119335.16	SET	no		-0.513339	5.48507e-05	no		-1.06236	1.57939e-22	yes		-0.533082	5.27619e-06	no
	ENSG00000119383.19	PTPA	no		-0.373755	0.0113414	no		-0.383656	0.00928912	no		-0.457914	0.00035614	no
	ENSG00000119392.14	GLE1	no		-0.283707	0.25605	no		-0.378921	0.034264	no		-0.426733	0.00837705	no
	ENSG00000119397.16	CNTRL	no		-1.65591	2.75267e-13	yes		0.0002673	0.99989	no		-1.12091	1.47307e-06	yes
	ENSG00000119401.10	TRIM32	no		-0.0368781	0.904382	no		0.0185472	0.952799	no		1.41144	4.41082e-17	yes
	ENSG00000119403.14	PHF19	no		-0.679694	0.0014824	no		-0.275756	0.239577	no		-0.99521	0.000284379	no
	ENSG00000119408.16	NEK6	no		0.0417808	0.862894	no		0.157988	0.475898	no		0.997632	7.94888e-13	no
	ENSG00000119421.6	NDUFA8	no		-0.48105	0.0105152	no		-0.46974	0.00484697	no		-0.858625	6.17931e-06	no
	ENSG00000119431.9	HDHD3	no		-0.891465	0.00252201	no		-0.527712	0.0528135	no		-0.752366	0.0017706	no
	ENSG00000119508.17	NR4A3	no		0.723369	0.527595	no		-1.2717	0.00791867	yes		2.17161	8.60065e-06	yes
	ENSG00000119514.6	GALNT12	no		-0.420168	0.325532	no		-1.02491	0.0064941	yes		1.36186	9.23017e-05	yes
	ENSG00000119522.16	DENND1A	no		-0.382123	0.0745547	no		-0.542635	0.00469359	no		-0.617554	0.000117378	no
	ENSG00000119537.16	KDSR	no		0.230041	0.167384	no		0.141185	0.498842	no		0.585615	0.00105467	no
	ENSG00000119541.9	VPS4B	no		0.797504	6.00442e-07	no		0.155573	0.481743	no		0.421193	0.00450809	no
	ENSG00000119547.5	ONECUT2	no		-0.702211	0.396692	no		2.80486	0.000150925	yes		2.92992	1.07096e-11	yes
	ENSG00000119596.17	YLPM1	no		0.0281866	0.916494	no		-0.186888	0.265185	no		0.407879	0.00123543	no
	ENSG00000119599.16	DCAF4	no		0.325988	0.152469	no		-0.739702	0.00586529	no		-0.888739	8.68555e-07	no
	ENSG00000119632.3	IFI27L2	no		0.0264237	0.936542	no		1.38225	2.01073e-10	yes		1.95518	7.07869e-10	yes
	ENSG00000119636.15	BBOF1	no		0.560111	0.194681	no		0.505885	0.450992	no		1.27178	0.000377559	yes
	ENSG00000119638.12	NEK9	no		0.0870804	0.612772	no		2.11793	0.0145617	no		0.330978	0.00265804	no
	ENSG00000119655.10	NPC2	up		1.57855	9.46112e-27	yes		1.30711	7.1153e-19	yes		1.50691	2.25635e-20	yes
	ENSG00000119661.14	DNAL1	no		0.192889	0.386167	no		0.0138614	0.973617	no		-0.70012	2.5846e-07	no
	ENSG00000119673.14	ACOT2	down		-1.08791	3.24557e-09	yes		-1.21191	7.03443e-08	yes		-1.52363	1.78773e-14	yes
	ENSG00000119681.11	LTBP2	no		0.516372	0.00163508	no		1.42425	2.99505e-06	yes		2.68526	3.03819e-23	yes
	ENSG00000119684.15	MLH3	no		-0.483684	0.0102382	no		-0.084085	0.823347	no		-0.52962	0.00209367	no
	ENSG00000119688.20	ABCD4	no		0.929165	6.6618e-08	no		1.17956	7.0812e-12	yes		1.11095	2.52446e-10	yes
	ENSG00000119689.14	DLST	no		-0.0967836	0.587084	no		-0.57342	9.33002e-06	no		-0.538136	0.000134265	no
[truncated: 8,626 more rows]

## Sheet: Bulk mRNA drug foldchanges
	Supplementary Data 3 | Genes differentially expressed upon mTORi and HDACi combination treatment in MRT organoids.
					60T_Combination				78T_Combination				103T_Combination
	ENSEMBL	gene_name	sig overlap		log2FoldChange	padj	sig		log2FoldChange	padj	sig		log2FoldChange	padj	sig
	ENSG00000000003.14	TSPAN6	no		1.66633	4.2322e-26	yes		0.883167	3.96617e-10	yes		1.34795	5.25069e-14	yes
	ENSG00000000419.12	DPM1	no		-0.149122	0.469725	no		-0.614607	6.10442e-05	yes		-0.555635	0.000484574	yes
	ENSG00000000460.16	C1orf112	down		-1.6158	1.17644e-06	yes		-1.24143	1.29503e-06	yes		-1.24428	5.0998e-06	yes
	ENSG00000001036.13	FUCA2	no		0.573326	5.02737e-05	yes		1.6025	1.27976e-14	yes		0.765018	2.25051e-05	yes
	ENSG00000001084.11	GCLC	no		-0.00146931	0.998183	no		1.07915	5.85135e-11	yes		-1.0356	3.85288e-09	yes
	ENSG00000001167.14	NFYA	no		-0.0541996	0.860971	no		-0.25365	0.182442	no		-0.501469	0.00186619	yes
	ENSG00000001461.16	NIPAL3	up		1.65682	1.22323e-17	yes		1.557	1.88172e-25	yes		1.83447	3.35201e-26	yes
	ENSG00000001497.16	LAS1L	no		-0.601324	0.000121941	yes		-0.911302	6.25343e-11	yes		-0.818686	3.69467e-09	yes
	ENSG00000001617.11	SEMA3F	no		0.81542	0.037976	no		1.56042	4.02795e-05	yes		-1.17339	0.00154874	yes
	ENSG00000001629.9	ANKIB1	no		0.439816	0.00659876	yes		0.251733	0.115633	no		0.805157	7.07908e-13	yes
	ENSG00000002330.13	BAD	no		0.298584	0.220526	no		-0.197562	0.3145	no		0.976725	4.42552e-07	yes
	ENSG00000002549.12	LAP3	no		-0.23187	0.146937	no		-0.354228	0.0196675	no		-0.574631	0.000236934	yes
	ENSG00000002834.17	LASP1	no		0.728505	1.06892e-08	yes		1.16638	1.04772e-23	yes		1.9378	1.26901e-45	yes
	ENSG00000002933.7	TMEM176A	no		0	NA	no		0	NA	no		7.46962	0.000828187	yes
	ENSG00000003096.14	KLHL13	no		0.383244	0.466844	no		-0.904874	3.51623e-13	yes		2.46446	0.000197517	yes
	ENSG00000003137.8	CYP26B1	up		2.35344	8.5004e-26	yes		3.14486	3.99558e-21	yes		5.82366	2.6792e-81	yes
	ENSG00000003393.14	ALS2	no		0.0157305	0.959392	no		0.196628	0.272666	no		0.799464	8.79565e-10	yes
	ENSG00000003402.19	CFLAR	no		-0.523352	2.13354e-05	yes		0.916069	3.37862e-12	yes		0.717864	8.62927e-10	yes
	ENSG00000003436.15	TFPI	up		1.80076	2.23699e-08	yes		1.32805	0.0026083	yes		8.76117	7.58182e-28	yes
	ENSG00000003756.16	RBM5	no		0.662447	9.93436e-07	yes		0.663124	1.25289e-07	yes		0.563407	1.10949e-06	yes
	ENSG00000004139.13	SARM1	no		1.11044	2.07426e-05	yes		-0.319583	0.083251	no		-0.461229	0.00290622	yes
	ENSG00000004142.11	POLDIP2	no		-0.30727	0.0522195	no		-0.719925	8.42166e-08	yes		-0.410015	0.00132414	yes
	ENSG00000004455.16	AK2	no		-0.437194	0.00113206	yes		-0.834285	4.67397e-10	yes		-0.396141	0.00132409	yes
	ENSG00000004478.7	FKBP4	down		-1.11611	2.26111e-17	yes		-1.0187	1.13371e-10	yes		-1.4261	1.05961e-33	yes
	ENSG00000004534.14	RBM6	no		0.648121	4.7512e-05	yes		0.347395	0.0218915	no		0.442095	6.45534e-05	yes
	ENSG00000004660.14	CAMKK1	no		-1.03986	0.00806082	yes		-0.561434	0.0579745	no		-0.993871	0.000635925	yes
	ENSG00000004777.18	ARHGAP33	no		-0.4006	0.313739	no		-0.264823	0.294699	no		-0.737438	0.000985647	yes
	ENSG00000004779.9	NDUFAB1	no		-0.47888	0.00898739	yes		-1.1277	6.26559e-18	yes		-1.0601	5.43793e-12	yes
	ENSG00000004864.13	SLC25A13	no		0.607717	0.000272352	yes		0.465435	0.00535413	yes		0.894259	0.000431158	yes
	ENSG00000004866.20	ST7	no		-1.03916	1.39605e-08	yes		0.529976	0.123615	no		-0.508566	2.55934e-05	yes
	ENSG00000004897.11	CDC27	no		0.103192	0.586273	no		-0.631884	2.21383e-06	yes		-0.62571	1.22905e-06	yes
	ENSG00000005020.12	SKAP2	no		0.198346	0.507231	no		1.13653	7.83887e-11	yes		0.880218	3.34472e-10	yes
	ENSG00000005022.5	SLC25A5	no		-0.90994	7.79423e-13	yes		-1.31604	2.51932e-23	yes		-1.36027	9.97261e-29	yes
	ENSG00000005100.12	DHX33	no		-0.747545	6.03835e-06	yes		-1.18871	6.36719e-15	yes		-0.889473	1.58755e-11	yes
	ENSG00000005156.11	LIG3	no		-1.64951	1.28815e-28	yes		-0.697838	6.98693e-05	yes		-0.833709	9.23652e-07	yes
	ENSG00000005189.19	REXO5	down		-1.95031	9.52993e-06	yes		-1.13597	2.93193e-06	yes		-1.23643	2.95966e-07	yes
	ENSG00000005194.14	CIAPIN1	no		0.0927008	0.702341	no		-0.513224	0.000859443	yes		-0.483435	0.00309439	yes
	ENSG00000005243.9	COPZ2	no		1.92729	NA	no		-0.16001	0.962931	no		1.83117	9.53583e-06	yes
	ENSG00000005302.17	MSL3	no		0.871887	1.02593e-05	yes		-0.248891	0.367431	no		0.584998	0.000830604	yes
	ENSG00000005436.13	GCFC2	no		-0.906869	7.10301e-07	yes		-0.083028	0.779114	no		-0.989711	3.30176e-09	yes
	ENSG00000005469.11	CROT	up		1.39023	0.000338467	yes		1.22178	2.54579e-09	yes		2.5727	5.0342e-37	yes
	ENSG00000005513.9	SOX8	no		1.38877	0.488152	no		-0.579057	0.0729464	no		-1.32203	0.000360093	yes
	ENSG00000005801.16	ZNF195	no		-0.304682	0.104421	no		-0.501674	0.00558205	yes		-0.540332	0.00381024	yes
	ENSG00000005812.10	FBXL3	no		0.792336	2.63598e-05	yes		0.369126	0.0672766	no		0.955422	2.10734e-07	yes
	ENSG00000005884.17	ITGA3	up		3.73787	3.16708e-106	yes		2.74697	2.22627e-61	yes		4.63546	1.15129e-73	yes
	ENSG00000005893.15	LAMP2	no		0.893586	3.29917e-10	yes		1.24748	2.26143e-19	yes		1.25922	3.53438e-26	yes
	ENSG00000006016.10	CRLF1	no		0.303033	0.788961	no		-0.720551	0.251757	no		-1.79099	1.04369e-05	yes
	ENSG00000006025.11	AC003665.1	up		3.14144	1.04305e-07	yes		2.17487	3.39515e-06	yes		1.22477	0.000106703	yes
	ENSG00000006042.11	TMEM98	up		3.0659	0.000123575	yes		2.85603	9.84575e-07	yes		1.73719	0.00955974	yes
	ENSG00000006047.12	YBX2	no		-4.25766	0.0526569	no		-1.56998	1.66794e-05	yes		-0.848254	0.000103969	yes
	ENSG00000006071.13	ABCC8	no		1.67003	0.584946	no		-0.217204	0.674139	no		-1.15173	0.0019427	yes
	ENSG00000006118.14	TMEM132A	up		1.55148	4.39264e-25	yes		1.7672	1.11039e-44	yes		1.83676	1.26978e-63	yes
	ENSG00000006282.20	SPATA20	no		0.492297	0.00139552	yes		1.18689	2.10433e-14	yes		1.09741	1.09568e-15	yes
	ENSG00000006283.17	CACNA1G	no		1.78489	0.000145012	yes		-0.134445	0.673528	no		-0.84146	0.00160272	yes
	ENSG00000006327.13	TNFRSF12A	no		0.306815	0.0405298	no		0.0714423	0.782301	no		1.59173	1.78847e-15	yes
	ENSG00000006432.15	MAP3K9	up		4.83005	9.33153e-78	yes		1.80401	9.62351e-20	yes		2.57885	4.89287e-33	yes
	ENSG00000006451.7	RALA	no		-0.373211	0.0123588	no		-0.483761	0.000521265	yes		1.27738	1.79163e-19	yes
	ENSG00000006530.15	AGK	no		-0.905821	6.83797e-05	yes		-0.771614	0.000255983	yes		-0.732751	1.9282e-05	yes
	ENSG00000006534.15	ALDH3B1	no		3.15586	0.214267	no		2.25822	0.00468837	yes		4.00097	3.47228e-10	yes
	ENSG00000006606.8	CCL26	no		0.334446	0.916704	no		0.57753	0.489539	no		-2.74277	4.01115e-21	yes
	ENSG00000006607.13	FARP2	no		0.189909	0.400013	no		-0.168972	0.426677	no		-0.504123	9.62283e-05	yes
	ENSG00000006625.17	GGCT	no		-0.373681	0.138081	no		-0.995192	1.84315e-08	yes		-0.930088	1.51832e-07	yes
	ENSG00000006634.7	DBF4	down		-1.54349	6.25193e-14	yes		-1.80313	3.69361e-21	yes		-1.77789	1.87343e-16	yes
	ENSG00000006695.10	COX10	no		-0.758468	0.00551202	yes		-0.671468	0.00147835	yes		-1.22371	2.75457e-07	yes
	ENSG00000006712.14	PAF1	no		0.0547757	0.842038	no		-0.00410418	0.987837	no		0.429542	0.00562284	yes
	ENSG00000006715.15	VPS41	no		0.274921	0.09953	no		0.721944	1.72123e-07	yes		0.805704	1.61909e-11	yes
	ENSG00000006740.16	ARHGAP44	no		-1.8116	0.00161129	yes		-0.112434	0.802395	no		-1.01749	0.00615842	yes
	ENSG00000006744.18	ELAC2	no		-0.219777	0.216323	no		-0.709932	8.08576e-07	yes		-0.652377	2.26536e-06	yes
	ENSG00000006756.15	ARSD	up		1.70135	1.53785e-11	yes		2.62651	1.10093e-27	yes		2.49851	1.36791e-21	yes
	ENSG00000007047.14	MARK4	no		0.388605	0.0589275	no		0.53403	0.00215842	yes		0.695867	6.91585e-06	yes
	ENSG00000007080.10	CCDC124	no		-0.764226	7.2569e-08	yes		-0.821023	9.09186e-09	yes		-0.847745	1.72596e-06	yes
	ENSG00000007129.17	CEACAM21	no		0	NA	no		-0.160006	NA	no		5.27306	0.00205712	yes
	ENSG00000007171.17	NOS2	no		-3.67375	4.00235e-05	yes		-0.614774	0.699337	no		-3.64487	4.28153e-06	yes
	ENSG00000007264.14	MATK	down		-2.39794	9.25021e-11	yes		-1.50628	9.73666e-08	yes		-1.68624	7.61889e-19	yes
	ENSG00000007376.7	RPUSD1	no		-0.0235084	0.953451	no		-1.4503	3.66954e-13	yes		-0.794285	2.7421e-05	yes
	ENSG00000007384.15	RHBDF1	no		1.02073	8.21489e-12	yes		0.0286967	0.913325	no		1.10319	2.0488e-12	yes
	ENSG00000007866.19	TEAD3	no		0.957506	1.11666e-05	yes		0.301413	0.184063	no		0.809095	5.17074e-07	yes
	ENSG00000007923.15	DNAJC11	no		-0.379628	0.0198486	no		-0.662339	3.55259e-06	yes		-0.676721	1.16962e-08	yes
	ENSG00000007944.14	MYLIP	up		5.70435	0.000122683	yes		1.25376	0.0083722	yes		3.72827	0.00193204	yes
	ENSG00000007968.6	E2F2	down		-3.20547	7.34125e-15	yes		-2.33353	1.25717e-21	yes		-3.08289	3.27229e-27	yes
	ENSG00000008018.8	PSMB1	no		-0.0714013	0.727893	no		-0.508962	4.44664e-05	yes		-0.378611	0.00278985	yes
	ENSG00000008056.13	SYN1	no		-0.979439	0.582094	no		-0.74209	0.30657	no		-2.15798	0.00013316	yes
	ENSG00000008083.13	JARID2	no		0.877017	6.11029e-05	yes		1.49633	4.31473e-19	yes		2.30455	1.32774e-42	yes
	ENSG00000008086.11	CDKL5	up		1.69523	3.40603e-06	yes		3.35526	1.14861e-20	yes		2.42596	7.30306e-12	yes
	ENSG00000008118.9	CAMK1G	no		1.9079	1.31581e-18	yes		3.88191	0.0935616	no		10.6676	1.82359e-11	yes
	ENSG00000008300.16	CELSR3	no		-0.653305	6.94631e-05	yes		-1.7339	2.39749e-33	yes		-1.00306	1.78971e-09	yes
	ENSG00000008323.15	PLEKHG6	no		-1.59915	0.505651	no		0.490141	0.639018	no		-2.00795	2.07553e-07	yes
	ENSG00000008324.11	SS18L2	no		-0.410849	0.170697	no		-0.586722	0.0096073	yes		-0.739645	0.00016319	yes
	ENSG00000008382.15	MPND	no		-1.08827	0.000243107	yes		-0.388039	0.0624475	no		-1.06738	1.516e-06	yes
	ENSG00000008441.16	NFIX	no		0.237302	0.191187	no		-0.578568	0.046694	no		-0.593665	0.000649757	yes
	ENSG00000008513.14	ST3GAL1	up		1.66301	1.10642e-27	yes		3.33833	5.11774e-12	yes		3.6534	1.39895e-49	yes
	ENSG00000008735.13	MAPK8IP2	no		-1.18929	1.63683e-10	yes		-0.821644	9.90067e-08	yes		-1.06254	1.93391e-11	yes
	ENSG00000008838.19	MED24	no		-0.177844	0.399655	no		-0.328636	0.0215495	no		-0.427065	0.000725794	yes
	ENSG00000008988.9	RPS20	no		-0.28151	0.037373	no		-0.367536	0.000665876	yes		-0.498495	2.86763e-05	yes
	ENSG00000009413.15	REV3L	no		0.233193	0.27543	no		0.480256	0.00133944	yes		0.326443	0.00946634	yes
	ENSG00000009780.15	FAM76A	no		-0.276788	0.496249	no		-0.247609	0.558584	no		-0.629539	0.0086691	yes
	ENSG00000010165.19	EEF1AKNMT	no		-0.590271	0.000472726	yes		-0.679924	2.88312e-05	yes		-1.22581	6.54517e-24	yes
	ENSG00000010219.13	DYRK4	no		0.553575	0.0369782	no		0.709948	0.00574937	yes		0.721673	0.00336716	yes
	ENSG00000010270.13	STARD3NL	no		0.923003	2.41841e-07	yes		0.555035	0.00188124	yes		0.660962	0.000340077	yes
	ENSG00000010278.13	CD9	no		-1.0654	2.56416e-18	yes		1.75112	4.06863e-33	yes		1.64157	4.80826e-13	yes
	ENSG00000010292.12	NCAPD2	no		-1.0346	1.82098e-14	yes		-0.866895	1.9594e-12	yes		-1.07102	4.06046e-13	yes
	ENSG00000010295.19	IFFO1	no		1.70205	0.355754	no		0.346414	0.732598	no		2.65106	0.00832767	yes
	ENSG00000010310.8	GIPR	no		-0.793582	0.0180103	no		0.371288	0.0658146	no		-1.04567	0.00012703	yes
	ENSG00000010319.6	SEMA3G	no		-4.71592	0.0574017	no		1.61472	0.0578899	no		1.4183	3.42217e-07	yes
	ENSG00000010322.15	NISCH	no		0.672422	1.44436e-07	yes		0.954755	4.47989e-14	yes		0.90837	9.39682e-10	yes
	ENSG00000010404.17	IDS	up		2.24284	2.45303e-50	yes		1.69493	1.61163e-28	yes		1.1276	2.72896e-16	yes
	ENSG00000010438.16	PRSS3	no		4.34962	0.0912131	no		-1.45757	NA	no		6.85939	0.00961931	yes
	ENSG00000010704.18	HFE	no		-1.28441	1.21966e-09	yes		0.0450971	0.969896	no		-1.01323	0.000750718	yes
	ENSG00000010810.17	FYN	up		4.97942	7.03217e-157	yes		2.71074	2.41183e-22	yes		3.41819	7.3126e-51	yes
	ENSG00000010818.9	HIVEP2	up		2.91521	3.37415e-26	yes		2.11928	8.39767e-07	yes		2.57948	1.51401e-34	yes
	ENSG00000011028.13	AC080038.1	up		2.11661	4.21851e-35	yes		1.04372	2.6412e-15	yes		1.78292	5.54095e-39	yes
	ENSG00000011105.12	TSPAN9	up		2.54907	1.67821e-61	yes		1.87378	6.35604e-30	yes		2.16312	7.95362e-46	yes
	ENSG00000011198.8	ABHD5	no		2.38795	3.34843e-23	yes		0.456394	0.0334908	no		1.09073	1.76914e-07	yes
	ENSG00000011260.13	UTP18	no		-0.791418	1.62196e-06	yes		-0.997059	1.6569e-12	yes		-0.910577	6.73205e-10	yes
	ENSG00000011304.19	PTBP1	no		-0.530594	3.97367e-05	yes		-0.840441	5.80666e-12	yes		-0.785047	1.68308e-09	yes
	ENSG00000011347.9	SYT7	no		0.347086	0.748586	no		0.763925	0.0118395	no		2.29365	2.44312e-09	yes
	ENSG00000011426.10	ANLN	down		-1.83894	1.29802e-21	yes		-1.94198	6.31938e-32	yes		-1.91957	0.00141555	yes
	ENSG00000011451.18	WIZ	no		-0.253202	0.173565	no		-0.408919	0.0128585	no		-0.8306	4.85935e-11	yes
	ENSG00000011465.16	DCN	no		0.365379	0.0143619	no		2.17316	0.313866	no		0.574747	4.94908e-08	yes
	ENSG00000011478.11	QPCTL	no		-0.588541	0.00176554	yes		-0.995414	5.59633e-10	yes		-0.635211	0.00417064	yes
	ENSG00000011485.14	PPP5C	no		-0.244439	0.157588	no		-0.551204	6.42416e-05	yes		-0.727915	6.18913e-08	yes
	ENSG00000011566.14	MAP4K3	no		1.09438	5.17715e-09	yes		1.17919	1.70499e-15	yes		-1.09391	9.85938e-32	yes
	ENSG00000012048.21	BRCA1	down		-1.99096	6.93109e-18	yes		-2.33296	2.43359e-37	yes		-2.31008	8.50984e-24	yes
	ENSG00000012061.15	ERCC1	no		-1.03279	3.65033e-17	yes		-1.33839	2.13072e-28	yes		-0.388111	0.00266535	yes
	ENSG00000012171.19	SEMA3B	up		2.26656	3.89568e-19	yes		2.81139	7.58413e-23	yes		3.89846	1.08132e-102	yes
	ENSG00000012223.12	LTF	no		3.54907	NA	no		1.12301	NA	no		-2.27754	0.00140744	yes
	ENSG00000012232.8	EXTL3	no		0.266116	0.109576	no		0.444671	0.00177584	yes		0.761326	1.22788e-10	yes
	ENSG00000012660.13	ELOVL5	no		-0.304096	0.0654702	no		-0.498432	3.46177e-05	yes		-0.86769	3.06146e-10	yes
	ENSG00000012822.15	CALCOCO1	up		2.00365	1.18025e-44	yes		2.70335	2.45121e-59	yes		2.32121	3.50402e-61	yes
	ENSG00000012983.11	MAP4K5	no		-0.402674	0.00537987	yes		0.0847285	0.692661	no		0.776255	1.72953e-07	yes
	ENSG00000013016.15	EHD3	no		0.239065	0.401071	no		0.461954	0.104072	no		1.7371	2.55501e-10	yes
	ENSG00000013275.7	PSMC4	no		-0.117635	0.578885	no		-0.495706	0.000267014	yes		-0.424217	0.0041242	yes
	ENSG00000013288.8	MAN2B2	no		0.771133	9.48107e-06	yes		1.55546	9.40509e-24	yes		1.15143	2.73071e-15	yes
	ENSG00000013297.11	CLDN11	no		3.94202	0.0317148	no		-1.42325	1.38445e-21	yes		4.73338	1.49997e-05	yes
	ENSG00000013306.15	SLC25A39	no		0.0678777	0.751185	no		-0.530266	9.03683e-05	yes		-0.755098	2.60403e-08	yes
	ENSG00000013364.18	MVP	no		0.837071	2.68537e-11	yes		1.78455	5.93484e-26	yes		1.19575	1.8505e-31	yes
	ENSG00000013374.16	NUB1	no		0.515607	0.00213162	yes		0.189165	0.362342	no		1.01503	7.26875e-10	yes
	ENSG00000013375.15	PGM3	no		0.670855	0.000102979	yes		-0.0412944	0.87413	no		0.94398	8.75266e-10	yes
	ENSG00000013392.7	RWDD2A	no		0.848432	0.00849609	yes		0.930407	0.00324073	yes		0.951	2.15488e-05	yes
	ENSG00000013441.15	CLK1	no		0.575423	0.00171661	yes		1.17547	7.74523e-08	yes		1.15652	4.31059e-17	yes
	ENSG00000013563.13	DNASE1L1	no		0.0636367	0.89073	no		0.247775	0.403441	no		1.34265	2.26187e-07	yes
	ENSG00000013573.16	DDX11	down		-1.34567	8.87514e-11	yes		-1.69457	3.31854e-22	yes		-1.59162	2.18001e-22	yes
	ENSG00000013588.7	GPRC5A	no		-1.06456	4.06696e-09	yes		0.69101	0.298636	no		-1.02611	0.00744816	yes
	ENSG00000013810.18	TACC3	down		-1.6034	3.65269e-16	yes		-1.84491	5.48151e-29	yes		-1.88333	6.82801e-05	yes
	ENSG00000014138.8	POLA2	down		-1.19202	1.17923e-09	yes		-1.75482	2.61423e-23	yes		-1.56676	1.23576e-14	yes
	ENSG00000014216.15	CAPN1	no		0.58554	9.30266e-06	yes		0.0265598	0.894384	no		0.923137	5.45409e-21	yes
	ENSG00000014641.17	MDH1	no		-0.114431	0.538032	no		-0.454408	0.000115296	yes		-0.758156	2.76615e-12	yes
	ENSG00000015133.18	CCDC88C	no		-0.229158	0.388433	no		0.72722	0.000479113	yes		0.74653	0.00156584	yes
	ENSG00000016391.10	CHDH	no		-0.61458	0.0911535	no		0.430778	0.384484	no		2.05353	1.48378e-05	yes
	ENSG00000016864.18	GLT8D1	no		-0.176519	0.368378	no		-0.0256254	0.914957	no		0.588129	1.69134e-05	yes
	ENSG00000017260.19	ATP2C1	no		0.131561	0.485261	no		0.635257	2.66643e-07	yes		0.587217	1.04582e-06	yes
	ENSG00000017483.14	SLC38A5	no		-1.35785	7.52068e-14	yes		-2.44445	0.0834031	no		-2.15315	1.23819e-19	yes
	ENSG00000017797.12	RALBP1	no		0.0341651	0.896968	no		0.0604362	0.779416	no		-0.312538	0.00740217	yes
	ENSG00000018189.12	RUFY3	no		0.316519	0.199274	no		1.06821	8.23219e-14	yes		1.25131	3.30403e-12	yes
	ENSG00000018408.14	WWTR1	no		-0.133578	0.420371	no		0.979407	1.32772e-08	yes		0.483573	0.00253189	yes
	ENSG00000018510.14	AGPS	no		-0.10511	0.629625	no		0.413297	0.00468837	yes		1.59999	1.2306e-07	yes
	ENSG00000019144.18	PHLDB1	no		0.526205	0.0808801	no		1.52361	2.38617e-35	yes		-0.655904	0.000100977	yes
	ENSG00000019991.16	HGF	no		-2.06141	4.78881e-05	yes		-0.355411	0.32949	no		3.38416	1.83632e-06	yes
	ENSG00000019995.6	ZRANB1	no		0.139153	0.609758	no		0.12741	0.598458	no		0.754297	8.91848e-07	yes
	ENSG00000020129.15	NCDN	no		0.217682	0.298299	no		-0.321234	0.0575361	no		-0.573889	1.35477e-06	yes
	ENSG00000020181.17	ADGRA2	no		0.802006	7.24787e-10	yes		1.28495	5.39164e-10	yes		0.907914	5.56194e-11	yes
	ENSG00000020256.19	ZFP64	no		-0.544317	0.0073902	yes		-2.01645	9.21647e-57	yes		-0.793006	4.11833e-06	yes
	ENSG00000020426.10	MNAT1	no		-0.190626	0.307021	no		0.268257	0.261389	no		0.904514	1.1379e-05	yes
	ENSG00000020577.13	SAMD4A	no		0.532425	0.00354418	yes		1.18901	7.5259e-14	yes		0.65381	0.00103477	yes
	ENSG00000020922.12	MRE11	no		-0.666463	0.000208263	yes		-1.11273	1.83733e-13	yes		-0.46772	0.00256171	yes
	ENSG00000021355.12	SERPINB1	no		-0.924822	2.25249e-06	yes		4.79336	0.0833605	no		-1.18627	2.82878e-05	yes
	ENSG00000021776.10	AQR	no		-0.749746	7.43876e-08	yes		-0.421953	0.000462523	yes		-1.10396	4.14474e-24	yes
	ENSG00000022267.16	FHL1	no		-0.606713	1.37747e-07	yes		0.5123	0.0187359	no		1.58304	8.91476e-30	yes
	ENSG00000022277.12	RTF2	no		0.408224	0.0173671	no		-0.350411	0.0128304	no		-0.544444	0.000203497	yes
	ENSG00000022840.15	RNF10	no		0.0875579	0.656494	no		0.414072	0.00176263	yes		0.467633	3.39196e-05	yes
	ENSG00000023171.17	GRAMD1B	no		0.620869	0.0115679	no		0.538515	0.117241	no		2.67362	2.38897e-06	yes
	ENSG00000023228.13	NDUFS1	no		-0.0796517	0.69717	no		-0.456869	0.000156205	yes		-0.386323	0.00019145	yes
	ENSG00000023287.12	RB1CC1	no		0.48553	0.00617092	yes		-0.235955	0.19307	no		0.587935	1.7715e-05	yes
	ENSG00000023318.7	ERP44	no		0.571526	0.000291688	yes		0.444437	0.00688924	yes		0.438034	0.0024229	yes
	ENSG00000023330.14	ALAS1	no		-0.359966	0.0222928	no		-0.850875	1.71239e-09	yes		-0.667926	2.28734e-07	yes
	ENSG00000023902.13	PLEKHO1	no		1.31098	1.98462e-12	yes		0.935454	1.0688e-05	yes		1.73171	2.74659e-24	yes
	ENSG00000023909.9	GCLM	no		0.638581	0.00563855	yes		-0.0409044	0.895658	no		-0.901421	1.80919e-07	yes
	ENSG00000024048.10	UBR2	no		0.619688	0.000222297	yes		0.378616	0.0387965	no		0.608123	2.81941e-05	yes
	ENSG00000024422.11	EHD2	no		1.07208	2.22521e-10	yes		1.28731	0.0295135	no		0.777975	4.85998e-13	yes
	ENSG00000024526.16	DEPDC1	down		-2.25511	8.4043e-24	yes		-1.80756	1.33936e-25	yes		-2.71296	5.6316e-08	yes
	ENSG00000025434.18	NR1H3	no		1.00699	0.0196519	no		1.42996	0.185269	no		0.971143	3.06221e-05	yes
	ENSG00000025770.18	NCAPH2	no		-0.465661	0.0210192	no		-0.738457	8.77647e-06	yes		-0.499381	0.00143892	yes
	ENSG00000025772.7	TOMM34	no		-0.00845805	0.980114	no		-0.129871	0.556087	no		-0.836091	1.32542e-12	yes
	ENSG00000026025.15	VIM	no		-0.266908	0.0408703	no		-0.945728	1.22086e-17	yes		-0.297684	0.0059763	yes
	ENSG00000026103.21	FAS	no		0.836417	1.31025e-08	yes		1.96616	4.25259e-15	yes		1.92405	3.31255e-17	yes
	ENSG00000026508.18	CD44	no		-0.136945	0.405783	no		4.58748	6.08206e-08	yes		5.87909	1.01195e-147	yes
	ENSG00000026559.13	KCNG1	no		-1.48232	1.02292e-25	yes		-1.51288	1.67965e-13	yes		-0.743565	0.0035451	yes
	ENSG00000026652.13	AGPAT4	no		1.01001	2.442e-06	yes		0.905993	7.25145e-07	yes		0.68984	4.38983e-06	yes
	ENSG00000026950.16	BTN3A1	no		-0.339055	0.12899	no		1.74267	1.7131e-10	yes		0.840478	9.99276e-05	yes
	ENSG00000027075.14	PRKCH	no		-0.0101369	0.974923	no		3.08317	0.00080361	yes		4.25489	0.00743002	yes
	ENSG00000027697.14	IFNGR1	no		1.31487	2.35237e-13	yes		0.563642	0.00254382	yes		0.648054	0.00402665	yes
	ENSG00000028137.18	TNFRSF1B	no		2.20915	4.4808e-19	yes		-1.9405	NA	no		3.14402	2.93071e-42	yes
	ENSG00000028203.17	VEZT	no		1.29245	5.96929e-19	yes		0.737772	4.17294e-07	yes		0.568218	7.46463e-07	yes
	ENSG00000028277.21	POU2F2	no		-0.388365	0.0544372	no		-0.711405	0.471457	no		1.68077	0.00129241	yes
	ENSG00000028839.9	TBPL1	no		0.140376	0.623925	no		-0.595957	0.00586229	yes		-1.21974	5.06773e-17	yes
	ENSG00000029153.14	ARNTL2	no		-1.67731	7.45611e-22	yes		-0.00732415	0.988354	no		-0.867893	1.87684e-11	yes
	ENSG00000029363.16	BCLAF1	no		-0.0628126	0.774352	no		-0.465979	0.00121904	yes		-0.445074	4.21748e-06	yes
	ENSG00000029534.20	ANK1	no		0.11809	0.496434	no		-0.648747	5.77215e-09	yes		1.06198	4.31148e-08	yes
	ENSG00000030066.13	NUP160	no		-0.508918	0.00233769	yes		-1.00021	6.30007e-15	yes		-0.950569	3.90627e-18	yes
	ENSG00000030304.13	MUSK	no		-0.707067	0.414503	no		1.13282	NA	no		-0.886958	0.0011925	yes
	ENSG00000030582.17	GRN	no		1.0439	1.57213e-13	yes		0.961219	6.0417e-13	yes		1.23686	2.73894e-30	yes
	ENSG00000031003.10	FAM13B	up		1.3412	1.0375e-13	yes		1.64316	7.50475e-24	yes		1.12369	1.12521e-11	yes
	ENSG00000031081.10	ARHGAP31	no		0.41154	0.0379756	no		0.283084	0.445919	no		0.875019	1.4895e-07	yes
	ENSG00000032389.12	EIPR1	no		-0.581286	0.00203984	yes		-0.373108	0.0599474	no		-0.616555	0.000267665	yes
	ENSG00000032444.16	PNPLA6	no		-0.617546	9.39941e-06	yes		-0.868533	6.20201e-10	yes		-0.620881	0.000183566	yes
	ENSG00000033030.13	ZCCHC8	no		-0.719247	5.99468e-05	yes		-0.681557	0.000223534	yes		-0.56091	0.000901413	yes
	ENSG00000033050.8	ABCF2	no		-0.178853	0.533858	no		-0.600697	0.0033026	yes		-0.754298	0.000146307	yes
	ENSG00000033100.16	CHPF2	up		1.44584	2.00128e-25	yes		1.32629	1.01672e-21	yes		1.58589	4.8067e-29	yes
	ENSG00000033170.16	FUT8	no		1.22876	3.38423e-12	yes		1.50128	7.23846e-23	yes		0.81121	1.41665e-06	yes
	ENSG00000033327.12	GAB2	no		2.21386	2.30339e-08	yes		0.302178	0.04062	no		3.41191	5.22669e-48	yes
	ENSG00000033627.16	ATP6V0A1	no		0.0986848	0.656036	no		0.911763	2.80648e-09	yes		-0.563883	1.19744e-06	yes
	ENSG00000033867.16	SLC4A7	no		-1.70481	1.08844e-34	yes		-0.0903263	0.780199	no		1.77925	1.11034e-30	yes
	ENSG00000034152.18	MAP2K3	no		0.024725	0.924996	no		-0.162166	0.60135	no		0.550728	0.00453559	yes
	ENSG00000034510.5	TMSB10	no		0.108249	0.583205	no		0.321918	0.0196971	no		0.928799	2.68925e-07	yes
	ENSG00000034971.16	MYOC	down		-3.06585	1.30179e-78	yes		-3.14506	0.000774895	yes		-2.25072	3.23081e-18	yes
	ENSG00000035115.21	SH3YL1	no		0.591843	0.00817	yes		0.47361	0.0671131	no		0.486048	0.00903449	yes
	ENSG00000035141.7	FAM136A	no		-0.690276	1.15402e-05	yes		-0.925098	1.18409e-08	yes		-0.92	1.98809e-08	yes
	ENSG00000035499.12	DEPDC1B	down		-2.29878	1.16241e-15	yes		-1.92946	9.34075e-24	yes		-2.40443	3.13062e-12	yes
	ENSG00000035664.11	DAPK2	up		3.91212	6.42338e-24	yes		3.20608	2.33155e-08	yes		3.76394	2.43613e-17	yes
	ENSG00000035862.12	TIMP2	no		0.930283	9.8989e-14	yes		2.55535	3.32647e-71	yes		1.26107	4.72026e-22	yes
	ENSG00000035928.15	RFC1	no		-0.23236	0.26235	no		-0.595259	7.37651e-06	yes		-0.345981	0.00532033	yes
	ENSG00000036054.12	TBC1D23	no		-0.0997312	0.684584	no		0.439794	0.0188604	no		1.12988	6.85779e-15	yes
	ENSG00000036672.15	USP2	no		-1.06064	0.00308336	yes		-1.13257	0.0623602	no		-2.00699	0.000151087	yes
	ENSG00000037042.8	TUBG2	no		0.535823	0.00429094	yes		0.502526	0.00866938	yes		1.07086	1.21115e-14	yes
	ENSG00000037241.7	RPL26L1	no		-0.503229	0.00947773	yes		-0.875003	1.13522e-06	yes		-0.848106	2.48738e-06	yes
	ENSG00000037474.14	NSUN2	no		-0.512339	0.000447069	yes		-1.19069	5.63135e-21	yes		-0.588319	1.62424e-07	yes
	ENSG00000037897.16	METTL1	no		-0.649279	0.0216412	no		-1.22199	8.54007e-06	yes		-0.760125	0.0021091	yes
	ENSG00000037965.5	HOXC8	no		-0.172932	0.569302	no		0.262663	0.180341	no		0.586676	0.000278236	yes
	ENSG00000038002.8	AGA	no		0.443546	0.134855	no		1.05518	2.01463e-06	yes		0.816252	0.00684225	yes
	ENSG00000038210.12	PI4K2B	no		-1.26611	1.15206e-11	yes		-1.05189	1.41363e-07	yes		-0.965015	2.0499e-11	yes
	ENSG00000038219.12	BOD1L1	no		0.365958	0.118949	no		0.0113293	0.973617	no		0.414005	0.00539563	yes
	ENSG00000038274.16	MAT2B	no		-0.0577303	0.81738	no		-0.871434	5.4942e-11	yes		0.787557	3.07658e-07	yes
	ENSG00000038382.19	TRIO	no		0.516208	0.000642737	yes		0.62247	9.66704e-07	yes		0.89139	5.00728e-12	yes
	ENSG00000038532.15	CLEC16A	no		0.41363	0.0134876	no		0.519992	0.00144628	yes		0.894622	8.74445e-10	yes
	ENSG00000039123.15	MTREX	no		-0.604224	1.12362e-05	yes		-0.824027	7.43502e-11	yes		-0.69554	3.11045e-10	yes
	ENSG00000039523.19	RIPOR1	no		0.621765	0.000947184	yes		0.349913	0.0876819	no		0.707898	1.50957e-05	yes
	ENSG00000039560.13	RAI14	no		2.44575	1.14014e-72	yes		0.445565	0.00572957	yes		4.81927	1.12806e-26	yes
	ENSG00000039650.11	PNKP	no		-0.451773	0.0180498	no		-1.03225	1.72813e-14	yes		-0.702337	4.93197e-06	yes
	ENSG00000040199.18	PHLPP2	no		0.556582	0.0247446	no		-0.883369	7.52425e-07	yes		0.414741	0.00630898	yes
	ENSG00000040731.10	CDH10	up		3.13083	0.000134012	yes		2.26131	1.22349e-08	yes		2.0422	3.81396e-35	yes
	ENSG00000041353.9	RAB27B	no		0.396452	0.45528	no		0.815121	0.56399	no		7.71443	5.07237e-10	yes
	ENSG00000041357.15	PSMA4	no		-0.439999	0.0012449	yes		-0.641244	1.51729e-07	yes		-0.724757	9.33133e-09	yes
	ENSG00000041880.14	PARP3	no		0.917946	0.000174575	yes		1.42443	2.3096e-05	yes		1.23004	1.62908e-07	yes
	ENSG00000041982.15	TNC	no		0.0148256	0.961806	no		3.96291	0.0671411	no		5.00301	9.99063e-09	yes
	ENSG00000041988.15	THAP3	no		-0.737725	0.00286206	yes		-0.374812	0.155039	no		-0.593543	0.0051787	yes
	ENSG00000042317.16	SPATA7	no		0.791742	0.00277593	yes		1.65913	7.58462e-09	yes		1.52686	3.87601e-08	yes
	ENSG00000042445.13	RETSAT	no		0.724391	1.0113e-07	yes		0.720748	1.14106e-06	yes		0.72664	1.38694e-08	yes
	ENSG00000042493.15	CAPG	no		-1.04363	0.00830107	yes		2.06196	0.00242095	yes		1.55469	2.35031e-05	yes
	ENSG00000043355.11	ZIC2	no		-0.407441	0.00663155	yes		-1.81175	0.0024741	yes		-0.689116	9.2686e-09	yes
	ENSG00000043514.15	TRIT1	no		-0.522963	0.0104553	no		-0.6992	4.36815e-05	yes		-0.585434	0.00208453	yes
	ENSG00000044090.8	CUL7	no		0.132772	0.508779	no		-0.0623952	0.780301	no		0.361895	0.00821207	yes
	ENSG00000044115.20	CTNNA1	no		-0.148295	0.448606	no		0.557218	3.43688e-07	yes		0.415758	0.000325018	yes
	ENSG00000044446.11	PHKA2	no		-0.112445	0.770372	no		0.0840853	0.773071	no		1.11156	5.53625e-07	yes
	ENSG00000044459.14	CNTLN	no		-0.809922	0.000329442	yes		-0.868335	2.954e-06	yes		-1.0153	7.36458e-11	yes
	ENSG00000047056.14	WDR37	no		0.783659	0.000200748	yes		0.63425	0.00302869	yes		0.789505	0.000642105	yes
	ENSG00000047346.12	FAM214A	up		1.6841	7.19083e-13	yes		1.82329	1.25331e-18	yes		1.92015	2.26016e-22	yes
	ENSG00000047410.13	TPR	no		-0.166921	0.368588	no		-0.753947	4.31788e-11	yes		-0.419864	0.00643155	yes
	ENSG00000047578.12	KIAA0556	no		0.518713	0.0129369	no		0.67429	0.000133959	yes		0.570867	0.000547495	yes
	ENSG00000047644.18	WWC3	up		1.71839	3.01689e-15	yes		1.45547	2.53516e-17	yes		1.32483	3.9042e-12	yes
	ENSG00000047648.21	ARHGAP6	no		1.21771	0.099972	no		3.33149	0.0244646	no		4.3005	5.9434e-06	yes
	ENSG00000047849.21	MAP4	no		0.556327	3.71135e-06	yes		-0.467669	4.32999e-05	yes		0.577001	1.56175e-08	yes
	ENSG00000047932.13	GOPC	no		0.880586	1.84831e-09	yes		-0.195822	0.289307	no		0.46356	0.00174747	yes
	ENSG00000048052.21	HDAC9	no		0.691637	0.0412072	no		1.84544	0.0136208	no		6.66385	0.0014281	yes
	ENSG00000048162.20	NOP16	no		-0.729687	0.000150301	yes		-1.49157	8.74395e-17	yes		-1.48379	1.46758e-15	yes
	ENSG00000048342.15	CC2D2A	no		-0.232022	0.411763	no		0.649888	0.0275138	no		-0.969367	1.26911e-06	yes
	ENSG00000048392.11	RRM2B	no		0.940436	5.25654e-14	yes		1.17816	3.96891e-17	yes		1.72342	3.64349e-38	yes
	ENSG00000048471.13	SNX29	no		0.719484	0.000356627	yes		1.03198	1.24097e-08	yes		1.82903	2.00877e-29	yes
	ENSG00000048544.5	MRPS10	no		-0.473337	0.00182184	yes		-0.309662	0.0563217	no		0.616595	1.59292e-06	yes
	ENSG00000048707.14	VPS13D	no		0.0753486	0.775747	no		0.0609693	0.810159	no		0.484211	0.000365293	yes
	ENSG00000048828.16	FAM120A	no		-0.346951	0.0169279	no		-0.419645	0.000575142	yes		-0.441617	3.24653e-05	yes
	ENSG00000048991.16	R3HDM1	no		-0.5936	0.000428362	yes		-0.844877	5.17253e-09	yes		-0.751485	3.83675e-10	yes
	ENSG00000049089.14	COL9A2	no		0.184482	0.762335	no		0.984526	1.29063e-05	yes		-1.71377	5.02374e-05	yes
	ENSG00000049130.15	KITLG	no		4.39245	2.76187e-43	yes		0.430822	0.00445458	yes		4.35711	3.43352e-10	yes
	ENSG00000049192.14	ADAMTS6	no		1.56942	0.00826229	yes		0.512146	0.4119	no		3.19868	0.000315989	yes
	ENSG00000049239.12	H6PD	no		-0.430181	0.00178909	yes		0.634259	3.95273e-06	yes		1.12317	6.97362e-26	yes
	ENSG00000049245.12	VAMP3	no		0.68396	3.10301e-07	yes		0.269892	0.0863021	no		1.13774	3.25511e-11	yes
	ENSG00000049246.14	PER3	down		-1.08144	0.00342665	yes		-2.10066	9.07243e-24	yes		-2.0556	8.27377e-14	yes
	ENSG00000049247.13	UTS2	no		-0.373341	NA	no		3.35428	0.0605274	no		3.16239	7.65703e-07	yes
	ENSG00000049249.8	TNFRSF9	no		5.82177	9.54675e-11	yes		2.15537	0.0429526	no		3.70554	2.08523e-10	yes
	ENSG00000049323.15	LTBP1	up		2.77459	1.15364e-19	yes		1.69405	1.69655e-32	yes		2.14149	6.99097e-48	yes
	ENSG00000049449.9	RCN1	no		0.662938	1.6585e-07	yes		0.31355	0.0221099	no		1.05859	5.41827e-27	yes
	ENSG00000049541.10	RFC2	down		-1.78632	1.76309e-17	yes		-1.63335	4.4179e-28	yes		-1.13318	3.5049e-11	yes
	ENSG00000049860.13	HEXB	no		-0.124469	0.536468	no		0.730681	2.32986e-07	yes		0.642432	2.68067e-06	yes
	ENSG00000050165.17	DKK3	up		1.30619	2.81013e-25	yes		3.34543	4.86885e-36	yes		6.12877	1.72535e-141	yes
	ENSG00000050405.13	LIMA1	no		-0.555502	2.1325e-05	yes		1.10205	5.9585e-10	yes		0.847982	2.49709e-15	yes
	ENSG00000050426.15	LETMD1	no		-0.385311	0.0259082	no		-0.286027	0.134394	no		-0.903152	4.59263e-11	yes
	ENSG00000050438.16	SLC4A8	no		-0.193242	0.897995	no		3.38192	7.44327e-117	yes		-0.922065	8.34306e-05	yes
	ENSG00000050555.17	LAMC3	no		-1.46929	3.67352e-08	yes		-2.31919	3.76944e-49	yes		2.29493	5.59409e-42	yes
	ENSG00000050820.16	BCAR1	no		-0.0544009	0.813245	no		0.970889	2.93238e-09	yes		1.10189	6.13503e-14	yes
	ENSG00000051128.18	HOMER3	no		0.669099	0.00533824	yes		1.89272	8.90911e-24	yes		1.73817	3.22775e-22	yes
	ENSG00000051341.13	POLQ	down		-1.85914	6.17279e-14	yes		-2.15741	3.0239e-26	yes		-2.49663	8.07553e-27	yes
	ENSG00000051596.9	THOC3	no		-0.385425	0.119335	no		-0.875926	6.4437e-07	yes		-0.841178	0.000233315	yes
	ENSG00000051620.10	HEBP2	no		0.157734	0.54285	no		0.440811	0.0152507	no		1.32885	2.07418e-08	yes
	ENSG00000051825.14	MPHOSPH9	no		-0.764003	4.7654e-06	yes		-0.737086	1.15771e-05	yes		-0.636296	0.000383697	yes
	ENSG00000052126.14	PLEKHA5	no		1.58458	3.7252e-11	yes		0.460904	0.0316082	no		0.636749	2.78832e-07	yes
	ENSG00000052749.13	RRP12	no		-0.537298	0.00178709	yes		-1.21992	1.62125e-14	yes		-0.704718	6.53396e-07	yes
	ENSG00000052841.14	TTC17	no		0.159804	0.397234	no		0.537108	0.00135902	yes		0.373072	0.00283997	yes
	ENSG00000052850.5	ALX4	no		-1.13158	0.404996	no		3.03494	3.39095e-06	yes		-1.43979	1.30325e-12	yes
	ENSG00000053254.15	FOXN3	no		0.535139	0.00342083	yes		0.513802	0.0029252	yes		1.56225	2.05184e-18	yes
	ENSG00000053372.4	MRTO4	no		-0.867599	1.02909e-08	yes		-1.63964	5.23282e-24	yes		-1.22477	5.72819e-14	yes
	ENSG00000053524.12	MCF2L2	no		-0.262002	0.714792	no		0.528816	0.472949	no		1.53946	0.000162901	yes
	ENSG00000054116.11	TRAPPC3	no		-0.221893	0.258804	no		-0.514383	0.0023503	yes		-0.47563	0.00306006	yes
	ENSG00000054148.17	PHPT1	no		0.285904	0.146898	no		0.414879	0.00117941	yes		0.504588	0.000390725	yes
	ENSG00000054282.15	SDCCAG8	no		0.581962	0.0684519	no		0.611078	0.0280806	no		1.32637	2.39554e-09	yes
	ENSG00000054356.13	PTPRN	no		0.641852	0.806292	no		0.423162	0.309735	no		2.22601	5.94128e-16	yes
	ENSG00000054392.12	HHAT	no		-0.00166945	0.997237	no		2.35004	1.00333e-08	yes		2.3378	2.38467e-13	yes
	ENSG00000054598.7	FOXC1	up		3.36669	1.17833e-41	yes		1.8545	2.15911e-16	yes		2.00698	1.53068e-18	yes
	ENSG00000054793.13	ATP9A	no		0.218965	0.261354	no		0.284624	0.0619977	no		1.20619	2.25191e-27	yes
	ENSG00000054938.15	CHRDL2	no		-1.16176	NA	no		-0.160038	NA	no		-2.341	4.51337e-07	yes
	ENSG00000054965.10	FAM168A	no		-0.327357	0.0310969	no		-0.38588	0.00145571	yes		-0.358529	0.00201429	yes
	ENSG00000055044.10	NOP58	no		-0.512703	0.000193399	yes		-1.10013	4.08357e-13	yes		-1.14653	2.18604e-23	yes
	ENSG00000055147.18	FAM114A2	no		-0.21399	0.450233	no		-0.105657	0.703607	no		0.526277	0.00105873	yes
	ENSG00000055208.18	TAB2	no		0.687518	6.64659e-05	yes		0.828293	4.24506e-09	yes		1.04456	4.67157e-18	yes
	ENSG00000055211.12	GINM1	no		0.61121	0.000406199	yes		1.27059	2.1381e-14	yes		1.07952	1.19774e-12	yes
	ENSG00000055332.16	EIF2AK2	no		-0.875402	1.01182e-08	yes		-0.420908	0.0160562	no		-0.432539	0.00366095	yes
	ENSG00000056277.15	ZNF280C	no		-1.00987	4.49336e-06	yes		-0.846746	2.42764e-05	yes		-1.19211	1.31781e-08	yes
	ENSG00000056487.15	PHF21B	no		-1.10979	0.0105616	no		-0.733042	0.00905264	yes		-0.76765	0.00294371	yes
	ENSG00000056998.19	GYG2	no		-0.266556	0.759894	no		2.45981	NA	no		-0.926494	6.33163e-09	yes
	ENSG00000057019.15	DCBLD2	up		5.04585	9.8981e-269	yes		3.37231	1.15539e-67	yes		2.40383	4.91444e-77	yes
	ENSG00000057252.12	SOAT1	no		0.055514	0.840486	no		-0.453978	0.00111001	yes		-0.480997	0.000404636	yes
	ENSG00000057608.16	GDI2	no		-0.390178	0.00321065	yes		-0.668362	1.78772e-09	yes		-0.472051	3.20409e-06	yes
	ENSG00000057704.12	TMCC3	up		5.01121	6.1996e-19	yes		2.64439	0.00414139	yes		5.04714	1.15263e-09	yes
	ENSG00000058056.8	USP13	no		-0.636474	0.000550276	yes		-0.869851	1.01841e-08	yes		-1.23577	1.83263e-16	yes
	ENSG00000058085.14	LAMC2	no		5.65791	0.404701	no		-0.229168	0.888584	no		4.403	0.000262198	yes
	ENSG00000058600.15	POLR3E	no		-0.551935	0.00133268	yes		-0.860344	6.93819e-09	yes		-0.80099	5.53119e-09	yes
	ENSG00000058668.14	ATP2B4	no		-0.813578	1.14664e-07	yes		1.31124	2.74701e-13	yes		0.888207	3.19569e-05	yes
	ENSG00000058804.11	NDC1	down		-1.27549	1.61247e-14	yes		-1.76012	2.47315e-30	yes		-1.67976	4.36804e-31	yes
	ENSG00000058866.14	DGKG	no		-0.0155374	0.997165	no		1.14304	NA	no		5.04849	7.50367e-05	yes
	ENSG00000059122.16	FLYWCH1	no		0.178361	0.371463	no		0.540538	0.000133992	yes		0.726972	2.54459e-08	yes
	ENSG00000059573.8	ALDH18A1	no		-0.40256	0.00467149	yes		-1.18226	5.40072e-18	yes		-0.710459	2.75271e-07	yes
	ENSG00000059588.9	TARBP1	no		-0.77158	5.33639e-08	yes		-0.294934	0.0502653	no		-0.877942	2.21237e-14	yes
	ENSG00000059804.15	SLC2A3	down		-1.34219	1.32556e-19	yes		-2.00723	6.54778e-67	yes		-1.15467	1.19471e-14	yes
	ENSG00000060138.12	YBX3	no		0.617256	4.57474e-06	yes		-0.319457	0.0110587	no		0.635389	1.85442e-07	yes
	ENSG00000060491.16	OGFR	no		-0.268714	0.124957	no		-0.551081	0.000662688	yes		-0.471599	0.000476537	yes
	ENSG00000060656.19	PTPRU	no		0.0644134	0.768286	no		1.39092	1.00236e-13	yes		2.94521	3.79775e-50	yes
	ENSG00000060688.12	SNRNP40	down		-1.04387	2.74929e-09	yes		-1.26202	4.61375e-17	yes		-1.02436	7.08909e-11	yes
	ENSG00000060709.15	RIMBP2	no		2.13862	0.30239	no		8.12235	7.38715e-11	yes		4.98459	0.00917587	yes
	ENSG00000060718.21	COL11A1	no		0.91337	3.12055e-07	yes		1.16893	2.70638e-08	yes		2.34887	0.000119273	yes
	ENSG00000060749.14	QSER1	no		-0.800696	5.71292e-06	yes		-0.76919	1.96386e-07	yes		-0.623865	1.39111e-05	yes
	ENSG00000060971.17	ACAA1	no		0.990719	1.72392e-08	yes		0.868473	6.29789e-09	yes		0.383475	0.00792018	yes
	ENSG00000060982.14	BCAT1	no		0.35808	0.0130168	no		-0.488574	0.318875	no		1.55149	3.04671e-13	yes
	ENSG00000061273.17	HDAC7	no		0.235719	0.199178	no		0.25378	0.157428	no		0.358996	0.00531876	yes
	ENSG00000061337.15	LZTS1	no		9.93234	1.12863e-09	yes		-0.612696	2.47659e-06	yes		-1.2338	2.35804e-19	yes
	ENSG00000061656.9	SPAG4	no		-0.9952	0.000335138	yes		-0.958094	0.00609474	yes		-1.79549	3.5716e-09	yes
	ENSG00000061676.14	NCKAP1	no		0.211986	0.208644	no		0.145248	0.35838	no		0.449373	7.04526e-05	yes
	ENSG00000061794.12	MRPS35	no		-0.853989	5.97949e-09	yes		-1.22581	1.66885e-26	yes		-1.03279	1.82198e-16	yes
	ENSG00000062038.13	CDH3	no		0.868559	0.527482	no		0.312513	0.384311	no		-1.87428	0.00227995	yes
	ENSG00000062194.15	GPBP1	no		-0.284683	0.107436	no		-0.24218	0.122055	no		-0.377165	0.00223251	yes
	ENSG00000062485.18	CS	no		-0.24314	0.0897168	no		-0.728209	4.91998e-10	yes		-0.675181	6.25999e-08	yes
	ENSG00000062524.15	LTK	no		0.029264	0.990366	no		0.386236	0.0133724	no		1.71714	2.63645e-06	yes
	ENSG00000062598.17	ELMO2	no		0.892589	7.35959e-07	yes		0.649321	0.000243976	yes		0.600249	0.0011499	yes
	ENSG00000062725.9	APPBP2	no		0.464236	0.00364796	yes		0.216952	0.169052	no		0.387354	0.00636668	yes
	ENSG00000062822.13	POLD1	down		-1.48546	5.40498e-20	yes		-1.64534	1.79463e-25	yes		-1.93789	4.92432e-26	yes
	ENSG00000063046.17	EIF4B	no		-0.148947	0.306458	no		-0.0905068	0.552396	no		-0.447262	1.0125e-05	yes
	ENSG00000063127.15	SLC6A16	no		-0.242843	0.594952	no		-0.479745	0.122941	no		-0.972288	5.95097e-05	yes
	ENSG00000063180.8	CA11	no		-0.0195154	0.954793	no		-1.21741	3.57531e-18	yes		-1.3475	4.26974e-14	yes
	ENSG00000063241.7	ISOC2	no		-0.688865	5.91783e-05	yes		-1.90979	5.50875e-44	yes		-1.49963	6.73577e-22	yes
	ENSG00000063244.12	U2AF2	no		-0.423536	0.00165226	yes		-0.61519	1.43629e-05	yes		-0.55778	3.90786e-07	yes
	ENSG00000063660.8	GPC1	up		2.38186	3.75601e-56	yes		1.24629	1.22223e-16	yes		2.0408	1.78687e-59	yes
	ENSG00000063978.15	RNF4	no		-0.228147	0.231096	no		-0.566243	0.00126264	yes		-0.565323	2.88652e-05	yes
	ENSG00000064042.17	LIMCH1	no		2.23978	0.0673488	no		1.75706	0.523885	no		2.64029	7.39231e-05	yes
	ENSG00000064102.14	INTS13	no		-0.862955	3.26516e-07	yes		-0.734475	5.91889e-07	yes		-0.945038	1.2146e-09	yes
	ENSG00000064115.10	TM7SF3	no		0.441573	0.00149346	yes		1.49212	1.93428e-37	yes		0.761204	7.28558e-11	yes
	ENSG00000064300.8	NGFR	up		8.01387	2.59758e-12	yes		1.92313	0.00340341	yes		2.78732	7.33833e-11	yes
	ENSG00000064309.14	CDON	no		2.96877	1.98038e-39	yes		1.33605	5.57685e-06	yes		0.791118	0.00380819	yes
	ENSG00000064313.11	TAF2	no		-0.185866	0.373068	no		-0.677856	3.52509e-06	yes		-0.388736	0.00323134	yes
	ENSG00000064393.15	HIPK2	up		1.03434	7.55838e-07	yes		1.95024	3.01541e-26	yes		1.94407	7.22246e-50	yes
	ENSG00000064419.13	TNPO3	no		-0.300975	0.0665515	no		-0.839804	1.38199e-10	yes		-0.469913	0.000466142	yes
	ENSG00000064545.14	TMEM161A	no		-1.15954	3.54924e-10	yes		-0.725687	1.46144e-05	yes		-1.08384	4.14493e-11	yes
	ENSG00000064601.17	CTSA	no		0.597046	2.79128e-06	yes		1.88468	7.72993e-55	yes		1.20522	1.48091e-20	yes
	ENSG00000064687.12	ABCA7	no		1.24242	7.5022e-12	yes		-0.957002	2.17611e-08	yes		1.30781	2.79404e-16	yes
	ENSG00000064787.13	BCAS1	no		-1.37726	0.300503	no		-1.0281	0.351181	no		3.63939	1.14667e-10	yes
	ENSG00000064932.15	SBNO2	no		0.797525	3.80319e-07	yes		-0.2343	0.383645	no		0.531629	0.00021913	yes
	ENSG00000064933.17	PMS1	no		-0.731325	0.000204522	yes		-0.855804	7.87685e-07	yes		-0.521004	0.00102599	yes
	ENSG00000064961.18	HMG20B	no		-0.344251	0.0297603	no		-0.712516	2.92849e-09	yes		-0.687206	8.24544e-05	yes
	ENSG00000064989.12	CALCRL	up		2.09188	1.30904e-23	yes		3.46889	1.27969e-12	yes		4.02752	1.16695e-29	yes
	ENSG00000064999.13	ANKS1A	no		0.543467	0.0104888	no		-0.939092	3.78981e-14	yes		0.807393	2.3477e-06	yes
	ENSG00000065000.16	AP3D1	no		-0.0827604	0.669035	no		-0.472132	9.21905e-05	yes		-0.380372	0.000401546	yes
	ENSG00000065054.13	SLC9A3R2	no		0.391145	0.14805	no		-0.0622441	0.865986	no		1.57071	6.86103e-09	yes
	ENSG00000065057.7	NTHL1	down		-1.16204	2.09646e-07	yes		-1.1425	1.07311e-09	yes		-1.00304	8.74988e-05	yes
	ENSG00000065150.18	IPO5	no		-0.409034	0.00131427	yes		-1.38684	5.79876e-41	yes		0.466925	3.85505e-07	yes
	ENSG00000065183.15	WDR3	no		-0.499971	0.00344495	yes		-1.27019	1.19135e-17	yes		-0.717651	1.11249e-09	yes
	ENSG00000065243.19	PKN2	no		-0.0370711	0.887493	no		0.661576	3.01141e-06	yes		0.664962	4.41302e-09	yes
	ENSG00000065268.10	WDR18	no		-0.62024	0.000718705	yes		-0.707139	6.25117e-06	yes		-0.783572	3.0273e-06	yes
	ENSG00000065308.4	TRAM2	up		1.7015	4.00095e-28	yes		1.39043	7.58742e-21	yes		1.04514	2.28347e-19	yes
	ENSG00000065320.8	NTN1	no		2.0952	1.19195e-16	yes		0.548586	0.143341	no		-0.779006	5.05183e-07	yes
	ENSG00000065328.16	MCM10	down		-2.54128	9.96203e-21	yes		-2.42247	1.23693e-34	yes		-2.99474	2.6993e-37	yes
	ENSG00000065357.19	DGKA	no		1.21006	5.18637e-10	yes		0.871887	0.00232266	yes		1.43601	5.31779e-15	yes
	ENSG00000065361.15	ERBB3	no		-4.22605	1.80527e-08	yes		0.633643	0.279583	no		-2.20259	1.27684e-12	yes
	ENSG00000065413.19	ANKRD44	up		2.05934	1.0174e-05	yes		4.14201	1.85754e-32	yes		1.226	3.33626e-05	yes
	ENSG00000065427.14	KARS	no		-0.643711	2.0041e-07	yes		-0.988368	5.25019e-18	yes		-0.655884	4.37997e-05	yes
	ENSG00000065491.8	TBC1D22B	no		0.200758	0.370639	no		-0.361077	0.142791	no		0.633141	0.000113726	yes
	ENSG00000065518.7	NDUFB4	no		-0.798289	9.61088e-08	yes		-0.436099	0.014456	no		-0.586583	6.37127e-05	yes
	ENSG00000065534.18	MYLK	no		6.29162	3.75827e-43	yes		0.809563	0.273421	no		1.992	8.308e-18	yes
	ENSG00000065802.11	ASB1	no		0.224613	0.296327	no		0.330755	0.0974009	no		1.93694	3.67227e-37	yes
	ENSG00000065809.13	FAM107B	up		2.94106	2.01232e-19	yes		2.68464	5.09448e-16	yes		2.46235	1.14457e-32	yes
	ENSG00000065911.11	MTHFD2	no		-0.548523	8.97268e-06	yes		-1.64993	2.8742e-06	yes		-1.45239	7.31377e-36	yes
	ENSG00000065923.9	SLC9A7	no		1.5602	1.61974e-11	yes		0.334759	0.0431087	no		1.73967	8.5093e-27	yes
	ENSG00000065978.18	YBX1	no		-0.37997	0.00122092	yes		-0.8562	4.3624e-14	yes		-0.677337	1.40248e-09	yes
	ENSG00000065989.15	AC011529.1	down		-1.20519	2.74241e-10	yes		-2.07332	2.11617e-26	yes		-1.67894	2.11772e-30	yes
	ENSG00000066027.11	PPP2R5A	no		0.27914	0.197208	no		-0.235998	0.195523	no		0.839713	1.32916e-05	yes
	ENSG00000066044.14	ELAVL1	no		-0.45362	0.000941921	yes		-0.696075	4.68431e-08	yes		-0.551682	1.98387e-05	yes
	ENSG00000066056.13	TIE1	up		5.90717	2.42271e-13	yes		4.94124	6.06089e-05	yes		4.67955	2.52597e-12	yes
	ENSG00000066136.20	NFYC	no		0.19594	0.384734	no		-0.0252268	0.940571	no		-1.24429	1.65224e-16	yes
	ENSG00000066230.11	SLC9A3	no		0.484688	0.586919	no		0.336173	0.449334	no		1.41942	0.00277201	yes
	ENSG00000066248.14	NGEF	no		-2.0779	5.59908e-10	yes		1.71958	8.19377e-08	yes		3.77755	0.000878053	yes
	ENSG00000066279.17	ASPM	down		-2.15091	1.37207e-07	yes		-1.76743	1.49624e-33	yes		-2.58949	3.81308e-06	yes
	ENSG00000066379.14	ZNRD1	no		-0.874514	0.000191781	yes		-0.812342	0.000824255	yes		-1.09745	4.87634e-07	yes
	ENSG00000066422.4	ZBTB11	no		-0.460293	0.0199721	no		-1.04562	8.07429e-12	yes		-0.573556	7.51626e-05	yes
	ENSG00000066468.22	FGFR2	no		-1.33948	1.98528e-07	yes		4.53514	5.18779e-19	yes		-1.65326	1.9488e-33	yes
	ENSG00000066629.16	EML1	no		-0.890069	1.14213e-06	yes		1.19882	6.78474e-10	yes		0.920502	7.40315e-10	yes
	ENSG00000066651.18	TRMT11	no		-0.419846	0.0815486	no		-0.453987	0.0198935	no		0.747485	4.10511e-06	yes
	ENSG00000066654.13	THUMPD1	no		-0.228116	0.220375	no		-0.450154	0.0244906	no		-0.558896	0.000104197	yes
	ENSG00000066735.14	KIF26A	no		-0.989033	0.577949	no		0.143395	0.667755	no		-0.820132	0.00706146	yes
	ENSG00000066777.8	ARFGEF1	no		0.276322	0.142508	no		0.0766323	0.746099	no		0.480685	0.000339479	yes
	ENSG00000066926.10	FECH	no		-0.29303	0.149602	no		-0.468616	0.00322077	yes		-1.08731	1.04935e-10	yes
	ENSG00000067066.16	SP100	no		-0.453176	0.00443544	yes		3.78704	0.192573	no		0.602414	0.000671564	yes
	ENSG00000067141.16	NEO1	up		1.11118	0.000423499	yes		1.028	9.68845e-10	yes		1.00108	4.08884e-10	yes
	ENSG00000067167.7	TRAM1	no		0.974183	1.37346e-12	yes		0.301118	0.0175767	no		0.911205	2.24441e-20	yes
	ENSG00000067182.7	TNFRSF1A	no		0.346566	0.0201294	no		0.116818	0.56927	no		0.86073	1.86853e-10	yes
	ENSG00000067225.17	PKM	no		0.169313	0.221643	no		-0.799284	4.09291e-09	yes		0.585189	1.34412e-08	yes
	ENSG00000067248.9	DHX29	no		0.241184	0.218444	no		-0.436292	0.00568781	yes		-0.382531	0.00236504	yes
	ENSG00000067334.13	DNTTIP2	no		-0.175896	0.422061	no		-0.77588	6.22774e-05	yes		-0.558556	7.33484e-06	yes
	ENSG00000067445.20	TRO	no		0.377771	0.0310965	no		1.57162	1.02616e-30	yes		0.947145	5.49124e-11	yes
	ENSG00000067533.5	RRP15	no		-0.22252	0.427022	no		-0.964726	1.58144e-07	yes		-1.24072	7.23821e-23	yes
	ENSG00000067606.16	PRKCZ	no		0.601635	0.0122371	no		0.76275	3.92583e-06	yes		0.710703	3.38271e-06	yes
	ENSG00000067798.15	NAV3	no		-0.0792182	0.739282	no		-0.132624	0.935439	no		-0.793709	4.36886e-11	yes
	ENSG00000067829.18	IDH3G	no		-0.188871	0.406377	no		0.250168	0.17324	no		-0.419075	0.00975388	yes
	ENSG00000068079.7	IFI35	no		-1.46191	3.68772e-19	yes		0.541836	0.186984	no		-1.26777	9.86691e-12	yes
	ENSG00000068120.14	COASY	no		-0.0374962	0.908601	no		-0.723507	1.25186e-07	yes		-0.625998	2.59174e-05	yes
	ENSG00000068305.17	MEF2A	no		0.143691	0.589731	no		0.19414	0.360671	no		0.79181	9.35127e-07	yes
	ENSG00000068308.13	OTUD5	no		0.220148	0.208116	no		0.237794	0.145597	no		0.377667	0.00581954	yes
	ENSG00000068366.19	ACSL4	no		0.804804	3.81923e-08	yes		0.672958	0.000108255	yes		0.687467	1.74155e-09	yes
	ENSG00000068400.13	GRIPAP1	no		0.406695	0.0130309	no		0.532461	0.000292956	yes		0.612002	1.36038e-06	yes
	ENSG00000068489.12	PRR11	down		-1.80034	1.72589e-13	yes		-1.60425	3.30161e-26	yes		-1.80212	0.00246064	yes
	ENSG00000068615.18	REEP1	no		1.26474	0.279274	no		2.58836	8.22772e-07	yes		1.78055	0.00444743	yes
	ENSG00000068654.15	POLR1A	no		-0.471118	0.00168197	yes		-0.635288	3.51532e-06	yes		-0.876977	1.46668e-15	yes
	ENSG00000068697.6	LAPTM4A	no		0.891521	1.29951e-13	yes		1.08316	1.19896e-17	yes		1.03857	2.98977e-17	yes
	ENSG00000068724.15	TTC7A	no		1.99558	2.04219e-19	yes		0.286799	0.249712	no		1.01575	9.13693e-07	yes
	ENSG00000068885.14	IFT80	no		0.818256	0.000293242	yes		0.148893	0.549439	no		0.989403	5.24819e-08	yes
	ENSG00000068912.13	ERLEC1	no		0.601224	0.000346134	yes		0.862325	9.66445e-07	yes		0.602026	3.60228e-05	yes
	ENSG00000068971.13	PPP2R5B	no		0.766928	7.63747e-05	yes		0.648192	0.0080662	yes		0.570909	0.000774895	yes
	ENSG00000069020.18	MAST4	up		3.25925	5.94466e-12	yes		2.33742	0.000179099	yes		1.94766	0.000157863	yes
	ENSG00000069188.16	SDK2	up		2.17124	0.00171323	yes		1.03952	1.40414e-13	yes		1.89041	8.00962e-08	yes
	ENSG00000069275.12	NUCKS1	no		-0.327927	0.0111025	no		-0.867038	1.11739e-10	yes		-0.651667	7.91493e-11	yes
	ENSG00000069399.14	BCL3	no		0.234575	0.374885	no		-0.472421	0.079657	no		-1.17605	2.21109e-09	yes
	ENSG00000069535.13	MAOB	no		1.99651	NA	no		-5.45363	4.84686e-18	yes		-1.41749	4.17147e-32	yes
	ENSG00000069702.10	TGFBR3	up		2.81447	3.05386e-34	yes		1.99983	1.12663e-56	yes		1.54964	4.5397e-30	yes
	ENSG00000069956.11	MAPK6	no		0.862263	5.35584e-08	yes		1.70793	1.71244e-42	yes		0.704101	1.15247e-06	yes
	ENSG00000069966.18	GNB5	up		2.06791	1.12056e-14	yes		1.38623	4.00339e-11	yes		1.95919	4.7656e-19	yes
	ENSG00000069998.12	HDHD5	down		-1.22129	3.21263e-12	yes		-1.37542	3.76511e-22	yes		-1.22543	4.07233e-11	yes
	ENSG00000070018.8	LRP6	no		0.723748	9.37943e-05	yes		0.393739	0.00813763	yes		0.708457	7.31837e-07	yes
	ENSG00000070061.14	ELP1	no		-0.158908	0.481381	no		-0.259926	0.0768895	no		-0.346176	0.00664965	yes
	ENSG00000070081.16	NUCB2	no		0.378599	0.0554408	no		0.00557577	0.982824	no		0.523262	0.00220056	yes
	ENSG00000070087.13	PFN2	no		0.39884	0.00277029	yes		0.317459	0.00840898	yes		0.43132	0.000182962	yes
	ENSG00000070159.13	PTPN3	no		0.946094	0.0227375	no		-0.548307	0.360693	no		-0.783037	0.00339842	yes
	ENSG00000070182.20	SPTB	up		6.24635	1.99688e-07	yes		2.1599	0.00221578	yes		7.85809	3.78046e-05	yes
	ENSG00000070214.15	SLC44A1	up		1.36623	5.52652e-05	yes		1.21638	2.20714e-13	yes		2.23974	2.70026e-18	yes
	ENSG00000070269.13	TMEM260	no		0.536201	0.0158402	no		0.314887	0.188112	no		0.929825	4.39557e-08	yes
	ENSG00000070404.9	FSTL3	no		0.192539	0.641681	no		0.517058	0.0269191	no		1.66317	6.68322e-13	yes
	ENSG00000070413.19	DGCR2	no		0.358009	0.0189878	no		0.457755	0.000892482	yes		0.472456	0.000435661	yes
	ENSG00000070423.17	RNF126	no		-0.502611	0.00378647	yes		-0.648633	6.96894e-05	yes		-0.836193	2.17894e-07	yes
	ENSG00000070540.12	WIPI1	no		1.30968	9.76358e-18	yes		1.0292	1.31473e-08	yes		0.825239	3.74262e-07	yes
	ENSG00000070610.14	GBA2	no		0.340488	0.0818457	no		0.880423	6.50305e-08	yes		0.654135	6.56741e-06	yes
	ENSG00000070614.14	NDST1	no		0.598883	0.000450866	yes		0.478465	0.000140416	yes		0.364287	0.0022312	yes
	ENSG00000070718.11	AP3M2	no		-0.794842	1.73609e-05	yes		-0.87268	2.62494e-05	yes		-0.836396	1.94758e-09	yes
	ENSG00000070731.10	ST6GALNAC2	no		-0.29028	0.935697	no		4.29475	1.15849e-09	yes		5.84421	3.92897e-08	yes
	ENSG00000070756.15	PABPC1	no		-0.542033	1.65234e-06	yes		0.444784	0.000304678	yes		-0.641619	1.12428e-08	yes
	ENSG00000070778.12	AL162171.1	up		1.70029	7.29189e-17	yes		2.945	1.02301e-13	yes		1.59908	2.59179e-10	yes
	ENSG00000070785.16	EIF2B3	no		-0.432046	0.0652631	no		-0.672015	7.17568e-05	yes		-0.823191	1.00668e-06	yes
	ENSG00000070808.15	CAMK2A	no		1.06596	5.04931e-05	yes		3.8677	0.169368	no		3.27892	0.000729051	yes
	ENSG00000070814.18	TCOF1	no		-1.25161	3.72641e-17	yes		-1.44966	1.44366e-19	yes		-0.782687	7.85095e-09	yes
	ENSG00000070882.12	OSBPL3	up		3.32447	1.64642e-57	yes		1.44262	4.33705e-24	yes		2.92253	2.30604e-74	yes
	ENSG00000070950.9	RAD18	down		-1.05566	1.85819e-06	yes		-2.13415	2.00964e-41	yes		-1.07893	1.45573e-10	yes
	ENSG00000070961.15	ATP2B1	no		1.43941	9.89221e-16	yes		0.443173	7.7752e-05	yes		1.93229	5.28318e-52	yes
	ENSG00000071051.13	NCK2	no		1.55552	3.96161e-12	yes		0.791528	1.97251e-05	yes		1.09662	2.66451e-09	yes
	ENSG00000071054.16	MAP4K4	up		1.09565	8.18876e-17	yes		1.13038	4.6077e-22	yes		1.20277	2.66706e-25	yes
	ENSG00000071205.11	ARHGAP10	no		1.92469	1.95542e-13	yes		0.645986	0.00483601	yes		1.82162	3.62848e-18	yes
	ENSG00000071242.11	RPS6KA2	up		3.96957	2.15905e-32	yes		5.20018	9.86834e-32	yes		3.23871	5.53332e-15	yes
	ENSG00000071246.10	VASH1	no		-0.650126	8.67003e-09	yes		0.331721	0.111881	no		0.855721	1.42571e-09	yes
	ENSG00000071462.11	BUD23	no		-0.907922	1.87375e-10	yes		-0.7438	9.3096e-09	yes		-0.614333	1.49244e-05	yes
	ENSG00000071537.13	SEL1L	no		0.763505	2.41212e-06	yes		1.18541	2.44291e-14	yes		0.884467	7.56472e-10	yes
	ENSG00000071539.13	TRIP13	down		-1.67093	2.26834e-18	yes		-2.15264	3.51003e-29	yes		-2.1707	1.82588e-17	yes
	ENSG00000071553.16	ATP6AP1	no		0.72611	2.24488e-07	yes		1.34261	2.29477e-26	yes		0.913476	2.99192e-11	yes
	ENSG00000071564.14	TCF3	no		-0.264083	0.0757173	no		-0.833605	2.16129e-10	yes		-0.353149	0.00587482	yes
	ENSG00000071626.16	DAZAP1	no		-0.604723	6.25921e-06	yes		-0.941021	1.52966e-17	yes		-0.546819	1.53208e-05	yes
	ENSG00000071859.14	FAM50A	no		0.390723	0.0105851	no		0.208153	0.245642	no		0.645203	5.24772e-09	yes
	ENSG00000071994.10	PDCD2	no		-0.484549	0.00323861	yes		-0.662314	4.79702e-05	yes		-0.828402	2.61376e-08	yes
	ENSG00000072041.16	SLC6A15	no		0	NA	no		-0.549767	0.863129	no		-1.52455	2.7848e-32	yes
	ENSG00000072071.16	ADGRL1	no		-1.02746	4.13688e-16	yes		-0.519459	1.25588e-05	yes		-0.737514	9.49728e-11	yes
	ENSG00000072121.15	ZFYVE26	no		0.194388	0.362452	no		-0.0214828	0.930188	no		0.5275	0.00472366	yes
	ENSG00000072133.10	RPS6KA6	no		1.63687	0.0508078	no		0.905277	5.20446e-08	yes		2.27743	0.00439146	yes
	ENSG00000072134.15	EPN2	no		0.620401	3.70775e-05	yes		0.140289	0.481283	no		-0.370818	0.00130542	yes
	ENSG00000072135.12	PTPN18	no		-1.42629	2.91901e-09	yes		0.380986	0.127242	no		-0.932044	1.42745e-08	yes
	ENSG00000072163.19	LIMS2	no		1.57257	0.0857023	no		2.16668	0.000257249	yes		1.81413	0.000439918	yes
	ENSG00000072195.14	SPEG	up		3.20957	4.01273e-37	yes		3.0556	2.95813e-40	yes		2.40725	4.53435e-28	yes
	ENSG00000072210.18	ALDH3A2	no		0.331498	0.0519689	no		-0.175053	0.29008	no		1.10873	4.15675e-17	yes
	ENSG00000072274.12	TFRC	no		-0.359909	0.517284	no		-1.12079	0.0376104	no		-0.548344	5.6316e-08	yes
	ENSG00000072310.16	SREBF1	no		-0.970602	1.93156e-13	yes		-2.02337	2.44822e-43	yes		-1.40544	2.76549e-18	yes
	ENSG00000072415.8	MPP5	no		0.3899	0.0274863	no		-0.126131	0.567554	no		0.598546	0.000378463	yes
	ENSG00000072501.17	SMC1A	no		-0.543297	0.000507039	yes		-0.917233	2.10973e-12	yes		-1.12015	1.87816e-18	yes
	ENSG00000072506.12	HSD17B10	no		-0.53312	0.00858127	yes		-0.460462	0.0185622	no		-1.17822	5.02397e-11	yes
	ENSG00000072571.19	HMMR	down		-1.93226	1.11947e-15	yes		-2.1753	1.62505e-33	yes		-1.9568	6.89931e-11	yes
	ENSG00000072609.17	CHFR	no		0.535885	0.00439744	yes		-0.125168	0.608755	no		-0.369039	0.00484533	yes
	ENSG00000072682.18	P4HA2	up		1.31772	1.55361e-18	yes		1.00838	7.55035e-08	yes		1.2204	4.19736e-17	yes
	ENSG00000072756.16	TRNT1	no		-0.240961	0.315867	no		-0.984354	1.0152e-07	yes		-0.995072	6.83965e-14	yes
	ENSG00000072778.19	ACADVL	no		0.743501	1.69919e-09	yes		0.419662	0.0013556	yes		0.504937	1.56223e-08	yes
	ENSG00000072786.12	STK10	no		0.990572	1.75727e-09	yes		-0.0405837	0.865185	no		0.565945	0.0025932	yes
	ENSG00000072840.12	EVC	no		0.463838	0.0388611	no		0.500909	0.0132002	no		0.822389	8.20619e-08	yes
	ENSG00000073008.14	PVR	no		0.545158	0.000144086	yes		0.955731	2.34567e-08	yes		0.515646	0.00645482	yes
	ENSG00000073050.11	XRCC1	no		0.242755	0.36506	no		-0.240214	0.194003	no		-0.515325	0.00240375	yes
	ENSG00000073060.15	SCARB1	no		0.060145	0.753513	no		-0.396451	0.0119813	no		-1.1544	4.03497e-21	yes
	ENSG00000073111.13	MCM2	down		-1.81515	3.00356e-21	yes		-1.68211	7.68047e-32	yes		-2.28061	5.21823e-26	yes
	ENSG00000073146.15	MOV10L1	no		4.89289	NA	no		3.34909	NA	no		1.14061	0.00484956	yes
	ENSG00000073331.17	ALPK1	no		0.799548	0.0828675	no		6.66169	0.00181616	yes		1.51817	0.00251329	yes
	ENSG00000073536.17	NLE1	no		-0.959942	1.91272e-07	yes		-1.36394	2.61933e-15	yes		-0.980997	6.80827e-08	yes
	ENSG00000073605.18	GSDMB	no		0.468746	0.183616	no		0.0466302	0.924006	no		0.731921	0.00694726	yes
	ENSG00000073614.12	KDM5A	no		0.302409	0.098585	no		0.142246	0.463668	no		0.522056	0.00440943	yes
	ENSG00000073670.13	ADAM11	down		-1.78767	5.69289e-28	yes		-1.06924	1.03936e-07	yes		-1.90666	2.14368e-22	yes
	ENSG00000073712.14	FERMT2	no		0.672281	7.09962e-07	yes		-0.262903	0.0601641	no		0.895866	9.42939e-09	yes
	ENSG00000073792.15	IGF2BP2	no		-0.232481	0.0791788	no		-0.0627932	0.706255	no		1.62531	2.94975e-44	yes
	ENSG00000073910.21	FRY	up		3.95517	7.61809e-21	yes		4.16656	3.44607e-14	yes		3.54671	0.000255269	yes
	ENSG00000073921.17	PICALM	no		0.484895	0.000698064	yes		0.0467562	0.809938	no		0.70122	1.7207e-09	yes
	ENSG00000074047.21	GLI2	no		0.0972213	0.718373	no		0.842752	5.52852e-05	yes		4.92061	2.87705e-13	yes
	ENSG00000074054.18	CLASP1	no		0.372277	0.0400749	no		0.791193	1.73782e-07	yes		0.399526	0.00269318	yes
	ENSG00000074181.8	NOTCH3	no		-0.295666	0.178379	no		-0.47235	8.13684e-05	yes		-0.685576	2.2652e-08	yes
	ENSG00000074201.8	CLNS1A	no		-0.289008	0.0669332	no		-0.771543	2.1004e-10	yes		-0.520985	3.42077e-05	yes
	ENSG00000074211.13	PPP2R2C	no		-0.00172036	0.999508	no		-1.79001	1.95793e-11	yes		-1.75754	8.39614e-06	yes
	ENSG00000074219.13	TEAD2	no		-0.551575	0.00180805	yes		-0.540215	0.000190153	yes		-0.710705	5.94764e-08	yes
	ENSG00000074266.19	EED	no		-0.819106	3.34674e-05	yes		-0.790255	0.000108933	yes		-0.702126	0.000851019	yes
	ENSG00000074317.10	SNCB	no		0.794811	0.51112	no		-2.63899	2.07938e-06	yes		-2.34415	0.000445718	yes
	ENSG00000074319.12	TSG101	no		0.394038	0.0205534	no		0.532735	0.000611586	yes		0.494635	0.000715171	yes
	ENSG00000074370.17	ATP2A3	no		-3.19857	1.8696e-19	yes		0.785107	0.111402	no		-1.22547	0.00172137	yes
	ENSG00000074416.13	MGLL	up		3.51602	4.66247e-91	yes		4.85308	0.000495705	yes		2.76979	1.45186e-05	yes
	ENSG00000074527.11	NTN4	up		6.32547	2.01301e-06	yes		2.16226	2.03245e-56	yes		7.45756	4.44076e-05	yes
	ENSG00000074590.13	NUAK1	up		2.86954	5.78421e-47	yes		1.36663	6.93514e-06	yes		2.56948	1.76298e-24	yes
	ENSG00000074603.18	DPP8	no		0.0335543	0.907388	no		0.141315	0.483081	no		0.43364	0.000401546	yes
	ENSG00000074621.13	SLC24A1	no		0.178148	0.634975	no		0.492737	0.113745	no		0.84262	0.00137043	yes
	ENSG00000074657.13	ZNF532	no		-0.0219283	0.934993	no		0.175364	0.298455	no		-0.547653	0.000271568	yes
	ENSG00000074800.14	ENO1	no		-0.386742	0.00161575	yes		-1.25972	6.45225e-19	yes		-0.861579	2.52482e-08	yes
	ENSG00000074842.7	MYDGF	no		0.150182	0.415012	no		0.702184	4.74181e-06	yes		0.628525	8.62122e-06	yes
	ENSG00000074964.16	ARHGEF10L	up		1.37318	3.63283e-05	yes		2.02009	1.17219e-05	yes		1.15816	0.00143522	yes
	ENSG00000075043.18	KCNQ2	no		-3.65875	0.0351141	no		-1.20996	5.89651e-12	yes		-1.24074	9.5436e-09	yes
	ENSG00000075131.9	TIPIN	down		-1.29513	1.27247e-05	yes		-1.29487	4.50891e-09	yes		-1.43642	1.47731e-08	yes
	ENSG00000075142.13	SRI	no		-0.310153	0.117477	no		-0.467543	0.00279414	yes		0.585032	0.000369635	yes
	ENSG00000075151.20	EIF4G3	no		0.4441	0.000862145	yes		0.515992	0.00027578	yes		0.478278	2.45558e-06	yes
	ENSG00000075188.8	NUP37	no		-1.05798	2.84263e-08	yes		-1.17011	4.44539e-12	yes		-0.963329	3.04349e-06	yes
	ENSG00000075218.18	GTSE1	down		-2.06125	1.20472e-14	yes		-1.97322	2.13629e-30	yes		-2.39964	6.06174e-06	yes
	ENSG00000075223.13	SEMA3C	no		1.36994	6.13758e-20	yes		1.99429	0.155666	no		6.26382	5.64756e-23	yes
	ENSG00000075239.13	ACAT1	no		-0.835147	4.96065e-09	yes		-0.715507	1.86407e-09	yes		-0.770215	1.28432e-09	yes
	ENSG00000075303.12	SLC25A40	no		-1.08201	1.26271e-07	yes		-0.501422	0.023984	no		-0.909292	7.09534e-08	yes
	ENSG00000075336.11	TIMM21	no		-0.285266	0.172545	no		-1.08814	5.73791e-12	yes		-1.05181	1.7793e-10	yes
	ENSG00000075391.16	RASAL2	no		1.77771	4.24833e-17	yes		0.586827	0.000371004	yes		0.462138	0.00302927	yes
	ENSG00000075399.13	VPS9D1	up		1.50555	3.03174e-13	yes		1.27663	8.83334e-08	yes		2.22943	8.49323e-22	yes
	ENSG00000075407.18	ZNF37A	no		-0.813241	4.47619e-06	yes		-0.728736	6.75382e-07	yes		-0.721615	1.23238e-07	yes
	ENSG00000075420.12	FNDC3B	no		0.457738	0.0119368	no		0.973778	2.87706e-13	yes		1.35432	5.17207e-09	yes
	ENSG00000075539.14	FRYL	no		-0.934614	2.16959e-07	yes		0.386241	0.0450552	no		-0.965625	3.13945e-21	yes
	ENSG00000075618.17	FSCN1	no		0.84005	1.91603e-12	yes		-0.861862	6.09505e-13	yes		1.05905	3.87395e-17	yes
	ENSG00000075624.14	ACTB	no		-0.0368469	0.84885	no		-0.646128	1.67637e-08	yes		-0.438475	0.000763011	yes
	ENSG00000075702.17	WDR62	down		-2.19535	5.9022e-17	yes		-2.04949	1.03021e-19	yes		-2.44762	2.56571e-07	yes
	ENSG00000075790.10	BCAP29	no		0.608076	0.000235225	yes		0.777345	1.09483e-06	yes		0.790415	3.02036e-06	yes
	ENSG00000075826.16	SEC31B	no		0.689303	0.00214281	yes		1.01205	9.37405e-08	yes		0.697657	0.00232705	yes
	ENSG00000075856.11	SART3	no		-0.493942	0.000842021	yes		-0.724235	1.05009e-08	yes		-0.577991	8.36331e-07	yes
	ENSG00000075884.13	ARHGAP15	no		1.4384	NA	no		-0.160016	0.975553	no		-2.06657	1.34767e-54	yes
	ENSG00000075945.12	KIFAP3	no		1.02433	1.00918e-07	yes		0.537427	0.00559903	yes		0.900248	1.65675e-09	yes
	ENSG00000076003.4	MCM6	down		-1.47864	1.32469e-15	yes		-1.70386	1.01766e-33	yes		-1.8189	6.89714e-32	yes
	ENSG00000076043.9	REXO2	no		1.06059	5.2597e-11	yes		0.215947	0.260453	no		0.777442	5.77597e-06	yes
	ENSG00000076067.12	RBMS2	no		0.260771	0.120381	no		0.622867	0.000184743	yes		0.6198	0.000665918	yes
	ENSG00000076108.11	BAZ2A	no		-0.0195075	0.941106	no		-0.0406314	0.831097	no		0.45321	0.000306012	yes
	ENSG00000076242.14	MLH1	no		-0.382851	0.0494666	no		-0.67246	5.04349e-06	yes		-0.675186	1.67426e-06	yes
	ENSG00000076248.10	UNG	no		-0.496916	0.0045301	yes		-1.35108	4.06604e-17	yes		-0.784822	4.20746e-07	yes
	ENSG00000076356.6	PLXNA2	up		7.84347	2.01018e-100	yes		5.12749	1.28464e-39	yes		4.19096	5.96154e-27	yes
	ENSG00000076382.16	SPAG5	down		-2.12381	3.28709e-21	yes		-1.9635	1.23927e-36	yes		-2.49233	9.74705e-07	yes
	ENSG00000076513.16	ANKRD13A	no		0.661043	0.000162118	yes		1.21669	1.47857e-11	yes		1.03605	2.33325e-12	yes
	ENSG00000076555.15	ACACB	no		-0.492194	0.0557433	no		0.246589	0.299933	no		-0.720546	9.31916e-05	yes
	ENSG00000076604.14	TRAF4	no		1.29871	2.96678e-18	yes		0.277968	0.105147	no		0.828738	2.74804e-09	yes
	ENSG00000076641.4	PAG1	no		4.28083	0.000266698	yes		-0.625647	0.746148	no		7.58624	1.12802e-08	yes
	ENSG00000076685.18	NT5C2	no		0.90076	8.48636e-07	yes		1.04497	4.63002e-13	yes		0.527966	0.00403263	yes
	ENSG00000076706.16	AP002956.1	up		6.11996	1.55229e-40	yes		3.19216	8.34872e-32	yes		1.41848	5.16723e-16	yes
	ENSG00000076716.8	GPC4	up		5.52926	7.64414e-58	yes		1.66835	1.06589e-14	yes		2.52085	1.47412e-11	yes
	ENSG00000076864.19	RAP1GAP	no		-2.67083	4.11305e-06	yes		-0.13433	0.711375	no		-1.98083	4.17143e-09	yes
	ENSG00000076944.15	STXBP2	no		1.44314	0.000175617	yes		0.0093876	0.982636	no		0.628054	2.3215e-05	yes
	ENSG00000077044.10	DGKD	no		0.104442	0.662946	no		0.433971	0.00520724	yes		-0.730163	5.00232e-07	yes
	ENSG00000077097.15	TOP2B	no		-0.16496	0.307042	no		-0.752143	2.00213e-11	yes		-0.732768	6.94617e-09	yes
	ENSG00000077147.14	TM9SF3	no		0.298769	0.0312474	no		0.0947805	0.608367	no		0.458387	9.13261e-06	yes
	ENSG00000077150.18	NFKB2	no		-0.372734	0.0080166	yes		-0.889088	1.73537e-05	yes		-1.29265	1.95955e-14	yes
	ENSG00000077152.10	UBE2T	down		-1.83028	4.02079e-17	yes		-2.02493	2.23356e-18	yes		-2.11654	7.15086e-26	yes
	ENSG00000077157.21	PPP1R12B	no		0.0157964	0.963649	no		0.596414	0.0064218	yes		1.38544	3.88152e-16	yes
	ENSG00000077232.17	DNAJC10	no		1.55636	9.2154e-33	yes		0.176137	0.221896	no		0.449266	0.000643659	yes
	ENSG00000077238.13	IL4R	no		0.939286	2.82922e-13	yes		1.04169	2.42883e-06	yes		1.22046	1.36804e-16	yes
	ENSG00000077254.14	USP33	no		0.11797	0.589415	no		-0.00268019	0.992505	no		0.358477	0.00623298	yes
	ENSG00000077264.14	PAK3	up		2.83841	4.5189e-05	yes		3.83075	9.15075e-05	yes		1.19859	4.38331e-06	yes
	ENSG00000077312.8	SNRPA	down		-1.21338	1.40008e-14	yes		-1.06249	7.00032e-17	yes		-1.30504	3.48763e-14	yes
	ENSG00000077348.8	EXOSC5	no		-0.914795	0.000154212	yes		-1.59015	2.8919e-13	yes		-1.05363	5.37294e-06	yes
	ENSG00000077454.15	LRCH4	up		1.91675	1.52443e-16	yes		2.21039	2.8553e-23	yes		1.8053	1.12915e-16	yes
	ENSG00000077514.8	POLD3	no		-0.997987	8.77197e-06	yes		-1.53063	3.54672e-15	yes		-1.8136	4.23162e-58	yes
	ENSG00000077522.12	ACTN2	no		-0.169799	0.874131	no		-0.254738	0.672303	no		-1.32078	0.00131924	yes
	ENSG00000077585.13	GPR137B	no		0.765659	0.0282656	no		1.2312	0.0151132	no		1.64069	2.25137e-11	yes
	ENSG00000077684.15	JADE1	no		-0.575994	0.00110763	yes		-0.700517	2.65751e-05	yes		-0.582074	0.00162849	yes
	ENSG00000077782.19	FGFR1	no		-0.443587	0.00091118	yes		0.902583	2.92141e-09	yes		-0.483463	1.21002e-05	yes
	ENSG00000077942.18	FBLN1	no		0.986264	6.8795e-07	yes		-0.439418	0.011493	no		4.27676	4.66786e-191	yes
	ENSG00000078043.15	PIAS2	no		0.194838	0.376421	no		-0.0269153	0.919974	no		0.508273	0.000210086	yes
	ENSG00000078098.13	FAP	no		1.06905	NA	no		0	NA	no		7.62655	0.000372409	yes
	ENSG00000078140.13	UBE2K	no		-0.48792	0.000537122	yes		-0.749385	5.78359e-10	yes		-0.482375	2.77048e-06	yes
	ENSG00000078142.12	PIK3C3	no		1.05137	7.43685e-10	yes		0.465478	0.000831435	yes		0.851479	7.92156e-11	yes
	ENSG00000078269.14	SYNJ2	no		0.332599	0.0376233	no		-0.0384094	0.912119	no		0.706527	2.86615e-05	yes
	ENSG00000078549.14	ADCYAP1R1	no		5.22225	2.08998e-12	yes		-0.39464	0.747289	no		6.6198	3.39359e-30	yes
	ENSG00000078668.13	VDAC3	no		-0.315392	0.0365689	no		-0.917818	5.86893e-12	yes		-0.494174	4.78739e-05	yes
	ENSG00000078699.21	CBFA2T2	no		-0.062924	0.862899	no		1.09539	2.23281e-11	yes		0.583783	0.000703346	yes
	ENSG00000078808.16	SDF4	no		0.757207	1.34001e-08	yes		0.534578	1.13815e-05	yes		0.572484	1.77247e-05	yes
	ENSG00000079101.16	CLUL1	no		1.87822	0.156131	no		1.7291	5.13055e-05	yes		1.29771	0.000296333	yes
	ENSG00000079246.15	XRCC5	no		-0.273686	0.0473062	no		-0.568567	1.1632e-05	yes		-0.451519	1.97398e-06	yes
	ENSG00000079257.7	LXN	no		-0.688064	0.796168	no		0.568572	0.290252	no		3.12864	9.04344e-19	yes
	ENSG00000079277.19	MKNK1	no		0.949986	3.67162e-06	yes		0.574962	0.00940251	yes		1.5472	8.60756e-14	yes
	ENSG00000079308.17	TNS1	up		6.94809	0.000259739	yes		4.33358	2.3679e-10	yes		3.90586	5.95596e-12	yes
	ENSG00000079313.14	REXO1	no		-0.479824	0.00859897	yes		0.00130058	0.997369	no		-0.735307	2.3029e-05	yes
	ENSG00000079387.13	SENP1	no		-0.729893	0.000596515	yes		-0.942762	3.30068e-09	yes		-0.817009	2.92778e-07	yes
	ENSG00000079459.12	FDFT1	no		0.164726	0.27575	no		-0.730822	1.49131e-06	yes		-0.440903	0.00100702	yes
	ENSG00000079462.7	PAFAH1B3	no		-0.664508	0.000758554	yes		-0.66903	2.07554e-06	yes		-0.626024	0.000615318	yes
	ENSG00000079482.12	OPHN1	no		0.219344	0.651651	no		1.03655	0.0038841	yes		0.893733	0.000249748	yes
	ENSG00000079616.12	KIF22	down		-1.69376	2.08805e-16	yes		-1.39776	1.75447e-22	yes		-1.84461	1.9792e-17	yes
	ENSG00000079785.14	DDX1	no		0.151104	0.377903	no		-0.782981	4.4884e-10	yes		-0.412892	0.000554893	yes
	ENSG00000079819.18	EPB41L2	no		0.707402	2.99497e-05	yes		-0.0898473	0.654663	no		2.39346	4.96856e-60	yes
	ENSG00000079931.14	MOXD1	no		3.6531	0.00724934	yes		0.353817	0.642604	no		7.67726	3.19196e-06	yes
	ENSG00000079950.13	STX7	no		0.749103	4.49058e-05	yes		0.841939	1.25509e-05	yes		0.73491	7.44292e-05	yes
	ENSG00000079974.17	RABL2B	no		0.0477064	0.872783	no		-0.464629	0.0185937	no		0.83971	9.67363e-06	yes
	ENSG00000080031.9	PTPRH	no		-1.4751	1.13861e-14	yes		-0.186738	0.523885	no		-1.575	8.90346e-06	yes
	ENSG00000080189.14	SLC35C2	no		-0.111484	0.637783	no		0.518974	0.00188475	yes		0.451726	0.00471642	yes
	ENSG00000080200.9	CRYBG3	no		0.641128	0.0212323	no		2.07834	0.0244495	no		1.69071	1.53778e-22	yes
	ENSG00000080298.15	RFX3	no		0.366461	0.131026	no		0.21562	0.278616	no		0.468409	0.00293251	yes
	ENSG00000080503.23	SMARCA2	up		5.30047	6.69328e-17	yes		3.32219	7.69556e-11	yes		1.13362	1.53827e-13	yes
	ENSG00000080546.13	SESN1	no		1.04438	1.59019e-10	yes		0.882843	8.96052e-12	yes		0.75547	8.88843e-05	yes
	ENSG00000080608.9	PUM3	no		-0.345258	0.0555422	no		-1.37179	4.59977e-17	yes		-0.609069	2.44295e-05	yes
	ENSG00000080709.14	KCNN2	no		0.412074	0.768053	no		1.22274	0.657235	no		-1.60182	3.82175e-06	yes
	ENSG00000080815.18	PSEN1	no		0.294977	0.0619409	no		0.652196	6.52553e-06	yes		0.741299	1.1326e-07	yes
	ENSG00000080819.6	CPOX	no		-0.454052	0.0354347	no		-0.761001	1.06598e-05	yes		-0.867841	2.99131e-07	yes
	ENSG00000080824.18	HSP90AA1	no		-0.491123	1.49487e-05	yes		-1.25964	1.38965e-16	yes		-0.808771	2.29329e-14	yes
	ENSG00000080839.11	RBL1	no		-1.20939	3.88034e-05	yes		-0.929922	0.000166319	yes		-1.35886	2.85543e-10	yes
	ENSG00000080845.17	DLGAP4	no		1.69456	5.16953e-30	yes		0.849835	3.0109e-09	yes		1.05809	1.482e-12	yes
	ENSG00000080947.14	CROCCP3	no		-0.491601	0.0913456	no		0.579343	0.0357377	no		0.688291	0.00744352	yes
	ENSG00000080986.12	NDC80	down		-1.93964	8.23449e-13	yes		-1.8776	7.97472e-24	yes		-2.35455	3.89138e-07	yes
	ENSG00000081059.19	TCF7	no		0.674201	0.0764729	no		0.775361	0.00326329	yes		-1.08666	0.000573658	yes
	ENSG00000081320.10	STK17B	no		1.59195	0.000281011	yes		0.56951	0.187245	no		-0.471171	0.000270596	yes
	ENSG00000081791.8	DELE1	no		-0.0451847	0.856908	no		0.32119	0.0261716	no		-0.518878	0.000118	yes
	ENSG00000081870.11	HSPB11	no		-0.217364	0.44324	no		0.304188	0.239253	no		-0.722383	0.000202836	yes
	ENSG00000082126.17	MPP4	up		4.09371	1.4608e-47	yes		5.00947	4.06598e-05	yes		8.0307	6.85516e-17	yes
	ENSG00000082146.12	STRADB	no		0.465476	0.0249568	no		1.13271	2.91534e-11	yes		1.46359	2.41369e-15	yes
	ENSG00000082196.20	C1QTNF3	no		-0.0974554	0.966789	no		4.62516	5.39529e-22	yes		7.37521	2.11505e-123	yes
	ENSG00000082212.12	ME2	no		-0.587326	4.71289e-05	yes		-0.380339	0.00519969	yes		-0.993601	7.76143e-14	yes
	ENSG00000082515.17	MRPL22	no		-0.574393	0.00269758	yes		-0.77261	6.61487e-06	yes		-0.649572	0.00163015	yes
	ENSG00000082516.8	GEMIN5	no		-0.54093	0.00772268	yes		-1.37221	4.84005e-18	yes		-0.832085	1.42675e-09	yes
	ENSG00000082641.15	NFE2L1	no		0.772363	1.45671e-10	yes		1.01441	1.96121e-12	yes		1.12438	1.74008e-31	yes
	ENSG00000082684.14	SEMA5B	no		-1.16696	0.749467	no		3.05019	2.02601e-06	yes		3.59342	6.5042e-08	yes
	ENSG00000082781.11	ITGB5	up		4.21996	7.06131e-67	yes		2.95098	2.35241e-71	yes		4.31857	3.12151e-62	yes
	ENSG00000082805.19	ERC1	no		0.444408	0.0127167	no		0.068838	0.741259	no		1.06309	9.7519e-10	yes
	ENSG00000082898.16	XPO1	no		-0.38761	0.00579143	yes		-0.69825	4.89674e-09	yes		-0.418295	8.76963e-06	yes
	ENSG00000083097.14	DOP1A	up		1.26692	2.41666e-07	yes		1.02105	2.0833e-07	yes		1.05841	6.63672e-07	yes
	ENSG00000083223.17	TUT7	no		0.16867	0.559803	no		-1.01524	4.46679e-12	yes		0.51129	0.00785889	yes
	ENSG00000083290.19	ULK2	no		-0.652451	0.000697094	yes		0.718133	0.00238299	yes		-0.529771	0.00322699	yes
	ENSG00000083444.16	PLOD1	no		-0.198691	0.154928	no		0.661828	2.15836e-06	yes		-0.678894	0.000345112	yes
	ENSG00000083454.21	P2RX5	no		-1.37043	3.99923e-05	yes		1.05289	0.548699	no		-2.04555	0.001117	yes
	ENSG00000083635.7	NUFIP1	no		-0.812172	0.00156393	yes		-1.83833	2.46186e-25	yes		-0.862114	2.76833e-05	yes
	ENSG00000083642.18	PDS5B	no		-1.39799	1.39125e-23	yes		-0.600754	4.08105e-05	yes		-0.479306	0.000799691	yes
	ENSG00000083720.12	OXCT1	no		-0.223147	0.296417	no		-1.67599	1.8642e-24	yes		-1.07635	4.08968e-14	yes
	ENSG00000083782.7	EPYC	no		3.11288	NA	no		-0.160089	NA	no		2.99541	0.00450959	yes
	ENSG00000083799.17	CYLD	no		0.935211	1.34629e-06	yes		1.70682	3.83164e-24	yes		1.28534	5.91524e-15	yes
	ENSG00000083807.9	SLC27A5	down		-1.03368	0.000154394	yes		-1.13914	6.34707e-07	yes		-1.18571	2.71976e-06	yes
	ENSG00000083812.11	ZNF324	no		2.27139	2.51332e-21	yes		0.0325637	0.935314	no		1.61976	2.18658e-10	yes
	ENSG00000084070.11	SMAP2	no		-0.215717	0.387025	no		-0.888557	1.87132e-10	yes		-0.462499	0.00928641	yes
	ENSG00000084112.14	SSH1	no		0.540003	0.000623852	yes		0.209571	0.296961	no		-0.547824	4.95276e-06	yes
	ENSG00000084234.16	APLP2	up		1.69641	4.76097e-37	yes		2.21742	3.06792e-76	yes		2.14572	5.26998e-62	yes
	ENSG00000084463.7	WBP11	no		-0.484574	0.00113998	yes		-0.960962	5.39507e-14	yes		-0.490366	0.000812558	yes
	ENSG00000084623.11	EIF3I	no		-0.339419	0.0139205	no		-0.665237	8.75123e-09	yes		-0.488147	0.000261023	yes
	ENSG00000084628.9	NKAIN1	down		-2.39693	3.72188e-05	yes		-1.74858	6.76713e-24	yes		-1.40206	5.11385e-05	yes
	ENSG00000084636.17	COL16A1	no		4.09865	9.81441e-11	yes		1.29102	0.131296	no		1.21364	6.10756e-05	yes
	ENSG00000084676.15	NCOA1	no		0.961463	3.15526e-06	yes		1.54899	1.47199e-23	yes		1.19637	3.14665e-19	yes
	ENSG00000084710.13	EFR3B	no		-0.426802	0.0360954	no		0.832516	1.97821e-06	yes		-0.950847	1.58026e-08	yes
	ENSG00000084754.11	HADHA	no		-0.165463	0.270992	no		-0.280528	0.0266971	no		-0.426353	6.00501e-05	yes
	ENSG00000084774.13	CAD	no		-0.464664	0.00159289	yes		-1.06612	1.47966e-16	yes		-0.976044	5.37646e-12	yes
	ENSG00000085063.15	CD59	no		-0.213069	0.144564	no		1.83386	1.18122e-44	yes		1.39731	3.26501e-19	yes
	ENSG00000085117.11	CD82	up		4.10359	1.23275e-174	yes		2.06514	4.51409e-13	yes		2.97374	1.10622e-74	yes
	ENSG00000085224.21	ATRX	no		0.394462	0.0253336	no		0.212991	0.324744	no		0.378647	0.00996065	yes
	ENSG00000085415.15	SEH1L	no		-0.492011	0.00615094	yes		-1.08896	1.76848e-09	yes		-0.940415	1.49691e-11	yes
	ENSG00000085491.15	SLC25A24	no		0.167258	0.420371	no		-0.259536	0.143499	no		0.857844	8.96347e-11	yes
	ENSG00000085662.13	AKR1B1	no		0.716448	0.000296264	yes		0.192351	0.367132	no		1.88288	2.99105e-10	yes
	ENSG00000085719.12	CPNE3	no		-0.248533	0.184709	no		0.430648	0.0163104	no		-0.498325	2.79121e-05	yes
	ENSG00000085721.12	RRN3	no		-0.317932	0.175032	no		-0.63626	0.000674053	yes		-0.432538	0.003976	yes
	ENSG00000085733.15	CTTN	no		0.408271	0.0012707	yes		0.196169	0.123477	no		0.6724	5.21193e-12	yes
	ENSG00000085832.16	EPS15	no		0.274068	0.148838	no		0.714476	2.05449e-06	yes		0.703708	2.33631e-07	yes
	ENSG00000085840.12	ORC1	down		-1.83738	1.89025e-10	yes		-2.38925	2.50667e-31	yes		-2.99005	3.87925e-26	yes
	ENSG00000085872.14	CHERP	no		-0.449338	0.0126424	no		-0.788762	5.4344e-06	yes		-0.803426	4.38704e-09	yes
	ENSG00000085998.13	POMGNT1	no		0.0213872	0.932786	no		0.811122	3.45705e-09	yes		0.423796	0.0040177	yes
	ENSG00000085999.11	RAD54L	down		-2.67897	9.85672e-05	yes		-2.05976	6.2088e-28	yes		-2.38414	3.09675e-15	yes
	ENSG00000086061.15	DNAJA1	no		-0.132334	0.45397	no		-0.532659	0.000313177	yes		-0.498667	7.20251e-06	yes
	ENSG00000086062.12	B4GALT1	no		1.5447	3.54099e-26	yes		0.285687	0.112485	no		1.59875	4.61633e-19	yes
	ENSG00000086189.9	DIMT1	no		-0.863627	2.17414e-07	yes		-0.51623	0.000933386	yes		-0.793837	1.16736e-08	yes
	ENSG00000086200.16	IPO11	no		-0.522141	0.00694981	yes		-1.26433	8.7337e-20	yes		-0.691749	3.2098e-05	yes
	ENSG00000086475.14	SEPHS1	no		-0.949866	2.19795e-09	yes		-1.47966	1.00552e-29	yes		-0.7114	2.25187e-07	yes
	ENSG00000086506.2	HBQ1	down		-2.00288	0.00160766	yes		-2.47177	1.08975e-15	yes		-1.6232	0.000282998	yes
	ENSG00000086827.8	ZW10	no		-0.0842167	0.799318	no		-0.564397	0.00460004	yes		-0.567816	0.00134614	yes
	ENSG00000087074.7	PPP1R15A	no		0.171865	0.374799	no		0.446399	0.0134251	no		1.15989	1.26957e-11	yes
	ENSG00000087086.14	FTL	no		-0.482986	2.96219e-05	yes		0.274049	0.0970244	no		0.913767	2.77994e-13	yes
	ENSG00000087095.12	NLK	no		0.705403	3.30215e-05	yes		0.755017	2.29318e-05	yes		0.592986	0.00707388	yes
	ENSG00000087111.20	PIGS	no		0.449717	0.00445648	yes		0.756448	1.41236e-08	yes		0.786488	3.6431e-07	yes
	ENSG00000087116.14	ADAMTS2	no		4.1271	0.0123669	no		4.09374	3.57752e-42	yes		5.0497	1.6534e-120	yes
	ENSG00000087152.15	ATXN7L3	no		0.490987	0.00139007	yes		0.198403	0.29066	no		0.450295	0.000195235	yes
	ENSG00000087245.12	MMP2	up		6.96534	5.62761e-62	yes		4.19014	1.84638e-131	yes		7.89865	1.43042e-90	yes
	ENSG00000087253.12	LPCAT2	up		2.46689	1.43943e-11	yes		1.81688	3.94407e-15	yes		4.49219	1.48216e-08	yes
	ENSG00000087263.16	OGFOD1	no		0.146619	0.46493	no		-0.916194	9.34898e-10	yes		-0.486116	0.000291612	yes
	ENSG00000087266.15	SH3BP2	no		1.59098	1.72223e-20	yes		-0.0163317	0.967175	no		1.15324	1.01432e-09	yes
	ENSG00000087269.15	NOP14	no		-0.506928	0.00591402	yes		-0.852183	7.37335e-09	yes		-0.971071	4.18057e-13	yes
	ENSG00000087274.16	ADD1	no		0.746297	6.80445e-09	yes		0.473912	6.12207e-05	yes		0.885374	7.68945e-19	yes
	ENSG00000087299.11	L2HGDH	no		-2.04365	9.68701e-36	yes		-0.997369	1.622e-07	yes		-1.53339	4.98783e-14	yes
	ENSG00000087301.8	TXNDC16	no		-0.50763	0.0928202	no		1.37033	9.30939e-13	yes		1.15967	1.04649e-07	yes
	ENSG00000087303.17	NID2	no		6.80761	6.78632e-08	yes		3.47835	0.0616307	no		7.89206	3.6219e-21	yes
	ENSG00000087365.15	SF3B2	no		-0.309517	0.0179297	no		-0.5076	2.99263e-05	yes		-0.379415	0.000220597	yes
	ENSG00000087448.9	KLHL42	no		-0.1706	0.405289	no		-0.474967	0.00309528	yes		-0.567764	7.44117e-05	yes
	ENSG00000087460.24	GNAS	no		0.51108	3.6744e-05	yes		1.22726	1.80735e-34	yes		0.650471	5.05645e-10	yes
	ENSG00000087470.17	DNM1L	no		-0.150752	0.438724	no		-0.484009	0.0003296	yes		-0.749101	1.02724e-12	yes
	ENSG00000087494.15	PTHLH	no		-2.22394	0.00278249	yes		4.97903	NA	no		5.77343	0.00741246	yes
	ENSG00000087502.17	ERGIC2	no		0.2987	0.137791	no		0.266013	0.175654	no		0.6129	5.29098e-05	yes
	ENSG00000087586.17	AURKA	down		-1.963	2.41744e-18	yes		-2.04145	2.69946e-37	yes		-3.47709	5.07906e-16	yes
	ENSG00000087589.16	CASS4	no		5.07921	1.867e-06	yes		-0.189582	0.783452	no		-1.33616	1.51998e-23	yes
	ENSG00000087842.10	PIR	no		-1.3141	2.19089e-06	yes		-0.523926	0.0143548	no		-1.86519	2.39007e-13	yes
	ENSG00000087884.14	AAMDC	up		1.20634	0.00022102	yes		1.38586	1.13204e-13	yes		1.04337	0.000715871	yes
	ENSG00000087995.15	METTL2A	no		-0.205697	0.442518	no		-0.649638	8.08497e-05	yes		-0.518802	0.00582918	yes
	ENSG00000088035.15	ALG6	no		-1.19422	2.28228e-06	yes		-0.623888	0.00209086	yes		-0.783638	0.00196973	yes
	ENSG00000088038.18	CNOT3	no		-0.602531	0.000237864	yes		-0.38695	0.0193068	no		-0.570195	0.00063969	yes
	ENSG00000088205.12	DDX18	no		-0.384459	0.0188986	no		-0.947294	2.35398e-09	yes		-0.396741	0.00096811	yes
	ENSG00000088247.17	KHSRP	no		-0.53681	1.33184e-05	yes		-0.868614	1.86114e-13	yes		-0.625123	1.55312e-07	yes
	ENSG00000088298.12	EDEM2	no		0.376854	0.0818521	no		0.728102	5.29654e-05	yes		0.571211	0.00305057	yes
	ENSG00000088305.18	DNMT3B	no		-0.674428	0.069303	no		-1.17842	2.2579e-14	yes		-1.08982	4.72611e-06	yes
	ENSG00000088325.15	TPX2	down		-2.02945	2.13426e-23	yes		-1.88481	4.81255e-40	yes		-2.37021	7.14936e-06	yes
	ENSG00000088340.15	FER1L4	no		-0.342877	0.0754138	no		-0.928695	3.6649e-06	yes		-1.17053	2.72777e-08	yes
	ENSG00000088367.21	EPB41L1	no		0.0692921	0.839698	no		0.979891	2.83171e-11	yes		0.517076	0.000416718	yes
	ENSG00000088682.13	COQ9	no		-0.605621	0.000850484	yes		-0.156808	0.50263	no		-0.568648	9.52823e-05	yes
	ENSG00000088766.11	CRLS1	no		-0.140275	0.564425	no		-0.316049	0.0882662	no		-0.519092	0.000594715	yes
	ENSG00000088812.17	ATRN	no		0.513217	0.00135911	yes		0.901381	1.34329e-12	yes		0.69983	7.54084e-10	yes
	ENSG00000088826.17	SMOX	no		-0.767136	4.9659e-07	yes		-1.72404	2.91498e-06	yes		1.46258	5.25963e-13	yes
	ENSG00000088854.12	C20orf194	no		0.443971	0.0275613	no		0.877134	1.08123e-06	yes		0.617874	0.000341368	yes
	ENSG00000088881.20	EBF4	no		1.27787	3.75792e-08	yes		2.06133	9.31979e-13	yes		0.557304	0.00325147	yes
	ENSG00000088882.7	CPXM1	up		1.97187	2.59338e-39	yes		1.44191	1.87592e-21	yes		1.66808	2.78897e-23	yes
	ENSG00000088888.17	MAVS	no		0.669929	5.03512e-07	yes		0.148835	0.32795	no		0.64139	1.54858e-08	yes
	ENSG00000088970.15	KIZ	no		-0.291201	0.399439	no		0.544066	0.0808309	no		0.695476	0.00117922	yes
	ENSG00000088992.17	TESC	no		0.467204	0.139007	no		0.326497	0.596919	no		-3.01575	7.79202e-17	yes
	ENSG00000089006.16	SNX5	no		-0.812158	4.02862e-11	yes		-0.984998	4.20184e-19	yes		-0.750045	4.12594e-09	yes
	ENSG00000089009.15	RPL6	no		-0.244001	0.093818	no		-0.389753	0.000207374	yes		-0.406311	0.000634381	yes
	ENSG00000089048.14	ESF1	no		-0.212307	0.370938	no		-1.0668	1.71333e-12	yes		-0.630343	7.98793e-05	yes
	ENSG00000089060.11	SLC8B1	no		0.827422	0.000198884	yes		2.17497	2.48108e-25	yes		1.26298	6.44986e-15	yes
	ENSG00000089094.18	KDM2B	no		-0.783274	8.87939e-05	yes		-0.523479	0.00168132	yes		-1.07222	2.165e-11	yes
	ENSG00000089127.12	OAS1	no		-0.682904	0.000273066	yes		7.34891	4.77077e-07	yes		2.64165	1.04401e-19	yes
	ENSG00000089157.15	RPLP0	no		-0.066232	0.729601	no		-0.644687	8.20274e-09	yes		-0.556179	9.47435e-06	yes
	ENSG00000089159.16	PXN	no		0.0480279	0.799239	no		0.0203493	0.929137	no		1.66933	3.90853e-58	yes
	ENSG00000089177.18	KIF16B	no		0.102021	0.753665	no		0.499151	0.0151287	no		-0.425843	0.00920816	yes
	ENSG00000089195.14	TRMT6	no		0.0248176	0.94602	no		-0.515578	0.0200963	no		-0.651363	0.0013257	yes
	ENSG00000089199.9	CHGB	no		-0.349112	0.348941	no		2.31515	5.16336e-10	yes		-4.55076	2.50381e-200	yes
	ENSG00000089280.18	FUS	no		-0.605409	2.50124e-05	yes		-0.70499	6.19081e-09	yes		-0.647763	1.42274e-07	yes
	ENSG00000089327.14	FXYD5	no		-0.0811697	0.843868	no		1.13287	NA	no		1.09719	0.0063492	yes
	ENSG00000089597.16	GANAB	no		0.0486882	0.788913	no		0.282381	0.0161933	no		0.498572	1.54984e-06	yes
	ENSG00000089639.10	GMIP	no		0.0851665	0.835875	no		0.677382	0.00229271	yes		0.881395	0.000123213	yes
	ENSG00000089685.14	BIRC5	down		-2.05599	4.79289e-19	yes		-2.07204	2.1242e-35	yes		-2.77912	4.86812e-06	yes
	ENSG00000089818.17	NECAP1	no		-0.384078	0.111917	no		-0.31862	0.0968403	no		-0.718096	2.76133e-05	yes
	ENSG00000089820.15	ARHGAP4	no		0.750721	0.284605	no		-0.758244	1.85005e-06	yes		1.39762	0.00194914	yes
	ENSG00000089902.9	RCOR1	no		-0.158346	0.434084	no		-0.463119	0.00137292	yes		-0.535234	0.000116495	yes
	ENSG00000090013.10	BLVRB	no		-1.10467	9.0297e-12	yes		-1.25035	1.02113e-17	yes		-0.92353	3.91389e-05	yes
	ENSG00000090020.10	SLC9A1	no		0.661239	6.97105e-06	yes		-0.0288653	0.939961	no		0.841308	2.79881e-06	yes
	ENSG00000090060.17	PAPOLA	no		-0.272089	0.0597883	no		-0.519089	3.50682e-05	yes		-0.35676	0.000314682	yes
	ENSG00000090097.21	PCBP4	no		0.897426	5.62671e-08	yes		0.613227	2.49978e-05	yes		0.556198	2.32416e-05	yes
	ENSG00000090238.11	YPEL3	no		-0.307621	0.899274	no		1.13249	7.26455e-07	yes		1.90489	2.06965e-17	yes
	ENSG00000090273.13	NUDC	no		-0.588204	1.54991e-05	yes		-0.665654	1.21034e-06	yes		-0.747818	4.11539e-09	yes
	ENSG00000090339.8	ICAM1	no		0.71863	4.17512e-06	yes		-0.56075	0.2053	no		-0.475723	0.00589909	yes
	ENSG00000090447.11	TFAP4	no		-0.881062	0.00156125	yes		-1.59609	1.01945e-11	yes		-1.09493	2.16467e-06	yes
	ENSG00000090487.10	SPG21	no		-0.452835	0.00522723	yes		-0.685707	7.2967e-07	yes		-0.564083	2.75158e-05	yes
	ENSG00000090581.9	GNPTG	no		0.306638	0.109409	no		0.540781	0.00220506	yes		0.444253	0.00928771	yes
	ENSG00000090776.5	EFNB1	no		1.29967	6.3426e-14	yes		-0.123301	0.504972	no		2.64814	1.59934e-62	yes
	ENSG00000090861.15	AARS	no		-0.862328	6.28234e-12	yes		-0.920137	0.00449695	yes		-0.566951	2.57757e-05	yes
	ENSG00000090863.11	GLG1	no		0.898586	3.17196e-13	yes		1.25911	7.82369e-28	yes		0.904594	2.04212e-23	yes
	ENSG00000090889.11	KIF4A	down		-2.08583	1.97623e-13	yes		-1.52644	2.6742e-25	yes		-2.01559	8.08746e-12	yes
	ENSG00000090932.10	DLL3	down		-1.96003	7.5052e-11	yes		-1.11806	0.000611074	yes		-1.60822	0.00010659	yes
	ENSG00000090971.4	NAT14	no		-0.313516	0.0899091	no		-0.805876	5.407e-08	yes		-0.568302	0.00167183	yes
	ENSG00000090975.12	PITPNM2	no		0.890059	1.07341e-08	yes		-0.847316	9.95474e-07	yes		-0.789346	1.65231e-07	yes
	ENSG00000091009.7	RBM27	no		-0.302369	0.17709	no		-0.612317	0.000221747	yes		-0.727131	7.5441e-06	yes
	ENSG00000091039.16	OSBPL8	no		-0.781002	5.78106e-06	yes		0.156107	0.25322	no		0.787625	3.54914e-09	yes
	ENSG00000091127.13	PUS7	no		-0.819564	9.83316e-06	yes		-1.6434	1.56133e-24	yes		-1.30633	3.39173e-21	yes
	ENSG00000091136.13	LAMB1	up		8.5313	1.03159e-94	yes		4.61532	1.52318e-34	yes		5.6457	2.23346e-163	yes
	ENSG00000091164.12	TXNL1	no		-0.0606533	0.80502	no		-0.482214	0.00117132	yes		-0.518984	0.000710838	yes
	ENSG00000091317.7	CMTM6	no		0.653688	1.82586e-06	yes		0.241559	0.0844268	no		0.735583	8.50841e-07	yes
	ENSG00000091409.14	ITGA6	up		3.0449	7.19878e-121	yes		2.69547	2.45129e-42	yes		3.10409	0.000975814	yes
	ENSG00000091436.16	MAP3K20	no		-0.408012	0.0317461	no		0.0252326	0.932545	no		1.57766	2.33625e-22	yes
	ENSG00000091483.6	FH	no		-0.42051	0.014244	no		-0.641882	8.36387e-07	yes		-0.554752	0.000496002	yes
	ENSG00000091490.10	SEL1L3	up		5.25742	3.10724e-57	yes		3.78541	3.42587e-93	yes		1.87191	1.90864e-23	yes
	ENSG00000091536.17	MYO15A	no		0.651001	0.505243	no		2.16857	5.64086e-08	yes		4.17504	1.27774e-30	yes
	ENSG00000091592.15	NLRP1	up		3.09624	1.90712e-06	yes		1.67902	1.21001e-24	yes		2.37501	7.74021e-20	yes
	ENSG00000091622.15	PITPNM3	no		-0.546212	0.471204	no		5.14721	7.50533e-92	yes		3.77059	3.06078e-33	yes
	ENSG00000091640.7	SPAG7	no		-0.237687	0.254837	no		-0.336625	0.0336702	no		-0.602656	1.14324e-05	yes
	ENSG00000091651.8	ORC6	down		-2.05964	4.58799e-17	yes		-1.33294	6.13385e-15	yes		-2.53066	3.7047e-19	yes
	ENSG00000091656.15	ZFHX4	no		1.46836	0.609407	no		0.23002	0.576757	no		-0.556226	0.000103378	yes
	ENSG00000091704.9	CPA1	no		2.18046	0.21566	no		3.8472	NA	no		2.60282	0.00587482	yes
	ENSG00000091732.15	ZC3HC1	no		-0.312632	0.207432	no		-0.38663	0.056268	no		-0.610793	0.000517922	yes
	ENSG00000091831.23	ESR1	no		1.99919	NA	no		-0.160007	0.976631	no		-2.61091	5.65541e-05	yes
	ENSG00000091844.7	RGS17	no		2.00794	7.59242e-10	yes		0.624623	0.7418	no		4.94271	3.1454e-10	yes
	ENSG00000091986.15	CCDC80	no		2.15838	1.36007e-48	yes		0.911263	1.29572e-15	yes		5.67263	2.28409e-33	yes
	ENSG00000092010.14	PSME1	no		0.25179	0.0748654	no		-0.112654	0.577707	no		0.471185	0.00583417	yes
	ENSG00000092036.18	HAUS4	no		-1.20818	1.68492e-06	yes		-0.950564	0.000494076	yes		-1.4302	1.34499e-07	yes
	ENSG00000092068.19	SLC7A8	no		0.123174	0.93218	no		1.06765	0.00461729	yes		1.901	0.00125759	yes
	ENSG00000092096.16	SLC22A17	no		0.340822	0.164056	no		1.1721	2.11103e-08	yes		0.895051	4.39557e-08	yes
	ENSG00000092140.14	G2E3	no		-0.88605	6.16817e-06	yes		-1.18938	4.4778e-13	yes		-1.18935	1.35614e-13	yes
	ENSG00000092148.12	HECTD1	no		0.147735	0.507733	no		0.135131	0.391386	no		0.723465	2.32962e-10	yes
	ENSG00000092199.17	HNRNPC	no		-0.36036	0.0020488	yes		-0.627547	4.37836e-08	yes		-0.357619	0.000225751	yes
	ENSG00000092201.9	SUPT16H	no		-0.81378	1.1604e-10	yes		-1.26329	2.86063e-23	yes		-0.83198	6.95343e-18	yes
	ENSG00000092421.16	SEMA6A	up		3.41842	9.76956e-09	yes		2.16249	3.86676e-35	yes		4.78997	9.49286e-31	yes
	ENSG00000092445.11	TYRO3	no		0.481259	0.0353022	no		2.35894	1.88201e-64	yes		0.693631	4.52101e-05	yes
	ENSG00000092470.11	WDR76	down		-2.61599	1.3138e-17	yes		-2.51154	1.55616e-30	yes		-2.48528	5.20914e-28	yes
	ENSG00000092607.14	TBX15	no		1.36298	0.00599804	yes		-1.47312	NA	no		4.77622	2.16286e-05	yes
	ENSG00000092621.12	PHGDH	no		-1.53521	1.50711e-20	yes		-0.0092022	0.990843	no		-2.01566	6.22426e-28	yes
	ENSG00000092758.16	COL9A3	no		0.244165	0.651629	no		0.29311	0.33833	no		-2.1136	8.25913e-12	yes
	ENSG00000092841.18	MYL6	up		1.01274	6.43869e-17	yes		1.36075	2.56036e-39	yes		1.06041	9.68797e-25	yes
	ENSG00000092847.11	AGO1	no		0.0508849	0.857458	no		0.0395433	0.879298	no		-0.459172	0.00636749	yes
	ENSG00000092853.13	CLSPN	down		-2.30107	5.64296e-18	yes		-1.93481	8.14004e-21	yes		-2.67724	9.1485e-21	yes
	ENSG00000092964.17	DPYSL2	no		3.461	2.48492e-45	yes		2.47922	5.69419e-08	yes		0.452435	0.000476036	yes
	ENSG00000092969.11	TGFB2	no		3.11034	4.84765e-46	yes		3.2186	0.000450185	yes		0.479143	5.06568e-06	yes
	ENSG00000093000.18	NUP50	no		-0.650975	5.21746e-05	yes		-0.941261	2.24415e-15	yes		-0.796228	4.69242e-13	yes
	ENSG00000093009.9	CDC45	down		-1.97549	1.40136e-11	yes		-2.15	2.66465e-24	yes		-2.75612	3.14042e-08	yes
	ENSG00000093010.13	COMT	no		0.455837	0.00510161	yes		1.08945	4.41547e-15	yes		0.792587	8.41213e-08	yes
	ENSG00000093144.18	ECHDC1	no		-0.162404	0.436775	no		-0.215529	0.215438	no		-0.441826	0.00133674	yes
	ENSG00000093217.9	XYLB	no		-0.772746	0.00725858	yes		-1.1993	1.53803e-06	yes		-1.26116	2.64968e-08	yes
	ENSG00000094804.9	CDC6	down		-1.96876	8.0268e-16	yes		-1.99264	1.28505e-07	yes		-2.51055	4.25926e-52	yes
	ENSG00000094880.10	CDC23	no		-0.233188	0.247888	no		-0.417236	0.00377069	yes		-0.510144	9.10625e-05	yes
	ENSG00000094914.12	AAAS	no		-0.487823	0.00266033	yes		-0.332505	0.039165	no		-0.458979	0.00505055	yes
	ENSG00000094916.15	CBX5	no		-0.811271	4.42678e-10	yes		-1.03887	2.86405e-17	yes		-1.05487	2.25689e-15	yes
	ENSG00000094975.13	SUCO	no		0.171431	0.494649	no		0.881869	9.39434e-08	yes		-0.557078	1.51909e-07	yes
	ENSG00000095002.14	MSH2	no		-0.856675	2.53494e-08	yes		-1.28191	2.91348e-26	yes		-1.25454	2.12235e-22	yes
	ENSG00000095015.5	MAP3K1	no		2.04361	2.3867e-18	yes		1.27167	9.07915e-09	yes		0.928151	0.00581506	yes
	ENSG00000095139.13	ARCN1	no		0.33379	0.0135744	no		-0.207884	0.124431	no		0.333085	0.00152951	yes
	ENSG00000095319.14	NUP188	no		-0.807485	5.05323e-08	yes		-0.955273	8.72172e-11	yes		-0.915324	1.02583e-12	yes
	ENSG00000095370.19	SH2D3C	no		3.73522	2.44608e-39	yes		0.876207	0.117656	no		0.709138	0.00130451	yes
	ENSG00000095383.19	TBC1D2	up		3.19835	1.22141e-31	yes		1.7434	0.00246517	yes		1.86732	1.03217e-10	yes
	ENSG00000095539.15	SEMA4G	no		-0.824041	0.000312857	yes		1.76057	3.08597e-26	yes		-0.883728	0.00070626	yes
	ENSG00000095596.11	CYP26A1	no		-0.225367	0.879315	no		-1.67258	2.22036e-09	yes		-3.85969	5.62295e-14	yes
	ENSG00000095637.21	SORBS1	no		2.18893	1.01485e-09	yes		0.338602	0.606444	no		1.01113	0.0004688	yes
	ENSG00000095752.6	IL11	up		3.09775	0.00310303	yes		1.58091	0.000684906	yes		3.1304	1.84907e-15	yes
	ENSG00000095794.19	CREM	no		-0.817102	1.14185e-08	yes		-0.623606	0.000116857	yes		-1.01099	2.57422e-07	yes
	ENSG00000096060.14	FKBP5	down		-1.67457	1.78996e-24	yes		-1.29847	2.86099e-29	yes		-1.22498	1.00417e-29	yes
	ENSG00000096063.15	SRPK1	no		-0.49366	0.000401408	yes		-1.25687	2.96236e-24	yes		-0.736408	5.17207e-09	yes
	ENSG00000096093.15	EFHC1	no		1.18973	9.9541e-11	yes		0.53816	0.00274309	yes		1.58721	3.61162e-16	yes
	ENSG00000096384.19	HSP90AB1	no		-0.549985	4.83107e-07	yes		-1.21511	8.96368e-28	yes		-0.8484	1.32281e-13	yes
	ENSG00000096401.7	CDC5L	no		-0.220781	0.278132	no		-0.493977	0.00148795	yes		-0.511944	0.000190799	yes
	ENSG00000096433.10	ITPR3	no		0.989735	1.99557e-06	yes		-0.229503	0.169368	no		2.66611	0.000402395	yes
	ENSG00000096696.13	DSP	no		6.42604	9.36351e-18	yes		0.258679	0.461528	no		1.69787	1.34267e-05	yes
	ENSG00000096746.17	HNRNPH3	no		-0.65442	3.28032e-07	yes		-0.8566	8.37092e-13	yes		-0.524077	0.000168255	yes
	ENSG00000096872.15	IFT74	no		-0.659542	0.00122571	yes		-0.629273	0.000110976	yes		-0.695008	2.04679e-05	yes
	ENSG00000096968.13	JAK2	no		0.417363	0.152783	no		0.0437685	0.913623	no		1.37744	3.77574e-10	yes
	ENSG00000097007.17	ABL1	no		-0.633341	8.88628e-05	yes		0.0430729	0.844905	no		-0.999931	5.48359e-18	yes
	ENSG00000097021.19	ACOT7	no		-0.50356	0.00776143	yes		-1.14505	1.93266e-15	yes		-1.1779	1.10667e-09	yes
	ENSG00000097033.14	SH3GLB1	no		-0.414464	0.00192601	yes		0.615776	1.27597e-05	yes		1.63334	3.14011e-35	yes
	ENSG00000097046.12	CDC7	no		-1.1422	7.54118e-08	yes		-1.59022	2.3162e-21	yes		-0.871495	2.89219e-08	yes
	ENSG00000099194.5	SCD	down		-1.40268	1.5634e-34	yes		-1.21796	1.13512e-15	yes		-1.57221	8.73559e-34	yes
	ENSG00000099204.18	ABLIM1	up		1.37222	1.059e-24	yes		2.27861	1.18956e-61	yes		3.23159	1.27631e-26	yes
	ENSG00000099219.13	ERMP1	no		0.362826	0.0229836	no		1.18118	1.1624e-08	yes		1.50615	1.03469e-20	yes
	ENSG00000099250.17	NRP1	no		8.52723	2.8324e-06	yes		0.410783	0.00139063	yes		0.412164	0.000261936	yes
	ENSG00000099256.18	PRTFDC1	down		-1.14166	4.49995e-06	yes		-1.52188	1.26108e-21	yes		-1.46317	2.02073e-11	yes
	ENSG00000099282.9	TSPAN15	no		0.992198	0.000724684	yes		-0.254602	0.545767	no		1.69109	0.000616032	yes
	ENSG00000099284.13	H2AFY2	no		-0.78862	3.03953e-05	yes		-0.855836	4.74181e-06	yes		-1.82022	3.68782e-08	yes
	ENSG00000099308.10	MAST3	no		-0.610283	0.0129416	no		-0.986602	8.61584e-09	yes		-0.788974	4.0138e-06	yes
	ENSG00000099337.4	KCNK6	no		3.46702	1.78127e-23	yes		0.362108	0.169133	no		3.17455	4.81807e-27	yes
	ENSG00000099364.16	FBXL19	no		-0.527759	0.00168599	yes		-0.96912	1.01919e-10	yes		-0.856439	4.34698e-10	yes
	ENSG00000099377.13	HSD3B7	no		-0.618126	0.00721614	yes		0.451363	0.267549	no		-0.734791	0.00143336	yes
	ENSG00000099381.17	SETD1A	no		-0.17869	0.444063	no		-0.580624	0.00259826	yes		-0.514408	0.00116578	yes
	ENSG00000099622.13	CIRBP	no		0.448609	0.00195074	yes		0.84823	3.95307e-12	yes		0.606366	5.79164e-09	yes
	ENSG00000099624.7	ATP5F1D	no		-0.455953	0.00669908	yes		-1.11746	2.04817e-14	yes		-0.645032	0.00105804	yes
	ENSG00000099625.12	CBARP	no		0.607726	0.0258599	no		-0.59415	0.00117612	yes		0.915758	1.43014e-06	yes
	ENSG00000099783.11	HNRNPM	no		-0.4117	0.00416521	yes		-0.859859	1.24693e-14	yes		-0.886421	7.97364e-09	yes
	ENSG00000099785.10	2020-03-02	no		0.528556	0.022346	no		1.41102	2.31067e-11	yes		0.699907	0.000670443	yes
	ENSG00000099797.14	TECR	no		-0.597375	0.000272936	yes		-0.00623054	0.980638	no		-0.763156	0.00038764	yes
	ENSG00000099800.7	TIMM13	no		-0.153634	0.440264	no		-0.473839	0.000338802	yes		-0.871027	9.8769e-08	yes
	ENSG00000099821.13	POLRMT	no		-0.937047	4.72924e-11	yes		-1.04632	2.35085e-16	yes		-0.539652	0.000991601	yes
	ENSG00000099849.14	RASSF7	no		1.72904	0.0185384	no		0.161557	0.772702	no		1.29466	0.00805472	yes
	ENSG00000099875.14	MKNK2	no		0.641548	3.09127e-05	yes		-0.684571	3.44341e-06	yes		-0.781739	6.44099e-07	yes
	ENSG00000099889.13	ARVCF	up		1.51948	2.70211e-18	yes		2.02302	7.13178e-27	yes		1.9365	7.01778e-34	yes
	ENSG00000099901.16	RANBP1	down		-1.1183	7.48159e-16	yes		-1.35889	1.81201e-23	yes		-1.03083	1.97594e-13	yes
	ENSG00000099910.16	KLHL22	no		-0.906489	7.73217e-06	yes		-0.53378	0.00395445	yes		-0.631486	0.000202836	yes
	ENSG00000099940.11	SNAP29	no		0.260626	0.187773	no		0.415093	0.0121299	no		0.474367	0.00144227	yes
	ENSG00000099954.18	CECR2	no		1.68292	0.00331656	yes		0.134304	0.510201	no		1.2864	4.74142e-19	yes
	ENSG00000099956.19	SMARCB1	up		7.72145	9.47196e-118	yes		8.69539	2.6377e-90	yes		5.21798	0	yes
	ENSG00000099957.16	P2RX6	no		5.17669	0.0279632	no		3.15526	4.42737e-26	yes		4.77357	2.29113e-05	yes
	ENSG00000099958.14	DERL3	no		0.144161	NA	no		-1.12559	0.145406	no		-4.43505	1.28815e-07	yes
	ENSG00000099977.13	DDT	no		-0.610279	0.0142929	no		-0.549724	0.00323404	yes		-0.971366	6.16929e-07	yes
	ENSG00000099991.17	CABIN1	no		0.152128	0.42295	no		-0.169747	0.336045	no		-0.556938	0.000518881	yes
	ENSG00000099995.18	SF3A1	no		-0.668203	1.03147e-05	yes		-0.670286	7.11862e-07	yes		-0.83492	4.68088e-11	yes
	ENSG00000099998.17	GGT5	up		1.45867	3.42626e-21	yes		7.72127	8.12711e-07	yes		4.00984	5.37892e-15	yes
	ENSG00000100003.17	SEC14L2	no		-0.082421	0.79804	no		1.09807	0.000416684	yes		1.09811	4.22685e-11	yes
	ENSG00000100028.11	SNRPD3	no		-0.350174	0.015442	no		-0.849479	2.11726e-12	yes		-0.770061	2.64252e-10	yes
	ENSG00000100029.17	PES1	no		-0.645913	3.70775e-05	yes		-1.26377	1.93153e-21	yes		-1.04396	3.55219e-12	yes
	ENSG00000100034.13	PPM1F	no		-0.0754	0.749932	no		-0.200551	0.300387	no		-0.37737	0.00105124	yes
	ENSG00000100065.14	CARD10	no		2.27298	4.05759e-46	yes		0.0746044	0.842358	no		1.23475	9.3388e-10	yes
	ENSG00000100077.14	GRK3	no		-0.109524	0.748033	no		0.394847	0.0478626	no		1.79149	2.37429e-23	yes
	ENSG00000100078.3	PLA2G3	no		-1.70171	3.30521e-10	yes		-2.83252	0.278047	no		-1.6651	3.09773e-07	yes
	ENSG00000100083.18	GGA1	no		0.183103	0.294037	no		0.309915	0.0575361	no		0.474421	0.000955144	yes
	ENSG00000100097.11	LGALS1	no		0.630853	1.92949e-05	yes		-1.94033	1.65949e-44	yes		0.833747	1.76326e-16	yes
	ENSG00000100100.12	PIK3IP1	up		1.15955	1.9007e-07	yes		2.67548	1.00848e-40	yes		3.00012	9.50453e-39	yes
	ENSG00000100104.13	SRRD	no		-0.52648	0.0131492	no		-0.893935	1.85539e-06	yes		-0.897144	5.77914e-07	yes
	ENSG00000100105.17	PATZ1	no		-0.49412	0.0198266	no		-0.392426	0.0238635	no		-0.469834	0.00279473	yes
	ENSG00000100106.20	TRIOBP	no		1.0063	3.3313e-11	yes		0.407308	0.0120419	no		2.16297	6.44851e-48	yes
	ENSG00000100124.14	ANKRD54	no		-0.324481	0.208783	no		-0.649224	0.000117126	yes		-0.60429	0.000236155	yes
	ENSG00000100129.17	EIF3L	no		-0.287111	0.0396017	no		-0.384441	0.00133755	yes		-0.70765	3.53168e-13	yes
	ENSG00000100138.13	SNU13	no		-0.503979	0.000194408	yes		-1.02084	3.3313e-14	yes		-0.513258	0.000106041	yes
	ENSG00000100151.15	PICK1	no		1.28967	5.61636e-07	yes		0.908987	6.9882e-05	yes		0.71888	4.20522e-05	yes
	ENSG00000100162.14	CENPM	down		-2.23866	2.74625e-11	yes		-1.87704	9.50505e-18	yes		-2.95095	1.78949e-20	yes
	ENSG00000100167.20	2020-09-03	no		-1.26672	0.0148381	no		-0.393547	0.226902	no		-1.01295	1.76491e-05	yes
	ENSG00000100196.10	KDELR3	no		-0.0419782	0.910198	no		-0.0700005	0.767037	no		0.608595	1.22244e-05	yes
	ENSG00000100216.5	TOMM22	no		-0.62236	2.07292e-05	yes		-0.974215	4.31782e-13	yes		-1.09254	6.43819e-15	yes
	ENSG00000100218.11	RSPH14	no		-0.847011	0.790161	no		-1.185	0.0837315	no		-2.43003	0.00264899	yes
	ENSG00000100228.12	RAB36	no		0.248316	0.57817	no		-1.10679	1.73102e-08	yes		-2.20142	4.03512e-30	yes
	ENSG00000100234.11	TIMP3	no		-0.485168	0.0185544	no		2.29883	6.98842e-34	yes		0.973276	5.99443e-11	yes
	ENSG00000100241.20	SBF1	no		0.331957	0.022346	no		0.417817	0.000548534	yes		0.391278	0.00194078	yes
	ENSG00000100242.15	SUN2	no		-0.507991	0.00109226	yes		0.313879	0.142379	no		-0.583438	0.000645754	yes
	ENSG00000100258.17	LMF2	no		0.753755	2.91359e-07	yes		0.380024	0.01307	no		0.498364	7.41415e-05	yes
	ENSG00000100263.13	RHBDD3	no		-0.249641	0.296287	no		-0.247042	0.312927	no		-1.62634	4.40959e-10	yes
	ENSG00000100266.18	PACSIN2	no		0.356697	0.0198486	no		0.619389	1.88737e-05	yes		0.391175	0.00789094	yes
	ENSG00000100276.9	RASL10A	down		-2.03793	1.06183e-12	yes		-1.65892	0.000825519	yes		-4.62875	9.75942e-21	yes
	ENSG00000100281.13	HMGXB4	no		-0.724168	0.000160564	yes		-0.70208	0.000230247	yes		-1.09595	3.70307e-11	yes
	ENSG00000100284.20	TOM1	no		0.521642	0.0337331	no		0.826185	2.25643e-06	yes		1.00997	5.13122e-07	yes
	ENSG00000100285.9	NEFH	no		-0.69032	0.0988655	no		-1.21834	2.48264e-19	yes		-2.07842	2.6993e-37	yes
	ENSG00000100292.16	HMOX1	down		-1.17635	0.000113256	yes		-3.25668	5.1164e-156	yes		-3.06153	2.4535e-81	yes
	ENSG00000100294.12	MCAT	no		-0.446227	0.112827	no		-1.06886	5.38323e-08	yes		-0.713565	0.00178767	yes
	ENSG00000100297.15	MCM5	down		-1.97149	2.59234e-06	yes		-2.36512	1.97244e-70	yes		-2.14329	4.61559e-29	yes
	ENSG00000100298.15	APOBEC3H	no		0.591305	0.584789	no		2.92095	0.0401274	no		3.37683	0.0059884	yes
	ENSG00000100302.6	RASD2	no		1.44395	0.124327	no		-0.360745	0.559219	no		4.78537	7.58761e-14	yes
	ENSG00000100304.12	TTLL12	no		-0.71654	1.11067e-05	yes		-1.41618	2.24067e-29	yes		-1.44846	1.40983e-27	yes
	ENSG00000100311.16	PDGFB	no		0.138354	0.623642	no		1.30656	7.05233e-10	yes		1.54031	0.00558135	yes
	ENSG00000100316.15	RPL3	no		-0.0259139	0.905307	no		-0.191121	0.11331	no		-0.364067	0.00108142	yes
	ENSG00000100330.15	MTMR3	no		0.375004	0.0294224	no		0.678969	1.65669e-05	yes		0.867497	4.89583e-13	yes
	ENSG00000100335.14	MIEF1	no		-0.48113	0.00301898	yes		-0.61548	4.87273e-05	yes		-0.4255	0.00900805	yes
	ENSG00000100345.21	MYH9	no		1.55336	6.4148e-32	yes		0.977474	3.44713e-18	yes		1.62613	1.78687e-59	yes
	ENSG00000100348.9	TXN2	no		-0.213162	0.303347	no		-0.461509	0.00094824	yes		-0.677657	3.6965e-08	yes
	ENSG00000100350.14	FOXRED2	no		-0.407134	0.19332	no		-0.443974	0.0153954	no		-1.06514	2.00551e-12	yes
	ENSG00000100353.17	EIF3D	no		-0.498265	0.00016944	yes		-0.654885	3.16678e-08	yes		-0.529797	1.36304e-05	yes
	ENSG00000100372.14	SLC25A17	no		-1.28871	1.41123e-20	yes		0.278394	0.103359	no		-0.830836	1.96042e-08	yes
	ENSG00000100387.8	RBX1	no		-0.19305	0.328831	no		-0.559819	9.55271e-05	yes		-0.453374	0.00916928	yes
	ENSG00000100395.14	L3MBTL2	no		-0.117262	0.660029	no		-0.328914	0.0586679	no		-0.640987	1.873e-05	yes
	ENSG00000100410.7	PHF5A	no		-0.869936	9.80048e-06	yes		-1.39226	1.10794e-11	yes		-1.12201	5.32424e-10	yes
	ENSG00000100412.15	ACO2	no		-0.360194	0.0126832	no		-0.457839	0.000197443	yes		-0.61534	5.43562e-07	yes
	ENSG00000100413.16	POLR3H	no		-0.093392	0.681878	no		-0.777123	4.33322e-08	yes		-0.50125	8.28466e-05	yes
	ENSG00000100416.13	TRMU	no		-0.290888	0.21281	no		-0.737685	7.20976e-06	yes		-0.515727	0.00269469	yes
	ENSG00000100417.11	PMM1	no		0.281143	0.228657	no		0.0439983	0.87413	no		0.591893	0.000308144	yes
	ENSG00000100422.13	CERK	no		0.555311	0.000748642	yes		0.467568	0.00312885	yes		0.45674	0.00137582	yes
	ENSG00000100426.6	ZBED4	no		-0.532084	0.00274696	yes		-0.778261	8.04846e-06	yes		-0.530415	0.000391529	yes
	ENSG00000100439.10	ABHD4	up		1.02335	2.80796e-13	yes		1.92587	1.15095e-31	yes		2.27379	3.26058e-31	yes
	ENSG00000100441.9	KHNYN	no		0.456194	0.000584164	yes		0.627336	2.29445e-06	yes		1.16041	4.57598e-19	yes
	ENSG00000100462.15	PRMT5	no		-0.628671	6.60043e-07	yes		-0.809617	4.09328e-08	yes		-0.635553	3.48517e-08	yes
	ENSG00000100479.12	POLE2	down		-2.19957	2.41027e-11	yes		-2.01303	1.16374e-17	yes		-2.61159	8.36274e-18	yes
	ENSG00000100485.11	SOS2	no		-0.142189	0.523705	no		0.941064	1.4243e-06	yes		1.13973	0.000274843	yes
	ENSG00000100490.9	CDKL1	no		-2.08606	8.51601e-11	yes		-0.662651	0.042458	no		-1.21344	4.0577e-05	yes
	ENSG00000100504.16	PYGL	no		-0.633293	3.38599e-06	yes		-0.648274	4.48302e-07	yes		-0.432966	0.000457031	yes
	ENSG00000100505.13	TRIM9	no		5.98303	0.0284228	no		-0.28022	0.258238	no		4.41251	6.36648e-12	yes
	ENSG00000100522.8	GNPNAT1	down		-1.22835	1.43654e-16	yes		-1.9556	1.96724e-45	yes		-1.02795	9.72347e-14	yes
	ENSG00000100523.14	DDHD1	no		0.465428	0.0267298	no		0.401517	0.00405837	yes		1.28455	1.24363e-15	yes
	ENSG00000100526.19	CDKN3	down		-2.06417	4.66442e-16	yes		-1.48634	7.5847e-15	yes		-2.01982	2.66153e-09	yes
	ENSG00000100554.11	ATP6V1D	no		0.74964	7.73692e-07	yes		0.693382	8.96943e-06	yes		0.926441	9.42237e-06	yes
	ENSG00000100567.12	PSMA3	no		-0.389441	0.00567361	yes		-0.888443	1.57125e-11	yes		-1.14514	3.64213e-19	yes
	ENSG00000100575.13	TIMM9	no		-0.730044	3.98785e-05	yes		-0.994586	3.96412e-08	yes		-0.646791	0.00026913	yes
	ENSG00000100577.18	GSTZ1	no		0.224825	0.375053	no		0.309717	0.185334	no		-0.628164	0.00384917	yes
	ENSG00000100578.14	KIAA0586	no		-0.539866	0.00384841	yes		-0.85537	7.27325e-07	yes		-0.461789	0.0068832	yes
	ENSG00000100591.7	AHSA1	no		-0.502825	0.000308757	yes		-0.753976	7.14028e-08	yes		-1.0689	3.21891e-16	yes
	ENSG00000100592.15	DAAM1	no		0.915071	4.38168e-05	yes		1.24337	1.23205e-06	yes		-0.62268	1.88761e-07	yes
	ENSG00000100596.6	SPTLC2	no		-0.219294	0.266303	no		0.128791	0.478867	no		0.549672	0.00210052	yes
	ENSG00000100612.13	DHRS7	no		0.259507	0.150828	no		1.36409	1.89079e-19	yes		0.810253	3.34245e-07	yes
	ENSG00000100625.8	SIX4	no		-0.0315346	0.907381	no		1.4847	6.29166e-11	yes		2.80811	2.98616e-41	yes
	ENSG00000100629.16	CEP128	down		-1.84984	1.08006e-08	yes		-1.97176	1.68255e-13	yes		-2.1404	9.89345e-08	yes
	ENSG00000100632.10	ERH	no		-0.530061	3.74709e-05	yes		-0.972622	6.22838e-17	yes		-0.70437	1.56296e-06	yes
	ENSG00000100644.16	HIF1A	no		-0.0361856	0.884686	no		0.561888	0.000923893	yes		0.960666	5.26227e-21	yes
	ENSG00000100647.7	SUSD6	up		1.78286	8.25325e-27	yes		1.46725	1.45149e-14	yes		1.12196	6.8851e-10	yes
	ENSG00000100664.10	EIF5	no		0.3432	0.019483	no		-0.34081	0.0198759	no		0.505291	9.62756e-07	yes
	ENSG00000100697.14	DICER1	no		0.269428	0.208116	no		-0.429323	0.00239648	yes		0.498718	0.00176505	yes
	ENSG00000100714.15	MTHFD1	down		-1.09557	2.28669e-13	yes		-1.6313	3.18481e-37	yes		-1.56273	8.36025e-37	yes
	ENSG00000100726.14	TELO2	no		-0.370251	0.110108	no		-0.590784	0.000514358	yes		-0.653101	1.85431e-06	yes
	ENSG00000100731.15	PCNX1	no		0.909364	2.03764e-07	yes		1.21633	3.87554e-20	yes		1.12452	2.04886e-15	yes
	ENSG00000100739.10	BDKRB1	no		3.73475	1.98966e-05	yes		0	NA	no		5.67726	2.81782e-09	yes
	ENSG00000100744.14	GSKIP	no		0.633364	0.00872046	yes		0.957982	1.52972e-08	yes		0.720268	2.8625e-05	yes
	ENSG00000100749.7	VRK1	down		-1.61847	2.90943e-16	yes		-1.68797	5.08631e-18	yes		-1.77442	2.38536e-24	yes
	ENSG00000100767.16	PAPLN	no		1.1515	2.24109e-09	yes		3.72467	0.0108346	no		3.25803	1.9654e-42	yes
	ENSG00000100784.10	RPS6KA5	no		0.0603793	0.868466	no		0.67158	0.0441051	no		1.98078	2.11465e-12	yes
	ENSG00000100804.18	PSMB5	no		-0.250673	0.0903932	no		-0.534355	1.57349e-05	yes		-0.492629	4.06653e-05	yes
	ENSG00000100813.14	ACIN1	no		0.361032	0.00296541	yes		0.21574	0.093597	no		0.403992	9.9447e-05	yes
	ENSG00000100814.17	CCNB1IP1	no		-0.767729	2.02476e-08	yes		-1.01283	4.00773e-11	yes		-0.610484	9.77899e-05	yes
	ENSG00000100842.12	EFS	no		-1.83045	3.92675e-12	yes		1.68923	NA	no		-1.28749	0.00947465	yes
	ENSG00000100852.12	ARHGAP5	no		-0.122565	0.627162	no		0.892904	2.89204e-08	yes		1.5756	5.07074e-59	yes
	ENSG00000100867.14	DHRS2	no		1.15938	0.153653	no		2.34385	2.38861e-05	yes		3.85069	3.20566e-05	yes
	ENSG00000100911.15	PSME2	no		-0.092269	0.607509	no		-0.64383	3.99578e-06	yes		-0.539944	0.00138581	yes
	ENSG00000100934.14	SEC23A	no		0.142396	0.411149	no		-0.430964	0.00094824	yes		0.656792	1.62079e-09	yes
	ENSG00000100941.8	PNN	no		-0.464082	0.00175606	yes		-0.816194	5.38704e-10	yes		-0.769802	8.05533e-08	yes
	ENSG00000100968.13	NFATC4	down		-1.67602	7.85222e-26	yes		-1.86075	8.78532e-38	yes		-1.68309	1.43464e-38	yes
	ENSG00000100979.14	PLTP	no		-0.308584	0.0385196	no		-0.279405	0.0941966	no		-0.642591	9.65961e-07	yes
	ENSG00000100983.10	GSS	no		-0.344184	0.0391757	no		-0.514995	0.000282908	yes		-0.393044	0.00262391	yes
	ENSG00000100985.7	MMP9	no		2.07864	3.55574e-11	yes		-3.03219	1.19838e-22	yes		1.87534	0.00855658	yes
	ENSG00000100994.11	PYGB	no		-0.246509	0.144715	no		0.381359	0.00747404	yes		0.521873	5.14859e-06	yes
	ENSG00000101000.5	PROCR	no		-1.61642	6.62863e-21	yes		-0.850037	0.000337849	yes		-0.911993	1.38705e-05	yes
	ENSG00000101003.9	GINS1	down		-1.62866	5.59314e-17	yes		-1.72142	2.31602e-21	yes		-2.2096	7.59377e-22	yes
	ENSG00000101040.19	ZMYND8	no		-0.731378	1.25491e-07	yes		-1.19942	6.66837e-23	yes		-1.06776	1.72309e-27	yes
	ENSG00000101057.15	MYBL2	down		-1.932	1.47052e-14	yes		-2.13859	7.7731e-30	yes		-3.19163	1.09791e-06	yes
	ENSG00000101079.20	NDRG3	no		-0.560255	0.000928766	yes		-0.305535	0.0551196	no		-0.449064	0.00392888	yes
	ENSG00000101096.19	NFATC2	down		-3.89746	1.1655e-29	yes		-1.66456	0.000541512	yes		-1.90962	7.70923e-16	yes
	ENSG00000101132.9	PFDN4	no		-0.423644	0.0244202	no		-0.959841	2.28372e-09	yes		-0.982654	1.48448e-08	yes
	ENSG00000101138.11	CSTF1	no		-0.247927	0.28592	no		-0.634226	3.95728e-05	yes		-1.15981	4.31299e-18	yes
	ENSG00000101146.12	RAE1	no		-0.370674	0.0480863	no		-0.687206	1.1433e-05	yes		-0.488415	0.00112922	yes
	ENSG00000101150.17	TPD52L2	no		0.572938	1.13339e-05	yes		-0.0589396	0.755427	no		0.499956	1.00669e-05	yes
	ENSG00000101158.13	NELFCD	no		-0.118111	0.605265	no		0.200772	0.205827	no		-0.447592	0.00143537	yes
	ENSG00000101166.15	PRELID3B	no		-0.620272	3.40684e-05	yes		-0.699102	3.22151e-06	yes		-0.919286	2.84971e-12	yes
	ENSG00000101187.15	SLCO4A1	down		-1.94704	1.80883e-17	yes		-1.69212	3.50889e-10	yes		-1.85351	2.48884e-18	yes
	ENSG00000101188.4	NTSR1	no		0.094306	0.743545	no		3.22733	0.0684449	no		1.1633	0.000824618	yes
	ENSG00000101198.14	NKAIN4	no		4.10599	NA	no		2.8976	0.000709357	yes		2.87817	2.00062e-05	yes
	ENSG00000101210.11	EEF1A2	no		-2.19067	8.50017e-05	yes		-0.204936	0.339522	no		-0.474906	0.000161737	yes
	ENSG00000101220.17	C20orf27	no		-0.644893	0.00025016	yes		-0.997293	1.68329e-11	yes		-0.997035	5.80753e-07	yes
	ENSG00000101224.17	CDC25B	no		0.209354	0.334813	no		-0.848595	1.77128e-09	yes		-1.53602	3.95332e-17	yes
	ENSG00000101236.16	RNF24	no		0.611198	0.0011657	yes		0.0551586	0.862988	no		0.912393	1.68763e-06	yes
	ENSG00000101246.19	ARFRP1	no		0.915507	4.54231e-08	yes		0.508466	0.00438043	yes		0.61369	7.71338e-06	yes
	ENSG00000101247.17	NDUFAF5	no		-0.222052	0.572953	no		-0.41496	0.0988168	no		-0.852154	0.000141921	yes
	ENSG00000101265.15	RASSF2	up		4.49294	1.7304e-11	yes		3.14866	9.30681e-18	yes		1.01889	2.73155e-09	yes
	ENSG00000101266.18	CSNK2A1	no		-0.360044	0.0136246	no		-0.673034	3.89506e-08	yes		-0.478223	7.30343e-06	yes
	ENSG00000101290.13	CDS2	no		0.53394	0.000333136	yes		0.0645695	0.788843	no		0.558393	3.34046e-06	yes
	ENSG00000101298.13	SNPH	no		0.582224	0.0289492	no		0.950906	0.00210977	yes		0.666892	0.000529222	yes
	ENSG00000101310.15	SEC23B	no		-0.43512	0.00727472	yes		0.0839157	0.675041	no		-0.359057	0.00457311	yes
	ENSG00000101335.9	MYL9	no		0.169378	0.313565	no		0.0338421	0.894653	no		-0.870919	1.22758e-08	yes
	ENSG00000101350.7	KIF3B	no		0.337504	0.0435461	no		-0.248534	0.105453	no		0.319107	0.0063098	yes
	ENSG00000101361.16	NOP56	no		-0.714643	1.6428e-07	yes		-1.41567	4.70246e-19	yes		-1.04962	4.51197e-17	yes
	ENSG00000101365.20	IDH3B	no		-0.318419	0.0731037	no		-0.527403	6.09967e-05	yes		-0.464244	0.00157481	yes
	ENSG00000101367.8	MAPRE1	no		-0.231574	0.133319	no		-0.638948	5.90065e-06	yes		-0.303417	0.00518509	yes
	ENSG00000101384.12	JAG1	no		1.44956	0.0190229	no		2.03637	3.09688e-40	yes		3.64662	9.51588e-14	yes
	ENSG00000101391.20	CDK5RAP1	no		-0.52718	0.00805926	yes		-0.863743	4.71971e-07	yes		-0.456236	0.00760608	yes
	ENSG00000101412.12	E2F1	down		-1.43096	1.01864e-07	yes		-1.71203	7.00032e-17	yes		-2.69457	4.03359e-08	yes
	ENSG00000101417.11	PXMP4	no		-0.312439	0.335	no		0.113466	0.709245	no		-1.56468	1.02327e-12	yes
	ENSG00000101421.3	CHMP4B	no		1.01489	4.09478e-15	yes		0.545707	0.00020825	yes		0.824615	1.35295e-10	yes
	ENSG00000101439.8	CST3	no		1.2015	1.74097e-13	yes		0.852067	5.82465e-07	yes		0.598103	2.69513e-06	yes
	ENSG00000101440.9	ASIP	no		0.145777	NA	no		3.80138	NA	no		-1.52397	6.69278e-06	yes
	ENSG00000101444.12	AHCY	no		-0.977999	1.43737e-12	yes		-1.27987	2.86953e-29	yes		-1.58568	2.55651e-59	yes
	ENSG00000101447.14	FAM83D	no		-2.00834	9.2689e-23	yes		-0.590532	0.0046989	yes		-2.34496	2.74449e-06	yes
	ENSG00000101464.10	PIGU	no		-0.735422	0.00035786	yes		-0.194728	0.42548	no		-0.82926	6.56588e-06	yes
	ENSG00000101473.16	ACOT8	no		0.544275	0.024406	no		0.931147	8.38079e-08	yes		0.877393	2.69153e-05	yes
	ENSG00000101474.11	APMAP	no		0.959113	9.74215e-13	yes		0.389627	0.00150231	yes		0.845982	3.44136e-09	yes
	ENSG00000101493.10	ZNF516	no		0.322175	0.268088	no		0.23852	0.698136	no		0.639681	0.000675459	yes
	ENSG00000101544.8	ADNP2	no		-0.692091	0.000102442	yes		-1.16447	1.28141e-12	yes		-0.859796	5.84183e-08	yes
	ENSG00000101557.14	USP14	no		-0.181427	0.292954	no		-0.797011	4.8762e-09	yes		-0.678473	3.40784e-10	yes
	ENSG00000101577.9	LPIN2	no		0.325319	0.108428	no		1.97559	6.60875e-52	yes		0.75893	8.77423e-10	yes
	ENSG00000101596.15	SMCHD1	no		-0.605929	0.0012707	yes		-0.541295	6.05775e-05	yes		-0.924343	4.64089e-18	yes
	ENSG00000101605.12	MYOM1	no		-2.27626	1.67734e-07	yes		1.75799	2.18343e-08	yes		3.27599	5.58182e-20	yes
	ENSG00000101608.12	MYL12A	no		0.202725	0.147718	no		0.417936	0.000631647	yes		0.301612	0.0083085	yes
	ENSG00000101624.10	CEP76	no		-0.349056	0.357948	no		-1.34669	1.27838e-09	yes		-0.89729	0.000261752	yes
	ENSG00000101638.13	ST8SIA5	no		1.61586	0.31149	no		2.48505	0.000286226	yes		6.07545	6.65064e-19	yes
	ENSG00000101639.18	CEP192	no		-0.825757	5.48409e-06	yes		-0.435649	0.0120513	no		-0.850336	1.36636e-10	yes
	ENSG00000101665.8	SMAD7	up		2.22611	0.000202224	yes		3.36464	5.73166e-40	yes		4.61361	2.99792e-09	yes
	ENSG00000101670.11	LIPG	no		-0.36061	0.0108243	no		3.07555	2.62766e-28	yes		-0.938378	1.78496e-14	yes
	ENSG00000101680.14	LAMA1	no		1.58612	0.022346	no		4.75093	1.34283e-24	yes		5.85076	0.0036372	yes
	ENSG00000101752.11	MIB1	no		-0.284309	0.158437	no		-0.314199	0.0217894	no		-0.381543	0.00276756	yes
	ENSG00000101773.18	RBBP8	no		-0.296275	0.251577	no		-0.662635	0.000313567	yes		-0.792179	9.69236e-07	yes
	ENSG00000101782.14	RIOK3	no		1.06122	1.65786e-11	yes		0.544484	0.000476645	yes		1.00533	2.87617e-12	yes
	ENSG00000101825.7	MXRA5	no		5.06946	0.0442541	no		3.6283	8.54643e-21	yes		1.20116	1.5343e-17	yes
	ENSG00000101843.18	PSMD10	no		0.434246	0.0291792	no		0.877192	3.58691e-08	yes		0.776245	9.27724e-05	yes
	ENSG00000101844.17	ATG4A	up		1.70121	4.74492e-11	yes		1.68543	3.15081e-13	yes		1.84521	1.9142e-13	yes
	ENSG00000101846.6	STS	up		2.7432	3.35465e-15	yes		1.28735	6.25117e-06	yes		1.09512	4.05861e-05	yes
	ENSG00000101856.9	PGRMC1	no		-0.00212851	0.993816	no		0.126774	0.462781	no		1.47756	3.14263e-35	yes
	ENSG00000101868.10	POLA1	down		-1.3433	5.85724e-09	yes		-1.55147	2.521e-19	yes		-1.91106	1.88346e-28	yes
	ENSG00000101882.9	NKAP	no		-0.466316	0.0245723	no		0.150691	0.51606	no		-0.479925	0.00474866	yes
	ENSG00000101911.12	PRPS2	down		-1.79092	5.25427e-26	yes		-1.6435	3.22664e-18	yes		-1.64425	9.17034e-24	yes
	ENSG00000101928.12	MOSPD1	no		0.970093	8.52236e-07	yes		1.66664	2.74812e-21	yes		1.24011	2.6102e-13	yes
	ENSG00000101938.14	CHRDL1	no		-0.562324	0.366879	no		0.946395	0.250967	no		2.58937	1.35497e-34	yes
	ENSG00000101940.17	WDR13	no		0.660375	2.19351e-05	yes		0.670846	4.80724e-05	yes		0.404943	0.00920576	yes
	ENSG00000101945.16	SUV39H1	down		-1.62956	1.86764e-09	yes		-1.18754	8.35965e-07	yes		-1.32024	5.65145e-07	yes
	ENSG00000101966.12	XIAP	no		0.131596	0.572947	no		0.375743	0.018556	no		0.479879	0.0027099	yes
	ENSG00000101972.18	STAG2	no		-0.169106	0.435848	no		-0.305161	0.0311356	no		-0.345333	0.0033061	yes
	ENSG00000101974.14	ATP11C	no		0.908372	2.73391e-05	yes		0.76675	0.00018099	yes		0.68652	6.16197e-05	yes
	ENSG00000102003.10	SYP	down		-2.65065	4.67251e-11	yes		-1.55252	2.35347e-09	yes		-3.63126	1.25661e-14	yes
	ENSG00000102024.17	PLS3	no		0.0864611	0.612541	no		1.22777	1.24004e-25	yes		2.03475	1.47478e-61	yes
	ENSG00000102038.15	SMARCA1	no		0.179356	0.259252	no		-0.417229	0.00104448	yes		0.445458	1.33615e-05	yes
	ENSG00000102054.17	RBBP7	no		-0.47385	0.000689289	yes		-0.647926	1.5571e-08	yes		-0.692481	4.63401e-10	yes
	ENSG00000102096.9	PIM2	no		-0.406852	0.167088	no		-0.428833	0.0488213	no		-0.775724	0.000863897	yes
	ENSG00000102098.17	SCML2	down		-1.1441	8.19934e-05	yes		-1.10466	1.28597e-06	yes		-1.44169	8.14305e-09	yes
	ENSG00000102103.15	PQBP1	no		-0.209678	0.35105	no		-0.104607	0.616993	no		-0.589225	0.00052866	yes
	ENSG00000102109.8	PCSK1N	up		1.39114	4.31644e-09	yes		1.97261	3.31779e-29	yes		1.13775	1.20307e-06	yes
	ENSG00000102125.15	TAZ	no		0.261858	0.263923	no		0.145963	0.601376	no		0.549904	0.00624153	yes
	ENSG00000102158.19	MAGT1	no		0.412774	0.0126002	no		0.605783	1.44384e-06	yes		0.413579	0.0046681	yes
	ENSG00000102172.15	SMS	no		-0.771943	1.06629e-10	yes		0.819426	1.32402e-08	yes		-1.03272	9.27656e-17	yes
	ENSG00000102174.8	PHEX	no		0.0890275	0.969309	no		2.13854	0.352459	no		1.85956	0.00188123	yes
	ENSG00000102178.12	UBL4A	no		-0.424286	0.0492277	no		-0.860904	3.58148e-06	yes		1.02845	2.29965e-08	yes
	ENSG00000102181.20	CD99L2	no		-0.112423	0.610203	no		0.968069	5.094e-13	yes		0.615118	1.22244e-05	yes
	ENSG00000102218.5	RP2	no		0.817651	5.18574e-05	yes		-0.0232851	0.941381	no		0.539942	0.000483918	yes
	ENSG00000102225.15	CDK16	no		-0.280238	0.0855763	no		0.0870703	0.641064	no		-0.51363	0.000148672	yes
	ENSG00000102241.11	HTATSF1	no		0.155356	0.473139	no		-0.166819	0.378372	no		0.404377	0.00529703	yes
	ENSG00000102271.13	KLHL4	no		-0.426946	0.00868044	yes		-0.15998	NA	no		5.7259	1.52749e-07	yes
	ENSG00000102316.16	MAGED2	no		0.900674	1.43636e-12	yes		2.1435	1.2842e-70	yes		2.32493	6.31802e-105	yes
	ENSG00000102317.17	RBM3	no		-0.15949	0.307364	no		-0.379563	0.00240999	yes		-0.550567	3.74076e-06	yes
	ENSG00000102359.6	SRPX2	up		6.8085	6.77842e-59	yes		3.55228	2.28912e-09	yes		9.16001	9.66061e-22	yes
	ENSG00000102362.15	SYTL4	no		1.75756	0.00186462	yes		-1.52066	4.13697e-26	yes		1.9341	0.00618963	yes
	ENSG00000102384.13	CENPI	down		-1.61659	2.62171e-08	yes		-2.2141	1.14433e-21	yes		-1.14496	6.76133e-07	yes
	ENSG00000102385.12	DRP2	no		0.13956	0.93936	no		-0.110052	0.883469	no		3.30197	3.92527e-11	yes
	ENSG00000102393.9	GLA	no		-0.411394	0.0302388	no		-0.424238	0.0152526	no		-1.02684	2.28458e-10	yes
	ENSG00000102401.19	ARMCX3	no		0.683533	3.63372e-06	yes		0.597892	2.47952e-05	yes		1.157	7.04603e-28	yes
	ENSG00000102409.9	BEX4	no		0.21457	0.300643	no		0.799314	3.46575e-08	yes		1.10644	4.6417e-09	yes
	ENSG00000102471.13	NDFIP2	no		0.782562	1.98966e-05	yes		0.867644	1.95743e-08	yes		1.20984	9.32799e-10	yes
	ENSG00000102531.16	FNDC3A	no		0.823383	2.87479e-07	yes		0.791667	6.73165e-08	yes		1.1732	2.6473e-24	yes
	ENSG00000102547.18	CAB39L	no		-0.569677	0.117063	no		0.606069	0.0644295	no		-1.70482	1.85619e-13	yes
	ENSG00000102554.13	KLF5	no		7.48686	8.81582e-27	yes		0.784063	3.27124e-08	yes		3.61927	4.21902e-14	yes
	ENSG00000102580.14	DNAJC3	no		0.732047	4.86511e-06	yes		0.577767	0.00014438	yes		0.613434	0.000175184	yes
	ENSG00000102699.5	PARP4	no		-0.162038	0.319428	no		-0.138519	0.445741	no		0.579025	8.40279e-08	yes
	ENSG00000102743.14	SLC25A15	down		-1.3387	3.74759e-08	yes		-1.44257	1.17361e-11	yes		-1.48367	2.6902e-11	yes
	ENSG00000102760.12	RGCC	up		5.58049	3.01626e-36	yes		2.42715	3.21379e-12	yes		3.9669	7.17911e-05	yes
	ENSG00000102763.17	VWA8	no		0.207473	0.393307	no		-0.000465335	0.999138	no		0.626327	0.000375523	yes
	ENSG00000102780.16	DGKH	no		0.90149	4.14514e-06	yes		-0.170761	0.479166	no		2.01419	7.71364e-46	yes
	ENSG00000102804.14	TSC22D1	no		-0.115322	0.532154	no		0.297381	0.023973	no		0.798878	1.79039e-12	yes
	ENSG00000102805.14	CLN5	no		0.26008	0.32874	no		1.11039	1.99532e-08	yes		1.16887	1.00324e-11	yes
	ENSG00000102871.15	TRADD	no		0.57611	0.0218632	no		0.630904	0.0277849	no		0.582431	0.00464763	yes
	ENSG00000102879.15	CORO1A	no		-0.798475	0.102755	no		-1.76031	1.08817e-10	yes		-1.6016	9.29172e-12	yes
	ENSG00000102893.15	PHKB	no		0.997624	8.70175e-12	yes		1.13119	6.89792e-16	yes		0.910887	2.24717e-10	yes
	ENSG00000102900.12	NUP93	no		-0.609557	5.2882e-05	yes		-0.247703	0.109268	no		-0.629349	2.29895e-05	yes
	ENSG00000102901.12	CENPT	no		0.748308	1.06488e-05	yes		-0.0385462	0.881553	no		0.415067	0.000715171	yes
	ENSG00000102908.20	NFAT5	no		0.0924931	0.772123	no		-0.208276	0.215714	no		0.935694	7.63676e-11	yes
	ENSG00000102934.9	PLLP	no		0.3566	0.611634	no		1.36355	0.00243262	yes		-1.83484	1.51822e-17	yes
	ENSG00000102935.11	ZNF423	no		1.06598	0.366819	no		1.70494	2.61366e-06	yes		-2.03145	8.24748e-28	yes
	ENSG00000102967.11	DHODH	no		-1.02626	9.98293e-06	yes		-0.830774	0.000198187	yes		-1.15431	1.68263e-09	yes
	ENSG00000102974.15	CTCF	no		-0.29574	0.125658	no		-0.486812	0.00188198	yes		-0.520778	0.000292243	yes
	ENSG00000102977.13	ACD	no		-1.22531	1.03833e-06	yes		-1.17293	4.28172e-09	yes		-0.886806	3.80378e-05	yes
	ENSG00000103005.11	USB1	no		0.608403	0.000155654	yes		-0.109299	0.648236	no		0.842721	4.35762e-05	yes
	ENSG00000103034.14	NDRG4	no		0.753597	0.0163707	no		1.78185	8.00955e-19	yes		1.79712	1.25838e-41	yes
	ENSG00000103035.10	PSMD7	no		-0.279377	0.0668026	no		-0.743494	5.42133e-08	yes		-0.866844	1.64107e-10	yes
	ENSG00000103037.11	SETD6	no		0.519404	0.575256	no		1.12037	0.0701972	no		1.25459	1.50755e-06	yes
	ENSG00000103047.7	TANGO6	no		-0.545169	0.00907018	yes		-0.537326	0.0105881	no		-0.679797	0.000123636	yes
	ENSG00000103066.12	PLA2G15	no		0.536329	0.00327181	yes		0.817528	9.96316e-06	yes		0.661763	0.00160851	yes
	ENSG00000103121.8	CMC2	no		-0.787955	5.47498e-05	yes		-0.717582	0.000101424	yes		-1.16428	4.8572e-16	yes
	ENSG00000103145.10	HCFC1R1	no		-1.10521	2.06242e-12	yes		0.0132864	0.969434	no		0.719414	0.00418389	yes
	ENSG00000103152.11	MPG	no		0.682854	7.37284e-05	yes		-0.625127	0.000166485	yes		0.524383	0.00381796	yes
	ENSG00000103184.11	SEC14L5	no		-1.18237	0.251445	no		0.918396	0.132624	no		-2.76151	0.00085138	yes
	ENSG00000103194.15	USP10	no		-0.538755	0.000631832	yes		-1.057	1.57464e-17	yes		-0.539261	4.51361e-05	yes
	ENSG00000103197.17	TSC2	no		0.353785	0.0238864	no		0.209394	0.23151	no		0.3735	0.00809488	yes
	ENSG00000103202.12	NME4	down		-1.31715	2.82017e-22	yes		-1.64579	2.32723e-37	yes		-1.1853	1.24651e-17	yes
	ENSG00000103222.18	ABCC1	no		0.0975016	0.687939	no		0.726156	9.17475e-08	yes		0.689087	2.67842e-08	yes
	ENSG00000103257.8	SLC7A5	down		-1.20736	2.12538e-18	yes		-1.29484	4.63957e-14	yes		-1.84012	3.86392e-23	yes
	ENSG00000103260.8	METRN	no		0.0361371	0.908599	no		-0.0139669	0.972949	no		0.467156	0.0068756	yes
	ENSG00000103266.10	STUB1	no		0.535865	0.0065163	yes		-0.400772	0.00271824	yes		0.46375	0.0031907	yes
	ENSG00000103269.13	RHBDL1	no		0.8401	0.0692248	no		-0.20344	0.708012	no		1.53677	7.64195e-07	yes
	ENSG00000103319.11	EEF2K	no		0.00334793	0.991646	no		-0.781431	2.39244e-06	yes		-0.523305	0.00339042	yes
	ENSG00000103326.11	CAPN15	no		-0.276794	0.132788	no		-0.831459	3.56503e-06	yes		-0.525805	0.000379005	yes
	ENSG00000103342.12	GSPT1	no		-0.235649	0.0883164	no		-0.632519	1.53307e-08	yes		-0.351063	0.0011859	yes
	ENSG00000103356.15	EARS2	no		-0.578677	0.00253122	yes		-1.02436	3.69603e-10	yes		-0.846902	2.45359e-09	yes
	ENSG00000103365.15	GGA2	no		-0.464188	0.00128478	yes		-0.0887787	0.637323	no		-0.675781	1.16806e-10	yes
	ENSG00000103423.13	DNAJA3	no		-0.640217	0.000135176	yes		-1.12999	1.17729e-17	yes		-0.698822	7.10211e-06	yes
	ENSG00000103489.11	XYLT1	no		0.477579	0.709368	no		1.33565	2.94466e-10	yes		3.77262	5.25449e-05	yes
	ENSG00000103490.13	PYCARD	no		-0.797808	0.0259116	no		-1.95994	0.540334	no		0.919329	0.000194853	yes
	ENSG00000103495.13	MAZ	no		-0.617543	3.95796e-05	yes		-1.19497	1.47575e-21	yes		-1.05096	5.23269e-12	yes
	ENSG00000103496.14	STX4	no		-0.385572	0.0165726	no		0.342748	0.0937271	no		0.48887	0.00274716	yes
	ENSG00000103507.13	BCKDK	no		-0.374376	0.0426831	no		-0.739829	2.95368e-08	yes		-0.52372	0.000327161	yes
	ENSG00000103512.14	NOMO1	no		-0.0397321	0.8428	no		1.23767	1.20748e-22	yes		1.03622	1.08812e-19	yes
	ENSG00000103540.16	CCP110	no		-0.0477447	0.87462	no		-0.819502	7.71136e-07	yes		-0.708074	1.5218e-06	yes
	ENSG00000103550.13	KNOP1	no		-0.882552	7.75425e-07	yes		-0.952299	4.64488e-09	yes		-0.616099	8.35096e-05	yes
	ENSG00000103642.11	LACTB	no		0.520541	0.0119716	no		0.0352739	0.918442	no		1.15519	4.36606e-10	yes
	ENSG00000103647.12	CORO2B	no		-0.343632	0.0721715	no		1.48686	1.00946e-11	yes		8.62113	4.2693e-10	yes
	ENSG00000103653.16	CSK	no		0.23336	0.191319	no		-0.857299	1.74208e-07	yes		-0.571987	0.000498879	yes
	ENSG00000103657.13	HERC1	no		0.898339	1.12837e-06	yes		0.263392	0.115341	no		0.727805	7.13244e-06	yes
	ENSG00000103742.11	IGDCC4	no		1.37426	8.44347e-24	yes		0.505674	0.000977675	yes		0.998753	1.90333e-07	yes
	ENSG00000103769.9	RAB11A	no		0.293074	0.029902	no		-0.44018	0.000282911	yes		0.48864	7.61647e-05	yes
	ENSG00000103855.17	CD276	no		0.459046	0.00368244	yes		2.46452	2.9985e-90	yes		1.90705	1.38846e-29	yes
	ENSG00000103888.16	CEMIP	up		6.88269	9.98296e-41	yes		3.02261	4.32999e-05	yes		5.95077	4.39877e-22	yes
	ENSG00000103932.11	RPAP1	no		-0.647159	0.000588986	yes		-0.468474	0.00446664	yes		-0.538821	0.000597106	yes
	ENSG00000103966.10	EHD4	no		1.51974	1.51417e-27	yes		0.926048	0.000111155	yes		0.895792	3.81154e-07	yes
	ENSG00000103995.13	CEP152	down		-1.28684	1.4916e-06	yes		-1.87202	1.97514e-15	yes		-1.83789	5.19657e-22	yes
	ENSG00000104067.16	TJP1	no		0.572247	0.00430462	yes		-0.143239	0.452067	no		0.521705	0.000210891	yes
	ENSG00000104081.13	BMF	up		6.30711	2.37217e-53	yes		2.59815	4.14397e-25	yes		1.79598	1.04441e-07	yes
	ENSG00000104129.9	DNAJC17	no		-0.592591	0.0103906	no		-0.24785	0.360209	no		-0.540308	0.00432414	yes
	ENSG00000104131.12	EIF3J	no		-0.219512	0.246553	no		-1.01074	3.29253e-16	yes		-0.516103	4.21558e-05	yes
	ENSG00000104147.8	OIP5	down		-2.35436	3.26732e-07	yes		-1.66008	2.8314e-09	yes		-3.13836	1.26487e-12	yes
	ENSG00000104164.10	BLOC1S6	no		0.379856	0.021115	no		0.0774309	0.73206	no		0.358072	0.00735525	yes
	ENSG00000104177.17	MYEF2	no		-0.827558	1.21093e-08	yes		-0.276961	0.160554	no		-0.454518	0.00184042	yes
	ENSG00000104213.12	PDGFRL	no		1.07845	0.000133379	yes		-0.711096	0.000288641	yes		3.08341	1.40519e-08	yes
	ENSG00000104219.12	ZDHHC2	no		2.45015	1.35258e-11	yes		0.465055	0.00130784	yes		3.67811	4.21963e-19	yes
	ENSG00000104228.12	TRIM35	no		0.620445	0.00718466	yes		0.091669	0.767126	no		1.40858	8.0256e-11	yes
	ENSG00000104290.10	FZD3	no		-0.0874886	0.848965	no		-0.740474	3.98682e-09	yes		-0.6728	2.10188e-06	yes
	ENSG00000104312.7	RIPK2	no		0.36049	0.205478	no		0.476001	0.188034	no		1.15779	4.4466e-10	yes
	ENSG00000104324.15	CPQ	up		1.80028	1.23236e-21	yes		3.81063	6.03669e-10	yes		3.49815	4.16145e-56	yes
	ENSG00000104325.6	DECR1	no		0.900812	1.70638e-08	yes		0.125531	0.586379	no		0.448616	0.00256362	yes
	ENSG00000104331.8	IMPAD1	no		0.355417	0.0439846	no		0.320534	0.0549191	no		0.656967	1.71068e-07	yes
	ENSG00000104332.11	SFRP1	up		3.10808	2.44666e-81	yes		3.54135	3.84778e-18	yes		3.28058	0.000382912	yes
	ENSG00000104356.10	POP1	no		-0.0525242	0.883871	no		-1.18556	1.57118e-07	yes		-1.15854	5.13101e-10	yes
	ENSG00000104361.9	NIPAL2	up		1.70839	3.95661e-10	yes		1.23437	0.007251	yes		3.2393	1.19947e-17	yes
	ENSG00000104381.12	GDAP1	no		-0.393428	0.0654519	no		-0.746789	7.95748e-05	yes		-0.714609	0.000781901	yes
	ENSG00000104408.9	EIF3E	no		-0.442046	0.000301441	yes		-0.482596	1.00152e-05	yes		-0.850074	1.82474e-20	yes
	ENSG00000104419.14	NDRG1	no		0.379132	0.0319779	no		4.34052	6.08101e-97	yes		4.89022	2.99661e-81	yes
	ENSG00000104427.11	ZC2HC1A	no		1.6214	0.00366948	yes		0.275199	0.528825	no		1.01461	0.000350492	yes
	ENSG00000104442.9	ARMC1	no		-0.287747	0.14264	no		-0.536043	0.0022616	yes		-0.656727	9.85323e-06	yes
	ENSG00000104450.12	SPAG1	no		0.906014	0.000717706	yes		1.26924	0.00207242	yes		-0.636323	0.000703327	yes
	ENSG00000104472.9	CHRAC1	no		-0.47933	0.0308537	no		-0.881482	5.7821e-06	yes		-0.630415	4.7481e-05	yes
	ENSG00000104490.17	NCALD	up		3.36013	1.03147e-05	yes		4.92137	5.62367e-10	yes		1.02601	0.000700436	yes
	ENSG00000104613.11	INTS10	no		-0.241422	0.207058	no		-0.209501	0.256801	no		-0.401095	0.00247786	yes
	ENSG00000104626.14	ERI1	no		-0.57096	0.00579451	yes		-0.839764	5.40134e-06	yes		0.498337	0.00683847	yes
	ENSG00000104635.13	SLC39A14	no		-0.325737	0.0463449	no		0.367059	0.0303885	no		-0.348272	0.00824756	yes
	ENSG00000104687.13	GSR	no		-0.752577	1.02063e-06	yes		-0.752445	3.66921e-08	yes		-0.369606	0.00729108	yes
	ENSG00000104695.12	PPP2CB	no		0.162434	0.343745	no		0.284976	0.0475945	no		0.665092	6.28488e-07	yes
	ENSG00000104723.20	TUSC3	no		0.206236	0.225801	no		0.418279	0.000308908	yes		1.12242	3.05284e-21	yes
	ENSG00000104738.16	MCM4	down		-2.08165	1.83037e-08	yes		-2.04197	3.38369e-11	yes		-2.0398	6.66999e-34	yes
	ENSG00000104756.15	KCTD9	no		1.03992	4.4363e-09	yes		-0.25123	0.207782	no		0.71154	4.34463e-07	yes
	ENSG00000104763.18	ASAH1	no		0.813638	1.5934e-08	yes		1.53397	1.18186e-24	yes		0.81327	8.72867e-09	yes
	ENSG00000104765.15	BNIP3L	no		1.09017	3.04977e-13	yes		1.74106	3.90631e-22	yes		0.907004	1.24747e-07	yes
	ENSG00000104774.12	MAN2B1	no		0.624251	0.000105119	yes		0.984827	1.76208e-11	yes		0.880933	3.03156e-12	yes
	ENSG00000104805.15	NUCB1	no		0.417705	0.00181943	yes		0.903517	1.70146e-13	yes		0.962646	9.57268e-14	yes
	ENSG00000104812.14	GYS1	no		0.176028	0.357339	no		-0.0638617	0.744299	no		-0.628571	0.000178143	yes
	ENSG00000104823.8	ECH1	no		-0.411145	0.0471366	no		0.164714	0.410201	no		-1.02963	2.59392e-05	yes
	ENSG00000104824.16	HNRNPL	no		-0.471701	0.000152181	yes		-0.66052	3.26087e-08	yes		-0.436764	0.00160535	yes
	ENSG00000104825.16	NFKBIB	no		-0.371	0.0985713	no		-1.13525	7.00732e-09	yes		-0.616578	0.00100956	yes
	ENSG00000104833.11	TUBB4A	no		-0.94899	0.0196063	no		0.204991	0.287954	no		0.693725	0.000484574	yes
	ENSG00000104852.14	SNRNP70	no		0.220571	0.151358	no		0.332482	0.00360004	yes		0.492196	1.79209e-06	yes
	ENSG00000104856.13	RELB	no		-0.412292	0.0504996	no		-0.681256	0.0162232	no		-1.12526	2.24373e-08	yes
	ENSG00000104870.12	FCGRT	no		0.642047	0.000547132	yes		2.13323	5.47223e-38	yes		2.8707	4.36888e-24	yes
	ENSG00000104872.10	PIH1D1	no		-0.146897	0.53997	no		-0.418761	0.00817507	yes		-0.432749	0.00127017	yes
	ENSG00000104885.17	DOT1L	no		-0.753305	4.66905e-06	yes		-0.869806	3.83393e-09	yes		-0.578455	8.69787e-05	yes
	ENSG00000104888.9	SLC17A7	no		-0.180433	0.414932	no		-1.63289	1.13789e-08	yes		-2.16028	3.72404e-25	yes
	ENSG00000104889.6	RNASEH2A	no		-1.57326	0.314248	no		-2.32176	0.00837741	yes		-2.42632	0.00676633	yes
	ENSG00000104897.9	SF3A2	no		-0.609128	9.11042e-05	yes		-0.610345	3.0533e-05	yes		-0.741673	6.20113e-06	yes
	ENSG00000104904.12	OAZ1	no		0.602914	5.79152e-07	yes		0.330708	0.0056008	yes		0.69938	9.00868e-07	yes
	ENSG00000104907.12	TRMT1	no		-0.801138	1.90065e-06	yes		-1.09143	4.06089e-16	yes		-0.786586	2.41395e-07	yes
	ENSG00000104936.17	DMPK	no		0.403713	0.024151	no		0.1935	0.347269	no		0.498904	0.000517495	yes
	ENSG00000104938.16	CLEC4M	no		3.10873	NA	no		4.28284	NA	no		7.33762	0.000862732	yes
	ENSG00000104964.14	AES	no		0.192927	0.232932	no		0.560722	4.33698e-06	yes		0.681568	2.17841e-09	yes
	ENSG00000104969.9	SGTA	no		-0.486809	0.00108553	yes		-0.900736	1.88155e-12	yes		-0.845441	4.52012e-10	yes
	ENSG00000104980.7	TIMM44	no		-0.732111	4.35292e-05	yes		-0.883386	3.38322e-08	yes		-0.711021	2.31694e-06	yes
	ENSG00000105011.8	ASF1B	down		-2.08572	1.49288e-17	yes		-1.44349	1.46843e-15	yes		-2.56076	5.56511e-24	yes
	ENSG00000105048.16	TNNT1	no		-0.745696	2.28342e-06	yes		-1.10986	7.84588e-22	yes		-1.13015	6.26648e-10	yes
	ENSG00000105063.18	PPP6R1	no		-0.378925	0.0231683	no		-0.701286	6.84371e-07	yes		-0.678206	1.70702e-05	yes
	ENSG00000105072.8	C19orf44	no		-0.51086	0.108529	no		-0.712152	0.00376772	yes		-0.828297	0.000926612	yes
	ENSG00000105088.8	OLFM2	no		-1.8067	0.000243107	yes		-0.0803158	0.7058	no		-1.34717	3.00043e-15	yes
	ENSG00000105137.12	SYDE1	no		0.220547	0.243221	no		0.50815	0.0108721	no		1.12202	3.20534e-12	yes
	ENSG00000105143.12	SLC1A6	no		-1.17357	0.269564	no		-1.35554	5.75653e-10	yes		-2.10287	2.92705e-15	yes
	ENSG00000105173.13	CCNE1	no		-0.947314	4.80822e-06	yes		-1.14635	3.58262e-19	yes		-1.64447	4.98783e-14	yes
	ENSG00000105185.11	PDCD5	no		-0.455512	0.0034636	yes		-1.02446	2.24746e-13	yes		-0.719615	1.953e-06	yes
	ENSG00000105186.15	ANKRD27	no		-0.526899	0.00485968	yes		-1.00469	5.9859e-08	yes		-0.938757	6.02555e-11	yes
	ENSG00000105193.8	RPS16	no		-0.60899	4.17325e-07	yes		-0.685097	5.04843e-10	yes		-0.656373	9.69236e-07	yes
	ENSG00000105197.10	TIMM50	no		-0.725414	1.69328e-05	yes		-1.0135	5.60536e-10	yes		-0.902187	7.35051e-12	yes
	ENSG00000105202.8	FBL	down		-1.46615	5.78656e-24	yes		-1.49738	5.51975e-40	yes		-1.50731	3.2523e-25	yes
	ENSG00000105220.15	GPI	no		-0.524017	0.000476589	yes		-0.893701	5.66429e-10	yes		-0.87266	4.7322e-07	yes
	ENSG00000105223.19	PLD3	up		1.11926	5.33193e-17	yes		1.54066	8.63571e-29	yes		1.47271	1.62588e-41	yes
	ENSG00000105227.14	PRX	no		-1.32471	6.03913e-07	yes		-0.00123176	0.99691	no		-1.00316	0.000198089	yes
	ENSG00000105258.8	POLR2I	no		-0.646216	0.000746156	yes		-0.355683	0.0439401	no		-0.791252	0.000205041	yes
	ENSG00000105270.14	CLIP3	no		0.92653	0.000141401	yes		2.10615	2.319e-39	yes		1.52311	3.71613e-30	yes
	ENSG00000105281.12	SLC1A5	no		-0.79115	8.6336e-10	yes		-0.625806	0.16615	no		-0.509697	0.000298127	yes
	ENSG00000105287.12	PRKD2	no		0.271833	0.148469	no		-0.498072	0.00137816	yes		0.768438	3.2887e-08	yes
	ENSG00000105327.17	BBC3	no		0.264553	0.169597	no		0.608139	0.000137514	yes		0.94191	9.63386e-07	yes
	ENSG00000105329.9	AC011462.1	no		-0.121957	0.641571	no		-0.25695	0.237575	no		2.14081	2.16641e-31	yes
	ENSG00000105341.18	DMAC2	no		-0.340612	0.0708955	no		-0.589079	0.0027365	yes		-0.582256	0.000917204	yes
	ENSG00000105357.16	MYH14	no		-3.01702	8.02207e-19	yes		0.546467	0.0155582	no		-1.10291	1.46258e-11	yes
	ENSG00000105364.13	MRPL4	no		-0.793042	1.54649e-06	yes		-1.14523	3.76032e-15	yes		-1.01201	1.46405e-12	yes
	ENSG00000105371.9	ICAM4	no		2.76151	4.49801e-05	yes		-1.9056	3.2339e-19	yes		-0.894288	0.00223783	yes
	ENSG00000105376.4	ICAM5	no		-1.29858	1.76565e-15	yes		-0.949506	5.28903e-12	yes		-0.615392	0.000996732	yes
	ENSG00000105397.13	TYK2	no		-0.436704	0.00192679	yes		-0.452276	0.00183826	yes		-0.571611	4.58393e-07	yes
	ENSG00000105409.17	ATP1A3	no		-1.14389	0.415678	no		-1.5865	0.0143955	no		-3.48377	0.000271618	yes
	ENSG00000105419.17	MEIS3	no		0.0305279	0.958121	no		0.419377	0.0183712	no		1.76835	1.08335e-17	yes
	ENSG00000105426.16	PTPRS	no		-0.613615	4.45098e-06	yes		0.0153182	0.946429	no		-0.546181	1.84107e-05	yes
	ENSG00000105429.12	MEGF8	no		0.701251	2.93929e-08	yes		1.14261	1.08475e-21	yes		1.16975	1.74744e-18	yes
	ENSG00000105443.14	CYTH2	no		0.699201	3.92731e-06	yes		0.850237	1.58468e-08	yes		0.400885	0.00185012	yes
	ENSG00000105447.12	GRWD1	no		-0.772941	1.67102e-05	yes		-1.25754	6.44125e-12	yes		-1.0665	2.03641e-16	yes
	ENSG00000105464.3	GRIN2D	down		-1.33529	7.65582e-14	yes		-1.102	3.37517e-07	yes		-2.13554	1.67116e-12	yes
	ENSG00000105486.13	LIG1	no		-1.08264	3.17531e-11	yes		-0.968375	6.60852e-12	yes		-1.1185	5.71811e-09	yes
	ENSG00000105497.7	ZNF175	no		-0.115808	0.799583	no		0.202349	0.611495	no		0.92645	0.000225302	yes
	ENSG00000105499.13	PLA2G4C	no		0.0420657	0.904255	no		0.933506	0.00668316	yes		-1.82226	4.36714e-11	yes
	ENSG00000105514.7	RAB3D	no		0.564647	0.00199311	yes		-0.368994	0.0480049	no		-0.785262	2.31238e-08	yes
	ENSG00000105516.10	DBP	no		-0.525346	0.0968923	no		-1.05292	3.82675e-06	yes		-1.99617	4.22102e-10	yes
	ENSG00000105519.15	CAPS	no		0.769622	0.089597	no		2.36874	4.15536e-08	yes		1.55422	2.75445e-05	yes
	ENSG00000105520.10	PLPPR2	no		0.0493552	0.886437	no		0.25879	0.18513	no		-0.440706	0.00247338	yes
	ENSG00000105538.9	RASIP1	no		-0.0805723	0.934469	no		-1.2158	0.000686543	yes		-1.89003	4.6295e-17	yes
	ENSG00000105552.14	BCAT2	no		0.0544518	0.849731	no		-0.635728	0.00018725	yes		0.739471	2.18635e-07	yes
	ENSG00000105568.17	PPP2R1A	no		-0.232016	0.165408	no		-0.0470484	0.788912	no		-0.450226	0.000439747	yes
	ENSG00000105576.15	TNPO2	no		-0.203878	0.249539	no		-0.654045	7.03049e-08	yes		-0.424777	0.000166958	yes
	ENSG00000105605.7	CACNG7	no		-2.52904	1.77822e-05	yes		2.31142	2.05292e-16	yes		-0.424866	0.00751735	yes
	ENSG00000105607.12	GCDH	no		-0.24651	0.396595	no		-0.765877	7.62055e-05	yes		-0.723555	0.00327823	yes
	ENSG00000105618.13	PRPF31	no		-0.273714	0.159096	no		-0.785859	3.65242e-09	yes		-0.457968	0.00180708	yes
	ENSG00000105639.18	JAK3	no		-1.30776	1.87846e-06	yes		-0.726751	0.00211467	yes		-1.10089	0.00201728	yes
	ENSG00000105640.12	RPL18A	no		-0.25997	0.106221	no		-0.57986	1.99478e-07	yes		-0.539216	0.000156418	yes
	ENSG00000105641.3	SLC5A5	down		-3.00071	0.00217391	yes		-1.72745	3.45914e-07	yes		-5.83209	0.0029173	yes
	ENSG00000105642.15	KCNN1	down		-2.10369	1.31943e-06	yes		-1.74366	1.96333e-18	yes		-1.51504	6.27707e-08	yes
	ENSG00000105643.9	ARRDC2	no		-0.887276	0.0021511	yes		-0.608804	0.00345529	yes		-0.821336	2.36956e-05	yes
	ENSG00000105671.11	DDX49	no		0.149449	0.531415	no		-0.570143	0.00098273	yes		-0.772161	1.48824e-07	yes
	ENSG00000105676.13	ARMC6	no		-0.393084	0.0680158	no		-1.12556	5.14062e-10	yes		-0.965463	6.63022e-07	yes
	ENSG00000105677.11	TMEM147	no		-0.738393	5.65675e-06	yes		-0.660021	1.61725e-06	yes		-0.762842	1.76607e-06	yes
	ENSG00000105696.8	TMEM59L	up		2.06638	3.35167e-09	yes		1.73328	1.5244e-14	yes		1.1646	1.19697e-18	yes
	ENSG00000105699.16	LSR	up		2.72325	6.12774e-11	yes		1.48794	1.03585e-13	yes		1.48947	6.54105e-06	yes
	ENSG00000105711.11	SCN1B	no		3.52864	1.23432e-06	yes		-0.0382271	0.969434	no		1.83478	0.000440815	yes
	ENSG00000105722.9	ERF	no		-0.619455	3.57717e-05	yes		-0.742438	1.41596e-07	yes		-0.662978	2.44759e-08	yes
	ENSG00000105723.11	GSK3A	no		-0.322131	0.0936887	no		-0.223972	0.206686	no		-0.418948	0.0023507	yes
	ENSG00000105738.10	SIPA1L3	no		1.37916	8.15062e-13	yes		-0.211838	0.292884	no		-0.453422	0.00112451	yes
	ENSG00000105767.2	CADM4	up		1.58401	7.84896e-14	yes		3.12241	1.16652e-75	yes		2.35977	7.51661e-07	yes
	ENSG00000105771.13	SMG9	no		-0.259401	0.288368	no		-0.181484	0.376312	no		-0.582734	0.00021131	yes
	ENSG00000105810.9	CDK6	no		0.0170617	0.962961	no		1.88511	5.04125e-09	yes		-0.834459	3.12984e-13	yes
	ENSG00000105821.14	DNAJC2	no		-0.312539	0.147136	no		-1.22041	2.01643e-17	yes		-0.563041	4.0577e-05	yes
	ENSG00000105849.5	TWISTNB	no		-0.0280153	0.930467	no		-0.855464	2.19106e-07	yes		-1.27986	1.97078e-37	yes
	ENSG00000105854.12	PON2	no		1.97354	3.72475e-52	yes		-0.106403	0.493326	no		1.29839	3.20463e-21	yes
	ENSG00000105855.9	ITGB8	no		1.73798	3.23148e-07	yes		0.959248	0.000352329	yes		1.56459	4.92391e-20	yes
	ENSG00000105856.13	HBP1	no		0.806097	1.34629e-06	yes		0.63154	5.52308e-05	yes		1.14505	1.68539e-16	yes
	ENSG00000105866.13	SP4	no		-0.857158	0.00574799	yes		-0.37851	0.210212	no		-0.887577	4.67139e-11	yes
	ENSG00000105889.14	STEAP1B	no		3.72684	0.0200329	no		0.327034	0.885669	no		-0.939681	4.86647e-05	yes
	ENSG00000105926.15	MPP6	no		-0.400406	0.122234	no		-0.602223	0.0014621	yes		-1.11089	1.80485e-10	yes
	ENSG00000105928.14	GSDME	up		6.0037	9.46023e-50	yes		3.56085	8.79221e-45	yes		4.03572	1.09705e-24	yes
	ENSG00000105963.13	ADAP1	no		-1.75736	0.0998745	no		0.0994249	0.9078	no		-1.4875	0.000457077	yes
	ENSG00000105968.18	H2AFV	no		-0.388921	0.0139594	no		-0.325509	0.0145482	no		-0.411356	0.000174668	yes
	ENSG00000105971.14	CAV2	no		-1.06061	0.231315	no		3.37877	0.23318	no		2.69195	0.000322133	yes
	ENSG00000105974.11	CAV1	no		0.815324	0.00284631	yes		-1.42416	0.608205	no		3.83876	0.000207963	yes
	ENSG00000105991.8	HOXA1	no		0.103902	0.872572	no		0.429575	0.409848	no		1.35529	0.00126522	yes
	ENSG00000105996.6	HOXA2	no		-0.631386	0.749681	no		1.25707	0.55798	no		-1.63488	1.37617e-08	yes
	ENSG00000106003.12	LFNG	no		2.91583	1.12736e-09	yes		0.284388	0.631094	no		1.90543	2.63601e-18	yes
	ENSG00000106012.17	IQCE	no		-0.0850623	0.765033	no		-0.519467	0.000374663	yes		-0.441058	0.0038923	yes
	ENSG00000106028.10	SSBP1	no		-0.475245	0.00157167	yes		-0.941135	2.40387e-10	yes		-0.7139	7.18899e-06	yes
	ENSG00000106049.8	HIBADH	no		0.524999	0.00434166	yes		0.230137	0.16587	no		0.603898	0.000310502	yes
	ENSG00000106052.13	TAX1BP1	no		0.651715	2.19854e-06	yes		0.516512	5.9401e-05	yes		0.451166	0.000312983	yes
	ENSG00000106070.18	GRB10	no		2.23168	0.010849	no		2.1076	0.00332841	yes		4.63996	4.06796e-14	yes
	ENSG00000106078.17	COBL	no		2.16352	3.96065e-06	yes		3.5745	0.0344445	no		1.41288	2.74814e-06	yes
	ENSG00000106080.10	FKBP14	no		-0.0774525	0.75758	no		-0.254929	0.354103	no		-0.492415	0.0040167	yes
	ENSG00000106089.11	STX1A	no		0.78599	0.00412307	yes		0.0925458	0.859239	no		1.13755	3.39631e-05	yes
	ENSG00000106144.19	CASP2	no		-0.268896	0.292723	no		-1.13247	4.48661e-12	yes		-0.512451	0.00164487	yes
	ENSG00000106153.12	CHCHD2	no		-0.229431	0.109793	no		-0.667501	9.47365e-09	yes		-0.509045	7.3784e-05	yes
	ENSG00000106211.8	HSPB1	no		-1.04207	7.5618e-15	yes		-1.0883	1.01379e-13	yes		-0.461959	0.00972475	yes
	ENSG00000106244.12	PDAP1	no		-0.334848	0.0184013	no		-0.735879	3.83777e-10	yes		-0.568308	0.000284134	yes
	ENSG00000106263.17	EIF3B	no		-0.579103	5.21392e-06	yes		-0.994132	7.86965e-17	yes		-0.90558	2.07937e-13	yes
	ENSG00000106268.15	NUDT1	down		-1.41559	2.46756e-06	yes		-1.78469	1.14741e-15	yes		-1.57769	1.44234e-08	yes
	ENSG00000106299.7	WASL	no		0.617268	0.000381846	yes		0.0844161	0.699694	no		0.695911	7.06895e-07	yes
	ENSG00000106305.9	AIMP2	no		-0.344423	0.10267	no		-0.82058	4.3799e-06	yes		-0.739462	0.000308144	yes
	ENSG00000106327.12	TFR2	no		-1.97652	0.0155498	no		0.117534	0.974091	no		-2.80278	1.66718e-09	yes
	ENSG00000106333.12	PCOLCE	no		1.79961	4.89945e-28	yes		0.017194	0.975694	no		2.66946	1.75041e-05	yes
	ENSG00000106336.12	FBXO24	no		0.799493	0.491714	no		1.49367	0.0330816	no		2.30656	0.00491995	yes
	ENSG00000106344.8	RBM28	no		-0.634885	2.54367e-05	yes		-0.915667	9.01054e-11	yes		-1.10532	3.62504e-22	yes
	ENSG00000106355.9	LSM5	no		-0.772479	1.16851e-05	yes		-0.67201	1.88747e-05	yes		-1.03805	4.33072e-11	yes
	ENSG00000106366.8	SERPINE1	no		-1.88135	5.49264e-47	yes		0.074188	0.915605	no		-1.11082	3.35749e-09	yes
	ENSG00000106367.14	AP1S1	no		0.0702605	0.745028	no		0.326708	0.0102293	no		0.589844	2.05624e-05	yes
	ENSG00000106392.10	C1GALT1	no		1.18184	1.26292e-09	yes		0.551135	0.0107176	no		0.773854	0.000724699	yes
	ENSG00000106399.11	RPA3	no		-0.994261	9.52271e-05	yes		-1.35073	6.49244e-13	yes		-0.829763	6.57305e-05	yes
	ENSG00000106415.12	GLCCI1	no		-0.126236	0.732251	no		2.19929	3.87592e-11	yes		1.84568	1.05167e-12	yes
	ENSG00000106443.16	PHF14	no		-0.535297	0.00119016	yes		-0.544312	0.00040404	yes		-0.68119	1.76839e-07	yes
	ENSG00000106460.18	TMEM106B	no		0.234529	0.296619	no		0.611291	0.000653664	yes		0.413566	0.00628539	yes
	ENSG00000106462.10	EZH2	down		-1.60328	2.28161e-16	yes		-1.52071	1.19188e-29	yes		-1.71009	2.11347e-27	yes
	ENSG00000106477.18	CEP41	no		-0.348473	0.17096	no		0.28847	0.452861	no		-1.11961	3.66678e-08	yes
	ENSG00000106479.10	ZNF862	up		1.27691	3.94041e-09	yes		1.07506	8.13468e-05	yes		1.58776	5.93951e-15	yes
	ENSG00000106524.8	ANKMY2	no		0.310533	0.266343	no		0.492696	0.019582	no		0.833688	3.69325e-05	yes
	ENSG00000106537.7	TSPAN13	up		3.25559	0.000706471	yes		1.13857	7.6462e-06	yes		1.46532	2.74235e-05	yes
	ENSG00000106546.13	AHR	no		2.27929	0.00243973	yes		2.67643	0.09573	no		0.874519	6.61074e-06	yes
	ENSG00000106617.13	PRKAG2	no		-0.523566	0.000235408	yes		-0.438739	0.0472693	no		0.630758	1.55512e-06	yes
	ENSG00000106624.10	AEBP1	no		1.8216	NA	no		-0.425331	0.904277	no		4.20894	1.649e-213	yes
	ENSG00000106628.10	POLD2	no		-0.518515	0.000250448	yes		-0.879321	1.06501e-12	yes		-0.848831	6.79275e-08	yes
	ENSG00000106633.15	GCK	no		3.17822	NA	no		-2.16249	0.489303	no		-2.05022	0.000278323	yes
	ENSG00000106636.7	YKT6	no		0.68342	2.77844e-08	yes		-0.148404	0.446238	no		0.64007	1.85062e-07	yes
	ENSG00000106665.15	CLIP2	no		-1.54152	4.36502e-32	yes		-1.16673	1.8948e-19	yes		0.740269	7.66603e-11	yes
	ENSG00000106686.16	SPATA6L	no		3.43438	0.0433226	no		1.5172	0.0823814	no		3.35157	0.00849546	yes
	ENSG00000106689.10	LHX2	no		-1.09716	1.59934e-05	yes		-0.666375	0.552793	no		-2.90885	5.61255e-18	yes
	ENSG00000106714.17	CNTNAP3	up		2.36696	1.18273e-18	yes		1.95656	4.12035e-33	yes		2.69468	4.08609e-05	yes
	ENSG00000106733.20	NMRK1	no		1.04013	0.0893029	no		2.18458	1.21587e-05	yes		1.79697	5.6642e-05	yes
	ENSG00000106771.12	TMEM245	no		0.913122	9.03247e-09	yes		0.94767	1.31694e-09	yes		0.807808	2.00272e-10	yes
	ENSG00000106780.8	MEGF9	up		1.8619	5.87563e-12	yes		1.86935	4.92093e-16	yes		1.03661	1.8169e-07	yes
	ENSG00000106789.12	CORO2A	up		2.98819	3.3583e-19	yes		1.66297	2.53961e-06	yes		1.98758	0.00149196	yes
	ENSG00000106799.12	TGFBR1	no		2.81303	6.7826e-69	yes		1.25401	1.59068e-16	yes		0.943232	1.02918e-08	yes
	ENSG00000106804.7	C5	no		-1.42923	6.32783e-05	yes		0.299856	0.489335	no		-1.12846	1.31419e-05	yes
	ENSG00000106829.18	TLE4	no		0.688982	0.00631698	yes		1.53555	2.53843e-09	yes		0.758995	4.49635e-10	yes
	ENSG00000106868.16	SUSD1	up		1.12217	0.000266698	yes		2.00145	4.23519e-06	yes		1.64054	2.73735e-09	yes
	ENSG00000106948.16	AKNA	no		-1.31668	0.000553004	yes		-0.0178656	0.992505	no		-1.34724	0.000264253	yes
	ENSG00000106976.20	DNM1	no		-0.137606	0.756809	no		-0.0270175	0.932593	no		2.83522	1.22952e-40	yes
	ENSG00000106991.13	ENG	up		5.38608	3.8239e-17	yes		2.81193	1.96755e-05	yes		1.32955	1.39091e-29	yes
	ENSG00000106992.18	AK1	no		0.522607	0.120985	no		0.356844	0.332459	no		0.807494	0.00038471	yes
	ENSG00000107020.9	PLGRKT	no		-0.679066	0.0012438	yes		-0.723801	0.00120576	yes		-0.8534	0.00639534	yes
	ENSG00000107036.11	RIC1	no		0.815371	1.70896e-07	yes		0.286371	0.0775702	no		0.439568	0.000352591	yes
	ENSG00000107140.15	TESK1	no		0.354766	0.248727	no		0.586487	0.00852772	yes		0.794394	4.33102e-05	yes
	ENSG00000107147.12	KCNT1	no		1.99659	NA	no		4.17506	0.0180032	no		2.88126	0.00917915	yes
	ENSG00000107175.11	CREB3	no		0.882958	2.23031e-08	yes		0.6088	0.000127558	yes		0.952322	5.51834e-10	yes
	ENSG00000107185.9	RGP1	no		0.389375	0.0188188	no		0.398321	0.00603965	yes		0.790351	3.1479e-07	yes
	ENSG00000107186.16	MPDZ	no		0.689146	7.38992e-05	yes		0.702229	0.00188487	yes		0.648079	2.48435e-05	yes
	ENSG00000107249.22	GLIS3	up		4.4955	3.20035e-08	yes		1.62835	3.96111e-11	yes		5.57863	2.45751e-21	yes
	ENSG00000107263.18	RAPGEF1	no		-0.186194	0.323126	no		-0.371837	0.0150982	no		-0.612922	2.13762e-07	yes
	ENSG00000107282.7	APBA1	no		0.353708	0.298855	no		3.40161	0.0070195	yes		7.02187	0.000931631	yes
	ENSG00000107338.9	SHB	no		0.0604472	0.844054	no		0.941324	0.0125478	no		1.63901	0.000411001	yes
	ENSG00000107371.12	EXOSC3	no		-0.520438	0.0181346	no		-1.08421	7.38386e-08	yes		-0.783855	4.67129e-06	yes
	ENSG00000107372.12	ZFAND5	no		0.0367575	0.877672	no		0.860713	4.94836e-11	yes		0.742976	3.42217e-07	yes
	ENSG00000107438.8	PDLIM1	up		2.0829	7.52695e-34	yes		4.71399	1.15446e-62	yes		6.09317	6.34411e-23	yes
	ENSG00000107554.16	DNMBP	no		-1.14782	2.95116e-14	yes		0.0352986	0.903139	no		0.575425	5.23093e-05	yes
	ENSG00000107562.16	CXCL12	up		6.22063	2.81084e-22	yes		3.50848	0.00828966	yes		6.92909	8.75073e-12	yes
	ENSG00000107566.13	ERLIN1	no		-0.847049	3.06307e-11	yes		0.480473	0.00214311	yes		-0.766737	3.69942e-09	yes
	ENSG00000107581.12	EIF3A	no		-0.148026	0.338419	no		-0.624125	1.56104e-08	yes		-0.361224	0.00176363	yes
	ENSG00000107611.14	CUBN	no		-0.341967	0.077432	no		-0.859401	6.00851e-10	yes		-0.446744	0.000274978	yes
	ENSG00000107651.12	SEC23IP	no		-0.0638956	0.782627	no		-0.549305	0.000117482	yes		-0.378562	0.00149861	yes
	ENSG00000107672.14	NSMCE4A	no		-0.654132	0.000278371	yes		-0.847211	1.39619e-07	yes		-0.798365	6.0719e-07	yes
	ENSG00000107679.14	PLEKHA1	no		0.422585	0.0565343	no		1.28281	1.57881e-06	yes		0.565577	0.00338727	yes
	ENSG00000107731.12	UNC5B	up		2.73369	2.34453e-21	yes		2.90004	2.31317e-33	yes		1.65262	1.1586e-07	yes
	ENSG00000107736.20	CDH23	no		-1.16667	0.0857077	no		0.381082	0.0839438	no		0.691028	0.0013516	yes
	ENSG00000107738.19	VSIR	up		3.92102	1.581e-28	yes		3.74807	6.46358e-44	yes		1.20884	4.69275e-06	yes
	ENSG00000107771.16	CCSER2	no		0.738453	0.000330157	yes		0.339426	0.069326	no		0.603456	0.000669201	yes
	ENSG00000107789.15	MINPP1	no		0.862745	4.76591e-06	yes		1.0211	6.30115e-07	yes		1.3793	1.28751e-16	yes
	ENSG00000107796.13	ACTA2	no		-1.40972	2.76081e-25	yes		0.969969	1.93403e-06	yes		1.40389	2.85803e-13	yes
	ENSG00000107815.8	TWNK	no		-0.717025	6.95405e-05	yes		-1.2535	2.82168e-12	yes		-1.37558	3.94205e-17	yes
	ENSG00000107819.13	SFXN3	up		1.44243	1.28525e-09	yes		1.26317	0.00327618	yes		1.36361	2.27821e-17	yes
	ENSG00000107821.14	KAZALD1	no		-0.432598	0.134513	no		-0.528688	0.00458054	yes		-1.43725	5.1826e-06	yes
	ENSG00000107833.10	NPM3	down		-1.12569	2.57664e-11	yes		-1.61164	1.18791e-33	yes		-1.34676	1.69088e-19	yes
	ENSG00000107854.5	TNKS2	no		0.249094	0.141268	no		-0.147806	0.385008	no		0.51668	2.60395e-06	yes
	ENSG00000107863.17	ARHGAP21	no		1.40326	1.13941e-16	yes		0.623036	2.59391e-05	yes		1.80907	3.18819e-60	yes
	ENSG00000107882.11	SUFU	no		0.782339	0.000438219	yes		0.243195	0.296108	no		0.688407	0.000904712	yes
	ENSG00000107897.18	ACBD5	no		-0.596075	0.00283028	yes		0.529587	0.00233962	yes		0.589482	0.00379753	yes
	ENSG00000107929.14	LARP4B	no		-0.252703	0.153633	no		-0.446275	0.000548534	yes		-0.464788	0.000145679	yes
	ENSG00000107937.18	GTPBP4	no		-0.726122	3.04394e-06	yes		-1.01537	1.79007e-10	yes		-1.03707	1.53134e-20	yes
	ENSG00000107949.16	BCCIP	no		-0.876469	3.53418e-10	yes		-1.12291	6.69876e-14	yes		-0.931722	1.31006e-11	yes
	ENSG00000107951.14	MTPAP	no		-0.366253	0.0577259	no		-1.04929	2.23935e-09	yes		-1.06484	3.87746e-13	yes
	ENSG00000107954.10	NEURL1	no		-0.442097	0.457598	no		3.03225	1.16608e-23	yes		-1.35478	0.00096811	yes
	ENSG00000107957.16	SH3PXD2A	no		3.58685	2.07111e-47	yes		4.03757	1.39121e-52	yes		0.911117	2.08277e-10	yes
	ENSG00000107968.9	MAP3K8	no		0.329512	0.13959	no		1.64127	2.05236e-05	yes		-2.41705	2.39005e-56	yes
	ENSG00000108021.20	TASOR2	no		-0.382683	0.040663	no		-1.01471	2.51392e-15	yes		-0.70644	4.83374e-10	yes
	ENSG00000108055.9	SMC3	no		-0.463788	0.00164016	yes		-0.74257	1.38533e-09	yes		-0.322433	0.00947258	yes
	ENSG00000108064.10	TFAM	no		-0.8362	6.42473e-10	yes		-1.35385	1.15596e-22	yes		-1.45906	5.04251e-35	yes
	ENSG00000108106.13	UBE2S	down		-1.37462	6.3737e-22	yes		-1.33351	6.13788e-21	yes		-1.06327	1.81759e-07	yes
	ENSG00000108175.16	ZMIZ1	no		0.778398	3.47251e-06	yes		0.438122	0.0017727	yes		0.922646	1.21273e-10	yes
	ENSG00000108179.13	PPIF	no		-0.193741	0.34018	no		-0.702821	0.000148383	yes		-1.17725	1.56792e-18	yes
	ENSG00000108219.14	TSPAN14	up		1.46711	6.28255e-19	yes		1.03387	1.00691e-09	yes		3.37596	9.50311e-36	yes
	ENSG00000108239.8	TBC1D12	no		0.465672	0.162841	no		-0.356268	0.101107	no		0.67812	0.00269318	yes
	ENSG00000108298.10	RPL19	no		-0.348901	0.00602922	yes		-0.458682	6.82607e-05	yes		-0.547589	7.6077e-08	yes
	ENSG00000108312.14	UBTF	no		-0.34724	0.017711	no		-0.35054	0.0263645	no		-0.458611	0.000255269	yes
	ENSG00000108344.14	PSMD3	no		-0.0813666	0.673647	no		-0.495183	0.000129744	yes		-0.602289	3.98299e-06	yes
	ENSG00000108389.9	MTMR4	no		-0.330118	0.0661312	no		-0.274299	0.10619	no		-0.772048	2.38249e-07	yes
	ENSG00000108406.9	DHX40	no		0.233177	0.243204	no		0.216117	0.1965	no		-0.314578	0.00816341	yes
	ENSG00000108423.14	TUBD1	no		-0.744245	0.0173698	no		-0.551589	0.0241691	no		-1.01489	0.000136914	yes
	ENSG00000108424.9	KPNB1	no		-0.421495	0.000930205	yes		-1.10984	9.41633e-22	yes		-0.512284	1.12721e-06	yes
	ENSG00000108439.10	PNPO	no		-0.11174	0.6828	no		-0.15992	0.975682	no		-0.683845	4.04951e-05	yes
	ENSG00000108443.13	RPS6KB1	no		-0.231697	0.240237	no		-0.521837	0.00310838	yes		-0.725294	2.30697e-10	yes
	ENSG00000108468.14	CBX1	no		-0.263313	0.0915341	no		-0.518241	0.000131392	yes		-0.426221	0.00189907	yes
	ENSG00000108479.11	GALK1	no		-0.998202	1.38353e-07	yes		-0.896258	2.25495e-06	yes		-1.15514	8.71161e-08	yes
	ENSG00000108506.12	INTS2	no		-0.606225	0.00122571	yes		-0.690109	0.000406958	yes		-0.534439	0.000591699	yes
	ENSG00000108509.20	CAMTA2	no		0.615624	0.000199979	yes		0.408518	0.0585645	no		0.520383	0.00313279	yes
	ENSG00000108518.7	PFN1	no		-0.391157	0.00763185	yes		-1.00693	2.19674e-17	yes		-0.436727	0.000522134	yes
	ENSG00000108551.4	RASD1	no		1.72684	0.0453356	no		1.52853	0.000426882	yes		-2.25596	4.61242e-15	yes
	ENSG00000108559.11	NUP88	no		-0.487871	0.00371673	yes		-0.952903	4.17684e-10	yes		-0.719519	1.14753e-07	yes
	ENSG00000108561.8	C1QBP	no		-0.983802	3.7658e-12	yes		-1.67327	9.68908e-31	yes		-1.56613	3.95183e-34	yes
	ENSG00000108578.14	BLMH	no		0.227467	0.242884	no		-0.846027	2.18452e-12	yes		-0.587688	2.75158e-05	yes
	ENSG00000108582.11	CPD	no		2.08942	4.25977e-37	yes		0.488645	0.00279414	yes		1.06389	2.46588e-18	yes
	ENSG00000108604.15	SMARCD2	no		0.315868	0.0481325	no		-0.42824	0.00127451	yes		-0.591735	0.000358726	yes
	ENSG00000108641.15	B9D1	no		-0.480432	0.0374113	no		-0.449723	0.0219658	no		-1.59915	7.106e-21	yes
	ENSG00000108671.9	PSMD11	no		-0.267552	0.0722821	no		-0.757564	2.94379e-08	yes		-0.663812	2.37136e-10	yes
	ENSG00000108679.12	LGALS3BP	no		1.8857	3.75259e-37	yes		1.84881	8.35928e-08	yes		0.884822	4.636e-11	yes
	ENSG00000108688.11	CCL7	no		4.54418	2.15594e-37	yes		-0.160012	NA	no		4.57173	0.00044038	yes
	ENSG00000108691.9	CCL2	no		0.566537	0.00172406	yes		1.55648	NA	no		1.05766	0.0010984	yes
	ENSG00000108784.9	NAGLU	no		0.333105	0.173281	no		0.867131	1.001e-06	yes		0.456123	0.00998023	yes
	ENSG00000108786.10	HSD17B1	no		-0.421357	0.0799198	no		-0.307714	0.210344	no		-0.89826	4.46496e-06	yes
	ENSG00000108799.12	EZH1	no		-0.304092	0.124844	no		0.442595	0.00467493	yes		0.64691	2.62792e-05	yes
	ENSG00000108821.13	COL1A1	no		1.64347	9.35056e-37	yes		-1.92147	4.78376e-45	yes		3.10523	5.70701e-16	yes
	ENSG00000108828.15	VAT1	no		0.657264	3.30666e-05	yes		0.675511	2.80509e-08	yes		0.530459	6.91226e-07	yes
	ENSG00000108829.9	LRRC59	no		0.0434819	0.8492	no		-1.20918	2.21122e-17	yes		-0.607771	8.06723e-06	yes
	ENSG00000108830.9	RND2	no		-0.881238	3.99923e-05	yes		-0.168903	0.409298	no		-0.511814	0.00128758	yes
	ENSG00000108840.15	HDAC5	no		-0.0660653	0.810173	no		0.242412	0.300291	no		1.00485	4.54302e-11	yes
	ENSG00000108846.15	ABCC3	no		3.55727	7.91184e-63	yes		-1.40042	0.00657721	yes		7.87594	1.46793e-06	yes
	ENSG00000108883.12	EFTUD2	no		-0.25471	0.0789872	no		-0.757545	3.60424e-11	yes		-0.53638	1.16698e-07	yes
	ENSG00000108946.14	PRKAR1A	no		0.62496	1.18707e-07	yes		1.02086	2.67332e-20	yes		0.772235	6.52539e-14	yes
	ENSG00000108950.11	FAM20A	no		1.73763	NA	no		2.29835	2.54836e-24	yes		7.43219	9.90612e-06	yes
	ENSG00000108960.7	MMD	up		3.2011	1.15717e-46	yes		1.23116	0.000304286	yes		1.71416	4.20307e-11	yes
	ENSG00000109046.14	WSB1	no		0.178817	0.265579	no		0.613614	7.83774e-06	yes		0.621495	1.1185e-09	yes
	ENSG00000109065.11	NAT9	no		-0.125821	0.66519	no		0.813315	7.48394e-06	yes		0.69568	0.000311965	yes
	ENSG00000109079.9	TNFAIP1	no		0.793305	7.3739e-08	yes		0.51476	0.00164602	yes		0.778748	3.57641e-07	yes
	ENSG00000109083.13	IFT20	no		0.874527	4.37958e-06	yes		0.744901	0.000535999	yes		1.33214	1.62398e-15	yes
	ENSG00000109107.13	ALDOC	no		-1.82314	2.36757e-25	yes		-0.593156	0.0139755	no		-1.54328	2.46129e-08	yes
	ENSG00000109113.19	RAB34	no		-0.408719	0.0190335	no		-0.613587	1.39695e-05	yes		0.372837	0.00438358	yes
	ENSG00000109133.12	TMEM33	no		-0.515279	0.00375437	yes		-0.488863	0.00357774	yes		-1.13069	3.95747e-20	yes
	ENSG00000109180.14	OCIAD1	no		-0.0260895	0.899918	no		0.489211	4.83947e-05	yes		0.446345	0.00422844	yes
	ENSG00000109184.14	DCUN1D4	no		-0.269309	0.184788	no		-0.471145	0.00149851	yes		-0.484047	7.98793e-05	yes
	ENSG00000109189.12	USP46	no		0.976454	3.67911e-09	yes		0.772225	1.12385e-06	yes		1.04	2.26642e-12	yes
	ENSG00000109220.10	CHIC2	up		1.45033	1.71097e-08	yes		1.18119	1.50515e-05	yes		1.13161	2.64436e-06	yes
	ENSG00000109255.11	NMU	no		2.01993	NA	no		3.6324	1.19002e-18	yes		-1.64511	0.00719018	yes
	ENSG00000109320.11	NFKB1	no		-0.20564	0.266453	no		-1.17056	6.39434e-12	yes		-0.720758	2.7359e-08	yes
	ENSG00000109323.9	MANBA	no		0.482239	0.00892333	yes		1.77255	2.39217e-23	yes		2.26296	8.66254e-35	yes
	ENSG00000109339.21	MAPK10	no		1.70789	0.265803	no		-0.12465	0.605775	no		1.69896	2.06809e-14	yes
	ENSG00000109390.11	NDUFC1	no		-0.414206	0.0226958	no		-0.349825	0.0646819	no		-0.936953	2.25829e-07	yes
	ENSG00000109436.7	TBC1D9	up		1.98389	2.62871e-29	yes		1.75592	1.29292e-22	yes		1.55039	2.87114e-20	yes
	ENSG00000109458.8	GAB1	no		0.479159	0.275701	no		1.21026	0.000100354	yes		1.70195	3.18551e-08	yes
	ENSG00000109466.13	KLHL2	no		2.08747	7.41556e-19	yes		1.12768	5.15237e-08	yes		0.875353	8.03987e-06	yes
	ENSG00000109472.13	CPE	up		4.23385	3.70911e-136	yes		1.73003	1.39028e-39	yes		6.5911	3.94928e-79	yes
	ENSG00000109475.16	RPL34	no		-0.210718	0.139094	no		-0.446011	7.97452e-05	yes		-0.485353	8.59804e-05	yes
	ENSG00000109501.13	WFS1	no		0.967567	3.29717e-07	yes		1.12585	9.36476e-10	yes		0.678904	4.13005e-06	yes
	ENSG00000109519.12	GRPEL1	no		-0.919847	2.27804e-09	yes		-1.29147	1.57648e-13	yes		-1.43357	1.95341e-20	yes
	ENSG00000109534.16	GAR1	no		-0.432026	0.0153343	no		-1.14738	4.61135e-13	yes		-0.875274	4.66974e-07	yes
	ENSG00000109572.13	CLCN3	no		0.225134	0.31799	no		0.448436	0.00420388	yes		0.849848	1.23113e-09	yes
	ENSG00000109586.11	GALNT7	up		8.05629	1.25545e-78	yes		2.68687	2.62079e-06	yes		6.09575	2.32549e-09	yes
	ENSG00000109606.12	DHX15	no		-0.295293	0.0571124	no		-0.751491	2.13292e-08	yes		-0.533961	6.01887e-08	yes
	ENSG00000109625.18	CPZ	no		7.03804	0.00261067	yes		0	NA	no		6.54018	4.64264e-06	yes
	ENSG00000109654.14	TRIM2	no		0.0559826	0.834506	no		0.711018	1.34535e-07	yes		2.18952	2.07976e-39	yes
	ENSG00000109674.3	NEIL3	down		-2.33594	2.25539e-08	yes		-2.15558	5.1857e-12	yes		-2.82093	8.87661e-10	yes
	ENSG00000109685.17	NSD2	no		-1.21501	1.09321e-19	yes		-1.08041	2.18494e-15	yes		-0.710748	5.50156e-06	yes
	ENSG00000109686.17	SH3D19	no		0.678183	1.07193e-05	yes		0.529229	0.0196996	no		0.784977	2.15485e-08	yes
	ENSG00000109736.14	MFSD10	no		0.228731	0.284092	no		0.333659	0.0302991	no		0.561645	6.83903e-05	yes
	ENSG00000109738.10	GLRB	no		0.750093	0.00796266	yes		1.44515	0.598876	no		3.13714	8.79961e-19	yes
	ENSG00000109756.9	RAPGEF2	no		0.857908	1.24632e-07	yes		0.102767	0.57676	no		1.5746	4.03512e-30	yes
	ENSG00000109762.15	SNX25	no		0.404675	0.203155	no		0.80534	1.03462e-05	yes		1.36594	2.07418e-08	yes
	ENSG00000109787.12	KLF3	no		0.812957	1.57031e-08	yes		1.40553	5.56119e-22	yes		2.44226	0.00281448	yes
	ENSG00000109790.16	KLHL5	no		0.601591	0.00371849	yes		0.297971	0.0993139	no		0.445847	0.0049783	yes
	ENSG00000109805.9	NCAPG	down		-2.11364	3.90867e-19	yes		-2.0938	9.83522e-47	yes		-2.57663	2.63037e-08	yes
	ENSG00000109881.16	CCDC34	down		-2.98147	1.06638e-53	yes		-1.67299	4.55166e-35	yes		-2.04628	1.07853e-20	yes
	ENSG00000109917.10	ZPR1	no		-0.530537	0.00524337	yes		-0.862192	1.07867e-05	yes		-0.731678	1.35164e-06	yes
	ENSG00000109919.9	MTCH2	no		-0.201839	0.274968	no		-1.15028	5.25775e-21	yes		-0.649006	7.47712e-07	yes
	ENSG00000109929.9	SC5D	no		0.543043	0.0029992	yes		0.732764	5.52102e-06	yes		-0.552594	0.000361299	yes
	ENSG00000109956.12	B3GAT1	no		1.44014	NA	no		2.96545	3.274e-18	yes		1.46275	2.68585e-05	yes
	ENSG00000109971.13	HSPA8	no		-0.736373	9.97955e-09	yes		-1.15925	3.75839e-18	yes		-0.999636	1.15171e-21	yes
	ENSG00000110002.15	VWA5A	no		0.858596	0.310109	no		4.09451	0.00385465	yes		0.841372	0.00509415	yes
	ENSG00000110013.12	SIAE	no		0.502957	0.00163274	yes		0.61665	0.00109181	yes		0.969731	3.78619e-10	yes
	ENSG00000110042.7	DTX4	up		6.0833	1.84054e-35	yes		1.45655	1.43707e-17	yes		2.58684	1.55129e-53	yes
	ENSG00000110047.17	EHD1	no		1.06792	3.31648e-10	yes		0.551568	0.000390718	yes		0.663667	5.43383e-07	yes
	ENSG00000110060.8	PUS3	no		-0.213762	0.584863	no		-0.80671	0.000449354	yes		-0.696553	0.00328254	yes
	ENSG00000110063.8	DCPS	no		-0.942061	6.53299e-05	yes		-1.35956	1.2976e-11	yes		-1.50291	4.83043e-14	yes
	ENSG00000110075.14	PPP6R3	no		-0.194565	0.303565	no		-0.441774	0.000856636	yes		-0.419207	5.10146e-05	yes
	ENSG00000110092.3	CCND1	no		1.67707	1.69465e-37	yes		0.376006	0.00262051	yes		1.39469	1.07128e-46	yes
	ENSG00000110104.11	CCDC86	no		0.186017	0.421048	no		-1.85716	1.55414e-22	yes		-1.23622	3.81573e-09	yes
	ENSG00000110107.8	PRPF19	no		-0.334011	0.0241634	no		-0.963791	1.55068e-12	yes		-0.571453	1.93915e-06	yes
	ENSG00000110108.9	TMEM109	no		-0.562161	0.00324071	yes		-0.488175	0.00603247	yes		-0.418142	0.00329077	yes
	ENSG00000110172.11	CHORDC1	no		-0.498883	0.00420209	yes		-1.17742	1.57461e-14	yes		-0.746584	2.02107e-06	yes
	ENSG00000110200.8	ANAPC15	no		-0.437157	0.124486	no		-0.304483	0.204967	no		-0.799479	2.29507e-05	yes
	ENSG00000110218.8	PANX1	no		0.665247	0.00582555	yes		-0.426391	0.0823662	no		1.7044	3.16912e-17	yes
	ENSG00000110237.4	ARHGEF17	no		1.64011	4.65079e-24	yes		1.07944	1.14911e-16	yes		0.604852	2.59685e-05	yes
	ENSG00000110315.6	RNF141	no		0.352223	0.0769891	no		0.897616	3.33897e-09	yes		2.2803	5.14497e-30	yes
	ENSG00000110321.16	EIF4G2	no		0.320459	0.027829	no		0.215903	0.120154	no		0.63988	3.91912e-13	yes
	ENSG00000110330.8	BIRC2	no		-0.174436	0.31845	no		0.335999	0.0233679	no		0.885799	2.58422e-08	yes
	ENSG00000110442.11	COMMD9	no		0.854805	2.53214e-06	yes		0.0772361	0.771986	no		0.777484	1.5759e-05	yes
	ENSG00000110446.10	SLC15A3	no		0.846481	0.284422	no		0.813701	4.9863e-07	yes		1.60529	0.00322086	yes
	ENSG00000110492.15	MDK	no		-1.44104	2.25951e-26	yes		0.264562	0.0866629	no		0.920225	9.31637e-08	yes
	ENSG00000110628.13	SLC22A18	no		0.696416	0.0295368	no		1.08723	0.000455325	yes		0.948934	0.00128094	yes
	ENSG00000110651.11	CD81	no		0.734518	5.5406e-07	yes		0.815807	2.47187e-08	yes		0.907987	2.29307e-12	yes
	ENSG00000110660.14	SLC35F2	no		-1.51552	8.71318e-33	yes		0.0231433	0.928327	no		-1.18375	2.05563e-18	yes
	ENSG00000110696.9	C11orf58	no		-0.0453114	0.847532	no		-0.135122	0.378506	no		-0.317528	0.0047469	yes
	ENSG00000110697.12	PITPNM1	no		1.24753	4.4424e-11	yes		0.54482	0.00134335	yes		1.26684	4.91441e-16	yes
	ENSG00000110700.6	RPS13	no		-0.428527	0.000676812	yes		-0.464666	1.96755e-05	yes		-0.690946	2.13303e-09	yes
	ENSG00000110711.9	AIP	no		-0.445427	0.0475539	no		0.263451	0.226725	no		-0.503688	0.00350978	yes
	ENSG00000110713.15	NUP98	no		-0.228259	0.190166	no		-0.834635	3.73656e-12	yes		-0.55775	5.32617e-07	yes
	ENSG00000110719.9	TCIRG1	no		-0.562517	0.000627993	yes		0.581624	0.00145571	yes		0.910615	4.2019e-13	yes
	ENSG00000110799.13	VWF	no		1.39966	0.014734	no		6.01549	4.44424e-18	yes		4.2384	5.50052e-08	yes
	ENSG00000110841.13	PPFIBP1	no		1.86761	1.50228e-45	yes		1.36555	1.3305e-22	yes		-0.538467	4.01732e-07	yes
	ENSG00000110881.11	ASIC1	no		0.0942523	0.703082	no		-0.193532	0.331169	no		-0.629048	6.27847e-05	yes
	ENSG00000110888.17	CAPRIN2	no		-0.231877	0.272984	no		1.19481	6.94761e-14	yes		0.992441	5.64214e-05	yes
	ENSG00000110900.14	TSPAN11	up		3.76979	2.07562e-32	yes		1.26738	4.07404e-07	yes		1.64397	2.47993e-19	yes
	ENSG00000110911.15	SLC11A2	no		-0.428077	0.0180338	no		-0.459346	0.0153418	no		-0.557756	0.004425	yes
	ENSG00000110921.13	MVK	no		0.376746	0.127407	no		-0.573411	0.0133411	no		-0.521934	0.000951911	yes
	ENSG00000110931.18	CAMKK2	no		-0.570305	0.000355098	yes		-0.778454	3.65242e-09	yes		-0.952831	1.14085e-07	yes
	ENSG00000110955.8	ATP5F1B	no		-0.38016	0.00170898	yes		-0.711804	5.76509e-11	yes		-0.687725	2.14287e-07	yes
	ENSG00000110958.15	PTGES3	no		-0.770633	3.17531e-11	yes		-1.12551	1.65407e-20	yes		-0.951092	2.54952e-14	yes
	ENSG00000110987.8	BCL7A	no		-1.54208	4.8233e-15	yes		-0.707895	5.16202e-05	yes		-1.54613	1.48221e-15	yes
	ENSG00000111057.10	KRT18	no		-0.456133	0.00116139	yes		1.21854	0.00355589	yes		2.10204	5.46675e-11	yes
	ENSG00000111077.17	TNS2	up		1.28567	2.9634e-18	yes		1.8183	9.09703e-06	yes		3.43054	3.74914e-39	yes
	ENSG00000111087.9	GLI1	down		-1.83057	1.36748e-09	yes		-2.34245	6.00827e-32	yes		-1.73031	6.58574e-14	yes
	ENSG00000111142.13	METAP2	no		-0.166707	0.359441	no		-0.749404	3.27227e-11	yes		-0.363196	0.00742785	yes
	ENSG00000111144.9	LTA4H	no		0.426458	0.00235749	yes		0.283504	0.0542162	no		0.598472	1.14294e-06	yes
	ENSG00000111145.7	ELK3	no		-0.535186	8.06423e-05	yes		0.432964	0.0268331	no		2.39502	4.06545e-39	yes
	ENSG00000111186.12	WNT5B	up		3.12126	0.000640776	yes		2.22779	7.31075e-13	yes		2.72456	1.80813e-10	yes
	ENSG00000111196.9	MAGOHB	no		-0.680439	0.0217209	no		-1.11845	5.39801e-07	yes		-0.795739	9.891e-05	yes
	ENSG00000111199.10	TRPV4	no		-1.11641	0.00179189	yes		0.316551	0.601553	no		-0.700735	0.00228716	yes
	ENSG00000111206.12	FOXM1	down		-1.92417	3.98904e-19	yes		-1.90705	2.13913e-30	yes		-2.36526	1.2332e-07	yes
	ENSG00000111237.18	VPS29	no		0.20385	0.255368	no		-0.50225	0.000519923	yes		0.373821	0.00663033	yes
	ENSG00000111247.14	RAD51AP1	down		-2.21114	3.4939e-13	yes		-1.91259	1.50816e-20	yes		-2.60786	7.07552e-21	yes
	ENSG00000111252.10	SH2B3	no		1.41674	8.06454e-28	yes		-0.291077	0.165133	no		1.75405	5.1398e-31	yes
	ENSG00000111261.13	MANSC1	up		3.10186	2.01465e-05	yes		1.30736	4.59182e-06	yes		1.61721	3.14721e-12	yes
	ENSG00000111266.8	DUSP16	no		-0.411531	0.0346157	no		-0.325729	0.0435352	no		-0.831437	8.10866e-07	yes
	ENSG00000111269.2	CREBL2	no		0.752322	6.9534e-06	yes		0.820792	9.08563e-07	yes		1.03746	9.35778e-15	yes
	ENSG00000111275.12	ALDH2	no		2.80156	2.081e-18	yes		0.990598	6.37885e-05	yes		0.69789	0.00189531	yes
	ENSG00000111300.9	NAA25	no		-0.620841	8.47581e-05	yes		-1.02503	1.21896e-13	yes		-0.762378	5.50972e-10	yes
	ENSG00000111305.18	GSG1	no		-0.13654	0.826751	no		-0.277133	0.755223	no		2.04111	0.000395498	yes
	ENSG00000111328.6	CDK2AP1	no		-0.306335	0.148957	no		-0.717958	0.00147689	yes		0.412676	0.00577608	yes
	ENSG00000111331.12	OAS3	no		-1.68365	1.66545e-20	yes		0.312155	0.366972	no		-1.35444	1.43632e-15	yes
	ENSG00000111341.9	MGP	no		-4.6258	5.13179e-47	yes		3.37711	NA	no		-2.88559	7.6567e-246	yes
	ENSG00000111348.8	ARHGDIB	no		-0.880009	1.84334e-07	yes		6.03578	0.0191664	no		1.5714	4.07509e-11	yes
	ENSG00000111358.13	GTF2H3	no		-0.410781	0.011862	no		-0.843705	1.04866e-09	yes		-0.400161	0.00268755	yes
	ENSG00000111364.15	DDX55	no		-0.505659	0.00977405	yes		-0.786888	1.36032e-06	yes		-0.621806	6.2792e-06	yes
	ENSG00000111404.6	RERGL	no		0	NA	no		1.14971	NA	no		-1.58096	1.1973e-33	yes
	ENSG00000111412.5	C12orf49	no		0.467856	0.00994061	yes		1.04015	4.13974e-13	yes		0.41855	0.00959239	yes
	ENSG00000111424.10	VDR	no		3.57784	2.88411e-23	yes		0.901607	0.553041	no		2.94482	0.000641988	yes
	ENSG00000111445.13	RFC5	down		-1.91063	3.64226e-15	yes		-1.54452	1.5088e-19	yes		-1.52052	1.65616e-18	yes
	ENSG00000111452.12	ADGRD1	up		7.58393	1.30552e-05	yes		4.97274	0.000178325	yes		6.73248	0.000143124	yes
	ENSG00000111530.12	CAND1	no		-0.32835	0.026175	no		-0.135741	0.447026	no		-0.308028	0.0055441	yes
	ENSG00000111540.15	RAB5B	no		0.728545	3.42869e-07	yes		1.07746	1.15684e-17	yes		0.684862	8.08384e-10	yes
	ENSG00000111581.9	NUP107	no		-0.580297	0.000124312	yes		-1.16203	1.99177e-18	yes		-1.06581	5.88351e-14	yes
	ENSG00000111602.11	TIMELESS	down		-1.88504	7.07263e-22	yes		-1.46891	2.17296e-22	yes		-2.17549	3.55418e-33	yes
	ENSG00000111605.16	CPSF6	no		-0.273394	0.0602143	no		-0.471502	0.000404197	yes		-0.705672	9.51962e-12	yes
	ENSG00000111615.13	KRR1	no		-1.0581	7.20191e-13	yes		-0.591501	0.000385038	yes		-0.654362	2.54292e-07	yes
	ENSG00000111639.7	MRPL51	no		-0.168874	0.376526	no		-0.5421	0.000430086	yes		-0.388606	0.00733174	yes
	ENSG00000111640.14	GAPDH	no		-0.325041	0.0215447	no		-0.769392	2.61073e-12	yes		-0.610522	9.63031e-05	yes
	ENSG00000111642.15	CHD4	no		0.0757168	0.722259	no		0.0996605	0.495079	no		0.306107	0.00821023	yes
	ENSG00000111652.9	COPS7A	no		-0.0473882	0.87462	no		-0.160177	0.423646	no		-0.483366	0.000171326	yes
	ENSG00000111653.19	ING4	no		0.410206	0.180148	no		1.17366	8.36508e-10	yes		0.824044	1.28338e-05	yes
	ENSG00000111665.11	CDCA3	down		-1.59492	4.04194e-08	yes		-2.05244	3.06399e-18	yes		-1.99048	6.11165e-05	yes
	ENSG00000111667.13	USP5	no		-0.101524	0.653734	no		-0.24831	0.0867035	no		-0.444357	0.0011265	yes
	ENSG00000111669.14	TPI1	no		-0.804384	3.22885e-10	yes		-1.26143	4.72067e-27	yes		-0.736261	6.751e-09	yes
	ENSG00000111670.15	GNPTAB	up		1.25334	2.54709e-13	yes		1.3954	1.21418e-14	yes		1.92035	2.17682e-21	yes
	ENSG00000111674.8	ENO2	no		-0.457349	0.741875	no		-0.461033	0.0111575	no		-0.390105	0.00166171	yes
	ENSG00000111684.10	LPCAT3	no		0.105781	0.727188	no		1.04011	8.42711e-10	yes		-0.682545	2.76133e-05	yes
	ENSG00000111716.12	LDHB	no		-0.599017	4.18211e-07	yes		-0.620837	2.20204e-09	yes		-0.988556	4.62224e-20	yes
	ENSG00000111726.12	CMAS	no		-0.34019	0.0986972	no		0.0778347	0.759783	no		-0.453186	0.00870726	yes
	ENSG00000111727.11	HCFC2	no		0.905874	0.0011555	yes		0.495736	0.0743399	no		0.931678	1.01295e-05	yes
	ENSG00000111731.12	C2CD5	no		-0.048777	0.860485	no		-0.324458	0.0638629	no		-0.421241	0.00349638	yes
	ENSG00000111752.10	PHC1	no		-0.0734632	0.791754	no		0.368952	0.0209487	no		0.564748	0.000681486	yes
	ENSG00000111783.12	RFX4	no		0.148873	NA	no		-2.41506	NA	no		-1.57304	0.00157481	yes
	ENSG00000111785.19	RIC8B	no		0.138546	0.681317	no		0.527322	0.0289755	no		0.875754	1.25294e-09	yes
	ENSG00000111788.10	AC009533.1	down		-1.15013	0.000229299	yes		-1.38231	8.66816e-07	yes		-1.29126	1.37482e-08	yes
	ENSG00000111799.20	COL12A1	no		0.985956	0.0222131	no		0.782407	0.315091	no		3.59832	2.39807e-75	yes
	ENSG00000111801.15	BTN3A3	no		0.106988	0.771786	no		2.43116	2.25835e-07	yes		1.21855	8.08896e-06	yes
	ENSG00000111817.17	DSE	no		1.39239	2.1223e-16	yes		1.345	1.54692e-08	yes		0.960127	2.84657e-09	yes
	ENSG00000111845.4	PAK1IP1	no		-0.552334	0.0139428	no		-1.25574	4.22824e-14	yes		-1.31192	2.9384e-19	yes
	ENSG00000111859.16	NEDD9	no		3.24553	4.26969e-22	yes		-0.307463	0.0481869	no		6.24957	1.31557e-20	yes
	ENSG00000111875.7	ASF1A	no		0.169965	0.515565	no		0.207798	0.298715	no		-0.797551	4.5368e-08	yes
	ENSG00000111877.17	MCM9	no		-0.583084	0.0726215	no		-0.124666	0.773932	no		-0.713437	0.000710773	yes
	ENSG00000111880.15	RNGTT	no		-0.554669	0.00688096	yes		-0.896847	4.19525e-08	yes		-0.682397	0.000137441	yes
	ENSG00000111885.6	MAN1A1	no		6.39582	1.5995e-09	yes		1.08397	0.113342	no		4.57332	1.12054e-09	yes
	ENSG00000111886.10	GABRR2	no		4.07366	0.000196093	yes		3.5108	0.0836462	no		3.68997	0.000173181	yes
	ENSG00000111897.6	SERINC1	up		1.00613	7.71771e-13	yes		1.25676	4.64745e-24	yes		1.26611	2.02536e-25	yes
	ENSG00000111906.17	HDDC2	no		-0.840371	1.08152e-06	yes		0.270398	0.17324	no		-1.14111	9.41104e-10	yes
	ENSG00000111911.6	HINT3	no		0.0469659	0.887398	no		0.424985	0.0284142	no		0.581065	0.00135199	yes
	ENSG00000111912.19	NCOA7	up		1.49718	1.19053e-13	yes		2.33864	1.30203e-13	yes		2.20879	1.29036e-19	yes
	ENSG00000111962.7	UST	up		3.46223	2.02207e-11	yes		2.0968	7.00032e-17	yes		3.01936	2.60381e-10	yes
	ENSG00000112029.9	FBXO5	no		-0.951314	0.000179882	yes		-1.31678	4.43332e-10	yes		-1.63881	3.43418e-15	yes
	ENSG00000112039.3	FANCE	down		-1.0929	1.29821e-05	yes		-1.12508	8.68954e-09	yes		-1.02854	3.14521e-06	yes
	ENSG00000112079.8	STK38	no		0.830806	1.89508e-07	yes		0.146721	0.496358	no		0.538379	0.000229343	yes
	ENSG00000112081.16	SRSF3	no		-0.495327	0.000420359	yes		-1.02575	1.44357e-14	yes		-0.925459	2.70624e-17	yes
	ENSG00000112096.17	SOD2	no		2.253	3.51579e-34	yes		-0.662901	3.17932e-05	yes		1.5093	2.57989e-14	yes
	ENSG00000112110.9	MRPL18	no		-0.758201	2.01301e-06	yes		-0.942892	1.40415e-09	yes		-0.536039	0.00102467	yes
	ENSG00000112118.18	MCM3	down		-1.02579	8.84654e-11	yes		-1.58701	5.86708e-25	yes		-1.85489	3.05067e-33	yes
	ENSG00000112139.14	MDGA1	no		-0.942825	1.50416e-10	yes		0.583454	0.00863265	yes		1.25468	5.30697e-16	yes
	ENSG00000112144.15	ICK	no		0.478468	0.0757886	no		0.674338	0.00281689	yes		0.780729	5.62343e-05	yes
	ENSG00000112146.16	FBXO9	no		0.559444	0.00037949	yes		0.124724	0.522613	no		0.402045	0.00564838	yes
	ENSG00000112159.11	MDN1	no		-0.546348	0.00534095	yes		-1.35995	8.91476e-26	yes		-0.711594	1.49381e-05	yes
	ENSG00000112167.9	SAYSD1	no		-1.5499	4.8972e-06	yes		0.10907	0.823347	no		-1.21863	9.891e-05	yes
	ENSG00000112182.14	BACH2	no		0.387349	0.204838	no		-0.971538	0.00582746	yes		4.25868	4.53919e-11	yes
	ENSG00000112183.14	RBM24	no		0.0961407	0.973646	no		3.43249	1.99834e-07	yes		-1.08639	3.63526e-11	yes
	ENSG00000112208.11	BAG2	no		-0.749512	8.21725e-05	yes		-1.17014	9.45909e-22	yes		0.948341	1.12898e-06	yes
	ENSG00000112210.11	RAB23	no		0.0727587	0.837116	no		-0.421648	0.00884403	yes		0.990631	1.96042e-08	yes
	ENSG00000112242.14	E2F3	no		-0.167143	0.487406	no		0.0394903	0.884774	no		-0.539885	0.00193103	yes
	ENSG00000112249.13	ASCC3	no		0.639951	1.62526e-05	yes		-0.423348	0.000662617	yes		0.471758	0.00036829	yes
	ENSG00000112276.13	BVES	up		1.89122	4.8738e-05	yes		1.7977	7.64755e-14	yes		2.75083	0.000899166	yes
	ENSG00000112282.17	MED23	no		0.892548	8.53528e-07	yes		0.478905	0.00650591	yes		0.538597	0.00119914	yes
	ENSG00000112297.14	CRYBG1	no		1.08537	0.0810754	no		0.508635	0.772433	no		7.55589	1.41563e-05	yes
	ENSG00000112304.10	ACOT13	no		-1.61469	1.78848e-16	yes		-0.713705	2.29577e-05	yes		-1.10687	1.11958e-08	yes
	ENSG00000112306.7	RPS12	no		-0.539499	1.69853e-05	yes		-0.632954	1.28959e-08	yes		-0.88192	2.25044e-13	yes
	ENSG00000112308.12	C6orf62	no		0.697465	6.10035e-08	yes		0.471857	0.000330112	yes		0.801077	3.40306e-09	yes
	ENSG00000112312.9	GMNN	no		-0.638813	0.00609131	yes		-1.00954	2.92067e-07	yes		-1.22786	5.42555e-11	yes
	ENSG00000112319.18	EYA4	no		-0.242016	0.182918	no		0.309527	0.813201	no		0.775062	8.54414e-11	yes
	ENSG00000112320.11	SOBP	no		0.51872	0.00825789	yes		0.717247	0.000107816	yes		1.99789	4.37458e-17	yes
	ENSG00000112333.11	NR2E1	no		3.89364	NA	no		-1.66355	7.41285e-07	yes		-4.38076	0.000168724	yes
	ENSG00000112339.14	HBS1L	no		-0.247426	0.1635	no		-0.592557	1.75914e-05	yes		-0.466353	0.000173511	yes
	ENSG00000112343.10	TRIM38	up		3.6733	6.74785e-10	yes		3.0106	0.0011012	yes		4.94299	3.04817e-11	yes
	ENSG00000112394.16	SLC16A10	no		-1.62017	7.87363e-08	yes		-0.0262938	0.965751	no		-1.93487	1.82115e-13	yes
	ENSG00000112406.4	HECA	no		1.13158	2.9251e-06	yes		0.576568	0.0477474	no		1.58617	2.77067e-09	yes
	ENSG00000112419.14	PHACTR2	up		1.24788	3.58685e-15	yes		1.53323	9.19938e-07	yes		1.6804	0.00356424	yes
	ENSG00000112473.17	SLC39A7	no		0.24425	0.11693	no		0.436509	0.00231132	yes		0.553095	1.09886e-06	yes
	ENSG00000112531.16	QKI	no		0.622819	4.534e-05	yes		0.102123	0.591674	no		0.418865	0.000215227	yes
	ENSG00000112541.13	PDE10A	no		2.37229	0.318971	no		1.51199	0.67011	no		2.75189	0.00129722	yes
	ENSG00000112562.18	SMOC2	no		3.44768	NA	no		4.27349	9.80164e-07	yes		-0.756891	6.63559e-09	yes
	ENSG00000112576.12	CCND3	no		0.411256	0.0344702	no		-1.58774	2.83713e-39	yes		-1.17261	8.98051e-10	yes
	ENSG00000112578.9	BYSL	no		-0.619604	0.000719798	yes		-1.22408	8.23779e-18	yes		-1.09482	2.50161e-08	yes
	ENSG00000112599.8	GUCA1B	no		-0.466058	0.304352	no		-0.47135	0.58679	no		2.20284	0.000194324	yes
	ENSG00000112640.14	PPP2R5D	no		-0.19026	0.303771	no		-0.528226	0.000132069	yes		-0.770479	7.93248e-09	yes
	ENSG00000112655.15	PTK7	no		0.760963	2.49104e-09	yes		-0.0944514	0.649853	no		0.731423	1.62056e-07	yes
	ENSG00000112658.7	SRF	no		-0.411501	0.00522718	yes		-0.665713	0.000188572	yes		-0.916452	1.3419e-10	yes
	ENSG00000112667.12	DNPH1	down		-1.39419	6.07004e-14	yes		-1.28706	7.17245e-15	yes		-1.96194	5.41594e-25	yes
	ENSG00000112679.14	DUSP22	no		0.349494	0.205381	no		-0.2795	0.210137	no		0.74321	0.00118737	yes
	ENSG00000112695.11	COX7A2	no		-0.251506	0.130987	no		-0.483724	0.000229515	yes		-0.682474	2.08227e-06	yes
	ENSG00000112697.15	TMEM30A	no		0.196849	0.230934	no		0.41521	0.0102099	no		0.872173	3.64412e-13	yes
	ENSG00000112715.21	VEGFA	no		1.05669	4.3097e-15	yes		0.913565	1.55274e-07	yes		2.06803	7.79285e-29	yes
	ENSG00000112742.9	TTK	down		-2.2631	1.46499e-16	yes		-1.86454	4.52871e-23	yes		-2.45842	1.09307e-17	yes
	ENSG00000112759.17	SLC29A1	no		-1.92932	3.60986e-45	yes		-0.195105	0.402907	no		-1.10182	1.13335e-15	yes
	ENSG00000112763.15	BTN2A1	no		0.370811	0.0703402	no		1.17546	1.07417e-11	yes		0.615001	0.00414138	yes
	ENSG00000112769.18	LAMA4	up		6.28135	2.13466e-151	yes		4.9535	2.06244e-22	yes		8.05706	3.9735e-07	yes
	ENSG00000112773.15	TENT5A	up		1.69275	1.06259e-06	yes		2.31467	2.31047e-18	yes		1.34333	0.00112907	yes
	ENSG00000112851.14	ERBIN	no		0.136275	0.54491	no		1.36243	5.18797e-23	yes		0.825467	6.49719e-10	yes
	ENSG00000112877.7	CEP72	down		-1.78801	1.00839e-05	yes		-1.51305	1.64027e-07	yes		-1.46873	2.17069e-05	yes
	ENSG00000112893.9	MAN2A1	no		1.76859	1.48773e-33	yes		0.206812	0.263051	no		3.25306	9.19652e-53	yes
	ENSG00000112936.18	C7	no		5.04293	4.49087e-20	yes		-1.03454	4.32564e-06	yes		1.72946	3.30105e-23	yes
	ENSG00000112941.13	TENT4A	no		-0.446412	0.0274688	no		-0.896594	2.25276e-07	yes		-0.945384	1.63426e-09	yes
	ENSG00000112964.13	GHR	up		2.23191	1.0925e-06	yes		2.01315	0.00755498	yes		2.06114	1.46848e-09	yes
	ENSG00000112972.14	HMGCS1	no		0.578616	2.89698e-05	yes		-1.22834	0.0261926	no		-1.11877	8.30893e-20	yes
	ENSG00000112984.11	KIF20A	down		-1.64496	8.76696e-12	yes		-1.61189	1.75538e-21	yes		-2.28769	0.000685695	yes
	ENSG00000112996.10	MRPS30	no		-1.17533	8.6532e-16	yes		-0.866799	2.99033e-09	yes		-0.642247	0.000468311	yes
	ENSG00000113013.12	HSPA9	no		-0.959381	4.45264e-15	yes		-1.34488	1.21847e-28	yes		-1.12435	1.41433e-30	yes
	ENSG00000113048.16	MRPS27	no		-0.687895	2.3356e-06	yes		-1.11415	2.36331e-18	yes		-1.09627	3.93506e-22	yes
	ENSG00000113068.9	PFDN1	no		0.699224	3.42526e-06	yes		0.292311	0.0774938	no		1.20664	7.075e-15	yes
	ENSG00000113070.7	HBEGF	up		2.54161	6.37364e-35	yes		3.54466	1.33098e-16	yes		4.60395	2.99661e-81	yes
	ENSG00000113083.13	LOX	up		7.39371	2.28108e-76	yes		5.79554	0.00867095	yes		4.3882	1.11447e-10	yes
	ENSG00000113119.12	TMCO6	no		-1.01153	7.42617e-05	yes		-1.27326	3.93792e-15	yes		-0.658783	0.00189244	yes
	ENSG00000113140.10	SPARC	no		1.78418	6.40858e-46	yes		0.947491	1.03498e-21	yes		0.64213	4.66651e-11	yes
	ENSG00000113161.15	HMGCR	no		-0.711216	1.05709e-06	yes		-0.600656	8.21325e-05	yes		-0.465429	7.49343e-06	yes
	ENSG00000113163.16	COL4A3BP	no		0.285814	0.142215	no		0.30444	0.073806	no		1.47798	4.67717e-19	yes
	ENSG00000113209.8	PCDHB5	no		-0.522208	0.81128	no		1.16658	0.450576	no		0.526796	0.000583605	yes
	ENSG00000113231.13	PDE8B	no		0.617869	0.87587	no		0.651817	0.772433	no		3.48823	0.00212073	yes
	ENSG00000113240.12	CLK4	up		1.06303	9.80659e-07	yes		1.12139	6.28819e-08	yes		1.62263	2.89577e-19	yes
	ENSG00000113272.13	THG1L	no		-0.164963	0.626467	no		-0.555219	0.00291977	yes		-0.994474	3.68751e-10	yes
	ENSG00000113318.9	MSH3	no		0.346451	0.1635	no		0.391812	0.110731	no		0.706829	0.00261538	yes
	ENSG00000113328.18	CCNG1	no		0.482422	5.04931e-05	yes		0.0283814	0.880739	no		0.680786	1.50487e-08	yes
	ENSG00000113356.11	POLR3G	down		-1.50151	1.29431e-12	yes		-2.53497	2.93339e-16	yes		-1.52936	4.65371e-06	yes
	ENSG00000113368.11	LMNB1	down		-1.98445	1.16117e-22	yes		-1.97267	1.70249e-35	yes		-2.47719	1.9247e-12	yes
	ENSG00000113369.8	ARRDC3	no		1.1041	3.32567e-10	yes		1.27724	2.35576e-18	yes		0.889455	5.60487e-09	yes
	ENSG00000113387.11	SUB1	no		0.132189	0.459346	no		-0.357396	0.0121377	no		-0.564817	5.56218e-07	yes
	ENSG00000113389.15	NPR3	no		5.25647	0.000380356	yes		0.627638	0.316823	no		2.52488	2.33082e-07	yes
	ENSG00000113407.13	TARS	no		0.0689981	0.727192	no		-1.02777	4.40819e-13	yes		-0.506393	3.99287e-05	yes
	ENSG00000113441.15	LNPEP	no		0.379881	0.0490171	no		0.349533	0.0428058	no		0.460844	0.00581863	yes
	ENSG00000113460.12	BRIX1	down		-1.04002	1.01493e-10	yes		-1.82693	3.13108e-27	yes		-1.24395	6.30515e-15	yes
	ENSG00000113555.5	PCDH12	no		0.764453	0.125298	no		1.22293	0.525082	no		1.92384	0.00947465	yes
	ENSG00000113569.15	NUP155	down		-1.17172	4.06525e-16	yes		-1.48831	3.48952e-28	yes		-1.37276	8.8289e-23	yes
	ENSG00000113578.17	FGF1	up		3.81773	5.98437e-13	yes		2.71216	0.00753492	yes		1.62208	0.00695457	yes
	ENSG00000113580.14	NR3C1	up		3.2804	6.24018e-21	yes		2.67743	7.15312e-21	yes		1.97228	4.67181e-29	yes
	ENSG00000113583.7	C5orf15	no		0.935364	7.32795e-13	yes		1.03037	3.60829e-16	yes		0.715905	4.91407e-07	yes
	ENSG00000113594.9	LIFR	no		0.368294	0.376542	no		1.96394	1.94985e-07	yes		0.500096	2.83293e-07	yes
	ENSG00000113615.12	SEC24A	no		0.505107	0.0092664	yes		0.251366	0.191076	no		0.516179	0.002121	yes
	ENSG00000113649.11	TCERG1	no		-0.765178	1.63379e-08	yes		-0.986736	1.50454e-14	yes		-0.929364	4.37859e-14	yes
	ENSG00000113657.12	DPYSL3	up		1.63212	0.00157826	yes		1.5942	0.000395736	yes		4.61312	2.35773e-25	yes
	ENSG00000113719.15	ERGIC1	no		-0.0409914	0.842162	no		0.761189	8.12397e-10	yes		1.21196	8.01397e-26	yes
	ENSG00000113721.13	PDGFRB	up		3.52424	0.00158651	yes		3.65465	9.95185e-12	yes		3.40622	2.6993e-37	yes
	ENSG00000113739.10	STC2	up		3.93705	1.43797e-150	yes		2.06658	1.08306e-05	yes		1.87972	2.34217e-24	yes
	ENSG00000113742.12	CPEB4	up		1.87704	3.20625e-16	yes		3.21197	4.13353e-63	yes		1.52326	3.97484e-13	yes
	ENSG00000113758.13	DBN1	no		0.785722	2.49698e-10	yes		-0.101825	0.52681	no		0.402233	0.00013116	yes
	ENSG00000113763.11	UNC5A	no		7.26365	2.67648e-91	yes		-1.45353	0.000884706	yes		-1.36869	0.000408186	yes
	ENSG00000113790.10	EHHADH	no		0.717078	0.191795	no		-0.0198092	0.966736	no		1.74849	5.27619e-06	yes
	ENSG00000113810.15	SMC4	no		-1.28745	1.85651e-15	yes		-1.82098	1.32693e-58	yes		-0.995982	6.70696e-11	yes
	ENSG00000113812.13	ACTR8	no		0.575356	0.00334108	yes		0.468878	0.015566	no		0.493693	0.00541686	yes
	ENSG00000113845.9	TIMMDC1	no		0.425549	0.00417716	yes		0.0751463	0.724168	no		0.497244	0.00072832	yes
	ENSG00000113916.17	BCL6	up		3.42246	1.26751e-45	yes		3.90013	5.63818e-32	yes		2.0759	4.01115e-21	yes
	ENSG00000114019.14	AMOTL2	no		1.06437	1.00816e-14	yes		0.809653	6.556e-06	yes		1.46242	1.31509e-16	yes
	ENSG00000114021.11	NIT2	no		-0.603131	0.000623799	yes		-0.438175	0.0116596	no		-1.27508	6.61436e-19	yes
	ENSG00000114026.21	OGG1	no		-0.462519	0.0688092	no		-0.48605	0.00594472	yes		-0.720302	1.52214e-06	yes
	ENSG00000114054.13	PCCB	no		-0.263124	0.114688	no		-0.626989	5.85348e-06	yes		-0.996603	5.01568e-14	yes
	ENSG00000114115.9	RBP1	up		9.1546	5.93311e-24	yes		2.32347	4.62833e-49	yes		2.67517	2.69212e-10	yes
	ENSG00000114120.11	SLC25A36	no		0.0640765	0.80454	no		0.248761	0.138152	no		0.684662	1.24748e-07	yes
	ENSG00000114125.13	RNF7	no		0.228933	0.183682	no		0.793588	9.73769e-10	yes		0.601587	1.10044e-05	yes
	ENSG00000114127.10	XRN1	no		0.589062	0.00183365	yes		0.886435	6.61699e-07	yes		0.813703	1.05361e-08	yes
	ENSG00000114166.7	KAT2B	no		2.05808	2.31633e-11	yes		0.721642	0.00176018	yes		1.47884	1.86303e-10	yes
	ENSG00000114270.17	COL7A1	no		2.57593	3.05647e-28	yes		0.708748	0.00168941	yes		3.48785	4.73577e-68	yes
	ENSG00000114315.3	HES1	no		0.936657	0.0369052	no		0.594417	0.0397207	no		2.95166	2.45877e-10	yes
	ENSG00000114316.12	USP4	no		-0.238487	0.181107	no		-0.0378615	0.878781	no		0.663575	5.44368e-06	yes
	ENSG00000114346.13	ECT2	down		-1.15975	1.6678e-11	yes		-1.87921	2.68383e-50	yes		-1.54013	4.37027e-14	yes
	ENSG00000114353.16	GNAI2	no		0.801142	2.08163e-09	yes		0.257506	0.0790638	no		1.32368	1.55741e-30	yes
	ENSG00000114391.12	RPL24	no		-0.279542	0.0484656	no		-0.412577	0.000159342	yes		-0.44431	0.00111394	yes
	ENSG00000114405.10	C3orf14	down		-1.63473	0.00257049	yes		-1.76767	5.41735e-05	yes		-2.01969	1.66156e-12	yes
	ENSG00000114423.19	CBLB	no		0.547283	0.150786	no		2.92319	5.87433e-18	yes		1.01817	6.82513e-07	yes
	ENSG00000114439.18	BBX	no		0.327569	0.0891586	no		4.18414	3.19617e-32	yes		0.938271	7.23518e-09	yes
	ENSG00000114450.9	GNB4	no		-0.163446	0.431472	no		-0.850098	5.5404e-09	yes		-0.945213	1.15657e-19	yes
	ENSG00000114480.12	GBE1	no		1.51612	7.67822e-15	yes		0.344645	0.256626	no		1.11865	9.55344e-09	yes
	ENSG00000114491.13	UMPS	no		-0.317723	0.100697	no		-0.521383	0.000701419	yes		-0.654263	8.97022e-06	yes
	ENSG00000114544.16	SLC41A3	no		0.0607546	0.840666	no		0.818296	1.46369e-06	yes		0.60086	0.00269071	yes
	ENSG00000114626.17	ABTB1	up		1.08072	3.75412e-06	yes		2.31739	2.43838e-17	yes		3.207	3.206e-38	yes
	ENSG00000114631.10	PODXL2	no		-0.989039	3.74249e-07	yes		0.0593635	0.838736	no		-1.14911	4.32095e-13	yes
	ENSG00000114646.9	CSPG5	down		-1.92462	0.000993036	yes		-1.86936	0.000178422	yes		-1.157	3.83088e-05	yes
	ENSG00000114654.7	EFCC1	no		0.429005	0.479504	no		3.58049	0.178348	no		-2.26715	4.51327e-11	yes
	ENSG00000114656.11	KIAA1257	no		-0.122909	0.916379	no		-0.518329	0.215469	no		-1.50698	7.77801e-05	yes
	ENSG00000114670.13	NEK11	no		-0.0653049	0.899648	no		0.25727	0.444142	no		0.958498	0.00556481	yes
	ENSG00000114686.8	MRPL3	no		-0.884026	6.79582e-10	yes		-1.05021	4.05196e-12	yes		-1.17245	4.85211e-19	yes
	ENSG00000114735.9	HEMK1	no		0.624578	0.0018384	yes		0.564395	0.00222756	yes		1.10985	5.0299e-10	yes
	ENSG00000114742.13	WDR48	no		0.365865	0.0403238	no		0.658946	5.88802e-06	yes		0.455254	0.000870893	yes
	ENSG00000114767.6	RRP9	no		-0.802806	7.81761e-06	yes		-1.37197	1.93058e-11	yes		-1.17354	2.63528e-11	yes
	ENSG00000114770.16	ABCC5	no		0.510799	0.00149171	yes		0.0638253	0.758142	no		0.404889	0.00798814	yes
	ENSG00000114771.13	AADAC	no		0.148969	NA	no		2.80969	NA	no		1.41596	1.1018e-34	yes
	ENSG00000114779.19	ABHD14B	no		-1.01114	2.73066e-06	yes		-0.0880931	0.751016	no		-0.879797	1.64625e-05	yes
	ENSG00000114784.3	EIF1B	no		-0.129135	0.627162	no		0.369702	0.0228357	no		1.1746	2.22295e-13	yes
	ENSG00000114796.15	KLHL24	no		0.159721	0.674508	no		1.293	1.08814e-14	yes		0.508372	0.00269259	yes
	ENSG00000114850.6	SSR3	no		1.16272	1.81472e-26	yes		0.996836	2.09706e-16	yes		0.627345	1.44075e-06	yes
	ENSG00000114853.13	ZBTB47	no		0.408185	0.179965	no		-0.0723522	0.858767	no		0.663844	0.000764755	yes
	ENSG00000114857.17	NKTR	no		0.509266	0.00330971	yes		0.107145	0.566615	no		0.361657	0.00960508	yes
	ENSG00000114861.19	FOXP1	no		4.23232	0.0110063	no		3.32182	0.000840257	yes		1.8581	0.00218543	yes
	ENSG00000114942.13	EEF1B2	no		-0.273097	0.0550341	no		-0.617277	1.58535e-07	yes		-0.569167	1.11304e-08	yes
	ENSG00000114948.12	ADAM23	no		0.167704	0.843987	no		1.93646	5.95647e-23	yes		2.54984	1.20173e-59	yes
	ENSG00000114978.17	MOB1A	no		0.11154	0.568496	no		-0.599239	2.91829e-06	yes		-0.373983	0.000240404	yes
	ENSG00000114999.7	TTL	no		0.413362	0.0117714	no		-0.331954	0.00982078	yes		0.618272	1.44885e-07	yes
	ENSG00000115009.12	CCL20	no		4.41553	2.03229e-13	yes		1.08817	NA	no		6.91094	0.00803	yes
	ENSG00000115041.12	KCNIP3	no		2.00825	0.00395786	yes		0.171673	0.791889	no		1.35298	0.00152443	yes
	ENSG00000115042.9	FAHD2A	no		0.00837255	0.981969	no		0.304212	0.108369	no		-0.582429	0.00121804	yes
	ENSG00000115053.15	NCL	no		-0.590952	1.91934e-06	yes		-1.23832	5.93706e-21	yes		-0.929898	1.9076e-15	yes
	ENSG00000115073.7	ACTR1B	no		0.537843	0.00122567	yes		0.307831	0.0387814	no		0.739248	3.48804e-08	yes
	ENSG00000115091.11	ACTR3	no		0.0211576	0.929874	no		-0.442713	0.000211721	yes		-0.319196	0.00189243	yes
	ENSG00000115109.13	EPB41L5	no		0.820093	0.000155177	yes		0.65895	1.33054e-05	yes		0.891466	2.93648e-07	yes
	ENSG00000115128.6	SF3B6	no		-0.820013	1.20149e-09	yes		-0.833297	4.59449e-10	yes		-0.670857	2.24285e-07	yes
	ENSG00000115129.13	TP53I3	no		-0.625306	0.000299819	yes		-0.416965	0.007685	yes		-1.06315	1.10297e-11	yes
	ENSG00000115163.14	CENPA	down		-2.37173	1.05942e-15	yes		-2.01365	2.14413e-17	yes		-2.72354	1.69879e-05	yes
	ENSG00000115170.13	ACVR1	no		0.991285	1.3286e-06	yes		0.867288	0.000111653	yes		2.0872	7.22106e-10	yes
	ENSG00000115183.14	TANC1	up		2.21375	1.74762e-38	yes		3.0942	3.18048e-82	yes		1.50796	2.61089e-21	yes
	ENSG00000115226.9	FNDC4	up		1.26137	0.0039956	yes		2.31101	9.34581e-15	yes		1.59602	6.51219e-17	yes
	ENSG00000115232.13	ITGA4	no		0.829437	4.06961e-07	yes		0.253731	0.908863	no		4.33351	8.68233e-07	yes
	ENSG00000115233.11	PSMD14	no		-0.594992	1.15748e-05	yes		-1.05336	1.0217e-16	yes		-1.012	4.63427e-13	yes
	ENSG00000115241.10	PPM1G	no		-0.601408	7.00512e-06	yes		-1.0908	4.33529e-19	yes		-0.588438	1.44563e-06	yes
	ENSG00000115255.10	REEP6	no		-1.40264	0.000398681	yes		0.603946	0.00373526	yes		-1.12028	2.49516e-05	yes
	ENSG00000115266.11	APC2	no		-0.745479	0.0828675	no		-0.410759	0.142562	no		-1.90053	9.82825e-22	yes
	ENSG00000115275.11	MOGS	no		-0.239897	0.130014	no		0.303058	0.0440737	no		0.35809	0.00641048	yes
	ENSG00000115286.19	NDUFS7	no		-0.474453	0.00718614	yes		-0.624463	0.000101397	yes		-0.632518	0.00103282	yes
	ENSG00000115289.13	PCGF1	no		-1.08949	1.00765e-08	yes		-0.412443	0.182355	no		-0.834646	5.67563e-05	yes
	ENSG00000115295.19	CLIP4	no		1.97945	4.85174e-26	yes		2.05044	3.57598e-22	yes		0.472604	0.002283	yes
	ENSG00000115306.15	SPTBN1	up		1.70164	8.39079e-42	yes		1.53068	2.22836e-35	yes		1.82711	1.10793e-70	yes
	ENSG00000115317.11	HTRA2	no		-0.580452	0.000925241	yes		-0.258743	0.167542	no		0.608377	0.00025771	yes
	ENSG00000115318.11	LOXL3	no		-0.881209	4.58716e-16	yes		-0.0373055	0.936009	no		1.04562	2.94793e-05	yes
	ENSG00000115363.13	EVA1A	up		1.58034	5.35777e-11	yes		3.05072	0.00106282	yes		8.64022	4.23959e-08	yes
	ENSG00000115364.13	MRPL19	no		-0.248439	0.230538	no		-0.806732	6.84518e-07	yes		-0.58099	4.58666e-05	yes
	ENSG00000115365.11	LANCL1	no		-0.242834	0.200399	no		0.132781	0.490508	no		-0.499281	0.000844372	yes
	ENSG00000115368.9	WDR75	no		-0.625423	1.48967e-05	yes		-1.20527	7.50901e-15	yes		-1.03662	7.72817e-22	yes
	ENSG00000115380.19	EFEMP1	no		3.66056	0.0960606	no		-1.43831	5.63508e-07	yes		1.03037	3.03754e-30	yes
	ENSG00000115392.11	FANCL	no		-1.20927	1.8956e-06	yes		-0.642621	1.83919e-05	yes		1.0763	1.37544e-14	yes
	ENSG00000115414.18	FN1	up		9.77987	2.37744e-53	yes		4.22276	6.25948e-194	yes		7.05263	1.08523e-63	yes
	ENSG00000115415.18	STAT1	no		-0.984897	1.08646e-09	yes		-0.538147	0.000140481	yes		-0.46827	0.00125672	yes
	ENSG00000115457.9	IGFBP2	up		4.06041	1.00731e-112	yes		3.5988	2.58031e-114	yes		2.7408	7.79696e-144	yes
	ENSG00000115461.4	IGFBP5	up		5.70065	5.30057e-35	yes		3.4286	4.39839e-06	yes		4.73324	5.40668e-144	yes
	ENSG00000115484.14	CCT4	no		-0.619704	4.85567e-07	yes		-1.05769	4.4069e-24	yes		-0.885304	8.1661e-15	yes
	ENSG00000115486.11	GGCX	no		1.06867	6.67114e-14	yes		0.711098	8.17185e-07	yes		1.43497	4.85904e-36	yes
	ENSG00000115520.8	COQ10B	no		-0.166198	0.481478	no		0.352571	0.14885	no		-0.453906	0.00588347	yes
	ENSG00000115524.15	SF3B1	no		0.0670343	0.731177	no		0.0359117	0.840902	no		0.346859	0.000146914	yes
	ENSG00000115525.17	ST3GAL5	no		0.00526922	0.987748	no		2.49406	7.6842e-19	yes		2.19989	9.41651e-62	yes
	ENSG00000115539.13	PDCL3	no		-0.606165	0.00425929	yes		-0.513916	0.0110315	no		-0.758897	0.00622281	yes
	ENSG00000115541.10	HSPE1	down		-1.10928	8.48317e-11	yes		-1.16021	3.51326e-10	yes		-1.35397	2.94071e-21	yes
	ENSG00000115602.16	IL1RL1	no		2.14954	1.29272e-08	yes		4.6972	0.101066	no		1.67443	2.63624e-07	yes
	ENSG00000115604.10	IL18R1	no		-0.116284	0.936245	no		0.903985	0.0575361	no		-3.06511	4.35503e-28	yes
	ENSG00000115641.18	FHL2	no		3.04355	1.06216e-49	yes		0.717015	0.0198502	no		2.2078	8.89961e-14	yes
	ENSG00000115648.13	MLPH	no		-0.05082	0.985615	no		0.754446	NA	no		5.97518	4.01194e-08	yes
	ENSG00000115652.14	UXS1	no		1.21072	8.74536e-14	yes		0.92255	1.13503e-09	yes		0.747237	1.19689e-07	yes
	ENSG00000115661.13	STK16	no		0.432236	0.0534271	no		0.605667	0.00359278	yes		0.637588	0.000499956	yes
	ENSG00000115687.13	PASK	no		-1.98691	1.33952e-12	yes		-1.5721	5.45708e-12	yes		-0.928061	2.55258e-05	yes
	ENSG00000115756.12	HPCAL1	no		1.39297	6.85002e-12	yes		1.95126	1.78511e-15	yes		0.875772	8.90828e-08	yes
	ENSG00000115758.12	ODC1	no		-0.123941	0.570409	no		-0.841784	1.53055e-08	yes		-0.376355	0.00823268	yes
	ENSG00000115761.15	NOL10	no		-0.515745	0.0123005	no		-1.06634	1.13922e-10	yes		-0.835454	2.75377e-09	yes
	ENSG00000115816.14	CEBPZ	no		-0.38484	0.0182913	no		-1.0706	1.75005e-13	yes		-0.583506	2.44187e-06	yes
	ENSG00000115827.13	DCAF17	no		0.0400206	0.907686	no		-0.473773	0.019407	no		-0.636036	4.6101e-05	yes
	ENSG00000115839.17	RAB3GAP1	no		0.514553	0.000718137	yes		0.27933	0.0736574	no		0.643164	1.01545e-05	yes
	ENSG00000115840.13	SLC25A12	no		0.244875	0.267973	no		-0.245045	0.261673	no		-0.585479	0.000110317	yes
	ENSG00000115866.10	DARS	no		-0.857839	1.72112e-09	yes		-0.46298	0.00138159	yes		-0.884716	2.62218e-10	yes
	ENSG00000115875.18	SRSF7	no		-0.61979	8.03011e-05	yes		-1.03904	4.80668e-11	yes		-0.961337	2.56351e-17	yes
	ENSG00000115884.10	SDC1	up		1.63083	6.60626e-25	yes		1.08827	2.22478e-14	yes		1.35315	2.87471e-16	yes
	ENSG00000115902.10	SLC1A4	no		1.96888	5.03512e-07	yes		0.781941	0.164695	no		-0.585232	0.0038923	yes
	ENSG00000115935.17	WIPF1	no		1.67713	4.69074e-05	yes		0.941525	0.220713	no		1.9466	0.00151101	yes
	ENSG00000115942.8	ORC2	no		-0.887977	9.88254e-09	yes		-0.955756	4.04409e-08	yes		-0.584586	0.000123213	yes
	ENSG00000115946.7	PNO1	no		-0.303675	0.099928	no		-1.16852	1.24353e-09	yes		-0.769451	8.22064e-06	yes
	ENSG00000115993.12	TRAK2	up		1.68985	9.44342e-29	yes		1.18849	4.26353e-14	yes		1.68281	2.49529e-24	yes
	ENSG00000116001.15	TIA1	no		0.631519	2.90852e-06	yes		0.688694	5.07787e-07	yes		0.551635	2.44118e-06	yes
	ENSG00000116005.11	PCYOX1	up		1.03405	3.53523e-11	yes		1.13575	3.07941e-15	yes		1.55515	5.86746e-37	yes
	ENSG00000116016.13	EPAS1	no		1.45979	2.99852e-20	yes		1.14658	0.0271462	no		5.68936	1.20607e-25	yes
	ENSG00000116017.10	ARID3A	no		1.04736	6.0645e-13	yes		-0.0301848	0.903366	no		0.806533	2.96999e-08	yes
	ENSG00000116062.14	MSH6	down		-1.3087	1.00337e-19	yes		-1.30581	1.0217e-16	yes		-1.26302	3.23326e-24	yes
	ENSG00000116096.5	SPR	no		-0.902537	0.000293242	yes		4.58363	NA	no		-0.743949	0.00380064	yes
	ENSG00000116106.11	EPHA4	no		1.89258	4.98712e-15	yes		0.824125	0.19721	no		5.67487	0.000159591	yes
	ENSG00000116117.17	PARD3B	no		3.3054	0.0365668	no		4.13761	3.46275e-05	yes		1.37551	4.4746e-06	yes
	ENSG00000116120.9	FARSB	no		-0.72581	1.40843e-05	yes		-1.35621	1.04169e-23	yes		-0.877215	2.41179e-12	yes
	ENSG00000116161.17	CACYBP	down		-1.10193	2.302e-13	yes		-1.07356	3.02628e-16	yes		-1.17734	2.24125e-20	yes
	ENSG00000116171.17	SCP2	no		0.17263	0.347092	no		0.330285	0.0198501	no		0.480134	0.000224263	yes
	ENSG00000116191.17	RALGPS2	up		6.97384	2.31155e-76	yes		1.34004	3.25716e-09	yes		2.2484	8.34707e-68	yes
	ENSG00000116209.11	TMEM59	no		0.805724	1.40189e-10	yes		1.6792	1.62369e-32	yes		1.21721	4.35303e-22	yes
	ENSG00000116221.15	MRPL37	no		-0.641612	3.12707e-05	yes		-0.99758	3.02747e-16	yes		-0.928356	5.9048e-10	yes
	ENSG00000116251.9	RPL22	no		-0.429689	0.000404806	yes		-0.519723	1.09702e-06	yes		-0.716471	5.65889e-10	yes
	ENSG00000116260.16	QSOX1	up		1.06667	5.46566e-16	yes		1.2589	6.10345e-21	yes		2.09743	1.23199e-83	yes
	ENSG00000116266.10	STXBP3	no		-0.690998	1.67579e-06	yes		0.170181	0.450981	no		-0.43009	0.000196383	yes
	ENSG00000116337.15	AMPD2	no		-0.454721	0.00398135	yes		-0.942685	1.17232e-11	yes		-0.859285	9.27315e-13	yes
	ENSG00000116353.15	MECR	no		-0.613887	0.00244147	yes		-0.628344	0.00194582	yes		-0.626238	0.00141961	yes
	ENSG00000116396.14	KCNC4	up		3.11338	1.12718e-12	yes		1.15813	2.87173e-08	yes		4.71028	2.37795e-09	yes
	ENSG00000116406.18	EDEM3	no		0.783921	1.21332e-05	yes		0.410391	0.02862	no		0.574122	6.76901e-05	yes
	ENSG00000116455.13	WDR77	no		-0.108117	0.664549	no		-1.27986	3.1342e-15	yes		-1.09565	1.31025e-11	yes
	ENSG00000116459.10	ATP5PB	no		-0.183987	0.238089	no		-0.742101	2.70324e-11	yes		-0.61146	3.05749e-07	yes
	ENSG00000116473.14	RAP1A	no		0.994429	2.32163e-09	yes		0.0803595	0.717195	no		1.12714	4.11061e-12	yes
[truncated: 8,782 more rows]
