# Supplementary material for: Somatic mutations and single-cell transcriptomes reveal the root of malignant rhabdoid tumours
Source: Nat Commun. 2021 Mar 3;12:1407. doi: 10.1038/s41467-021-21675-6 (PMC7930245; doi:10.1038/s41467-021-21675-6)
Supplement: Supplementary file 7 — Source Data [file 41467_2021_21675_MOESM7_ESM.xlsx]

## Sheet: Fig. 3e
	60T	Plate 1																											Plate 2
		1	2	3	4	5	6	7	8	9	10	11	12	13	14	15	16	17	18	19	20	21	22	23	24				1	2	3	4	5	6	7	8	9	10	11	12	13	14	15	16	17	18	19	20	21
	A			Rep 1										Rep 2														A			Rep 3										Rep 4
	B			20 uM	3,26 uM	0,532 uM	86,7 nM	14.1 nM	2,31 nM	0,376 nM	0,062 nM	0,01 nM	DMSO	20 uM	3,26 uM	0,532 uM	86,7 nM	14.1 nM	2,31 nM	0,376 nM	0,062 nM	0,01 nM	DMSO					B			20 uM	3,26 uM	0,532 uM	86,7 nM	14.1 nM	2,31 nM	0,376 nM	0,062 nM	0,01 nM	DMSO	20 uM	3,26 uM	0,532 uM	86,7 nM	14.1 nM	2,31 nM	0,376 nM	0,062 nM	0,01 nM
	C		DMSO	13.3977	25.3956	27.7853	31.2204	29.9287	35.1829	37.7417	77.0925	89.9637	90.7335	12.7059	26.1862	28.0879	30.3773	25.3662	29.9387	44.2483	71.1264	103.194	109.267					C		DMSO	11.0498	23.9996	23.2811	25.8085	32.1321	28.7366	38.8608	59.3595	94.6116	95.3029	10.3662	24.5406	26.3108	25.9102	26.691	30.4408	36.8447	62.1745	84.1263
	D		0,01 nM	13.3213	28.3481	26.4812	28.6416	30.5865	32.9013	39.9885	66.8496	93.9848	92.3634	13.8216	29.7163	30.4035	30.2213	30.7378	33.092	39.8364	67.1114	105.932	113.922					D		0,01 nM	10.8032	22.4169	24.9185	25.6287	29.6964	29.8543	38.209	66.3599	95.9372	93.4788	10.4367	22.4889	25.0604	28.8276	31.7823	35.6413	35.8007	68.3144	97.501
	E		0,062 nM	14.0895	24.8088	27.0224	25.6141	29.4708	31.9184	47.6387	67.9275	84.3712	99.6823	14.4177	23.9448	26.9692	27.9196	30.9811	33.7645	41.6092	73.3663	93.3718	103.053					E		0,062 nM	10.0247	21.0298	21.435	26.804	27.9976	33.0024	31.9841	53.1065	102.169	76.5432	10.0422	21.7856	22.5064	23.7864	23.1688	30.6092	37.7219	57.5863	95.8166
	F		0,376 nM	14.054	26.5684	29.6615	28.4068	31.6242	39.8511	52.0135	78.9579	101.542	88.8549	15.8677	27.6594	29.9402	30.2174	33.6912	31.6343	46.6426	72.3687	88.2457	112.394					F		0,376 nM	11.7919	22.0147	21.759	25.5475	29.289	35.7286	36.7825	58.1	90.2192	90.7981	14.33	22.8979	27.411	27.5286	28.0909	28.5416	37.2317	65.4956	100.45
	G		2,31 nM	13.7861	27.6579	26.0974	26.4796	27.095	30.6784	37.6004	63.5265	75.8371	82.6865	11.9384	23.7301	24.0436	24.9416	26.3206	28.7558	35.8477	82.1205	108.615	121.769					G		2,31 nM	8.4063	22.5413	23.6263	26.6614	29.1744	30.2776	32.3817	67.3038	95.3833	91.05	11.0491	25.3859	26.4876	27.8261	29.2465	30.761	39.6355	59.1903	106.899
	H		14.1 nM	11.9037	24.5849	28.1412	28.0833	36.6723	31.2065	41.0649	58.0568	103.909	53.3554	11.5423	29.9155	27.2595	28.2624	25.6411	32.8982	42.6508	79.832	100.85	101.151					H		14.1 nM	10.8002	26.653	24.8912	26.9581	26.87	27.4717	37.5959	64.7794	92.1457	89.4505	10.3442	24.8646	24.7485	25.549	25.4754	30.8164	43.5188	68.0504	99.1141
	I		86,7 nM	18.9368	29.084	33.6217	32.8681	35.8554	40.2542	46.3477	80.0767	96.7992	87.0906	14.7759	29.9511	31.7794	33.5646	31.1926	36.399	46.6635	70.4933	102.886	118.838					I		86,7 nM	11.4231	28.905	29.5659	25.5801	32.5266	34.3196	38.9814	67.7378	93.585	104.737	14.0166	28.9938	31.7914	29.5462	25.0247	35.2331	42.99	86.6424	101.252
	J		0,532 uM	16.3279	25.3855	28.745	31.5532	31.2011	32.4156	39.1562	55.969	68.3892	67.2882	14.9597	28.5968	23.8274	26.9908	27.7474	32.3554	38.0405	64.9417	72.93	84.3867					J		0,532 uM	12.2388	25.225	26.5976	25.9899	27.3223	27.0544	36.7324	48.0327	66.7719	69.2545	14.7571	24.31	27.4057	24.2424	24.6211	28.9764	35.6019	46.1403	66.0025
	K		3,26 uM	9.72861	14.5651	12.9089	12.5808	13.0935	13.7297	12.2959	16.453	18.6581	16.707	8.43995	11.8959	12.6619	13.7073	12.919	13.5012	16.5603	19.126	18.618	18.7446					K		3,26 uM	9.67191	12.2972	13.556	13.4665	12.8443	14.2086	13.8929	16.2079	18.0707	19.6178	8.39264	13.1372	12.7806	12.493	13.056	12.8079	14.7101	18.3575	19.7248
	L		20 uM	0.442383	1.92021	1.71714	2.02136	1.95264	1.93951	2.41745	1.98584	1.21681	1.88624	0.529632	1.85535	1.67545	1.98352	2.32789	2.05456	2.07077	1.74571	1.24461	1.6214					L		20 uM	0.319401	1.7823	2.05773	2.47125	1.70566	1.67986	1.46893	1.47348	0.936276	1.28758	0.294362	1.25268	1.64572	1.69504	1.95833	2.13133	1.62371	1.66165	1.14114
	M																											M
	N																											N
	O																											O
	P																											P
			Vorinostat
			Sirolimus
	78T	Plate 1																											Plate 2
		1	2	3	4	5	6	7	8	9	10	11	12	13	14	15	16	17	18	19	20	21	22	23	24				1	2	3	4	5	6	7	8	9	10	11	12	13	14	15	16	17	18	19	20	21
	A			Rep 1										Rep 2														A			Rep 3										Rep 4
	B			20 uM	3,26 uM	0,532 uM	86,7 nM	14.1 nM	2,31 nM	0,376 nM	0,062 nM	0,01 nM	DMSO	20 uM	3,26 uM	0,532 uM	86,7 nM	14.1 nM	2,31 nM	0,376 nM	0,062 nM	0,01 nM	DMSO					B			20 uM	3,26 uM	0,532 uM	86,7 nM	14.1 nM	2,31 nM	0,376 nM	0,062 nM	0,01 nM	DMSO	20 uM	3,26 uM	0,532 uM	86,7 nM	14.1 nM	2,31 nM	0,376 nM	0,062 nM	0,01 nM
	C		DMSO	24.0122	54.9161	57.7382	47.3036	61.5347	52.2455	57.9894	107.519	95.4342	113.599	19.392	54.0077	49.0374	43.1622	54.9217	42.3605	62.0838	92.4411	129.433	86.401					C		DMSO	20.6827	45.5974	49.0068	45.7107	51.9821	52.7351	98.0001	84.4094	102.191	89.67	26.1318	48.8593	47.4432	55.3798	49.1001	59.1427	56.9555	102.766	104.799
	D		0,01 nM	20.448	37.8646	36.4978	41.8425	44.4958	64.6301	53.0286	101.077	114.169	105.073	29.7544	42.0687	56.0061	48.199	51.1848	51.4727	66.8914	107.142	101.795	109.477					D		0,01 nM	23.0515	44.3004	50.2442	45.5515	56.0976	54.7117	60.0715	99.0554	91.3981	99.4343	21.111	45.8909	50.9581	49.3301	53.198	57.3369	65.4951	114.781	122.869
	E		0,062 nM	30.7357	46.3297	68.6683	44.1232	57.3289	60.0491	75.7221	72.8762	89.3077	108.76	30.1141	46.432	44.0554	47.472	41.5791	49.5818	70.9732	91.2742	102.191	105.169					E		0,062 nM	24.7724	49.6021	41.2778	51.3063	56.6333	54.5882	67.8879	93.5858	102.92	101.547	26.0742	55.0121	45.7996	48.5903	52.4806	51.1178	79.309	83.446	142.505
	F		0,376 nM	25.8081	34.4381	43.2024	48.0989	47.396	42.4248	50.0476	79.9788	83.4381	77.8971	29.065	35.7475	39.1201	49.5749	39.5785	54.7248	72.2166	87.2528	102.954	87.9785					F		0,376 nM	18.8159	43.0167	36.2189	49.815	47.0433	44.7248	79.8881	95.875	107.2	146.406	26.0068	49.4526	44.2277	59.7321	49.9624	78.6	66.5445	111.862	115.03
	G		2,31 nM	19.4153	34.992	46.4424	41.5994	54.619	51.689	65.5155	74.9459	82.3515	72.6461	19.5198	41.3771	33.4335	46.7687	56.32	70.4871	53.2073	87.8084	103.599	106.972					G		2,31 nM	20.4259	46.8231	59.4205	47.202	50.1548	49.4023	68.2106	86.2225	86.4427	109.046	21.779	63.2533	42.5713	36.84	50.5484	57.5176	66.4215	87.1498	97.6588
	H		14.1 nM	20.7757	36.3165	42.1693	45.6554	39.9231	45.4347	59.1335	86.641	81.5524	90.7164	24.2475	42.7922	38.5597	39.5013	48.9722	45.5543	60.755	85.437	84.207	89.7589					H		14.1 nM	18.2915	39.3783	39.2528	40.3988	58.9474	53.6497	77.4192	85.3089	107.954	80.853	22.4949	49.9116	49.2427	44.3732	77.9539	57.0405	68.5935	95.434	102.29
	I		86,7 nM	23.0417	36.8484	40.7494	38.3577	44.2087	75.2731	49.1734	97.3242	116.093	141.21	19.0997	66.7545	39.9973	57.755	52.5537	57.8927	70.093	101.019	116.757	122.146					I		86,7 nM	23.6785	44.8879	51.5836	94.1468	49.7256	43.6383	55.6112	110.575	115.96	132.101	29.239	52.7551	42.1782	49.0908	69.134	62.6439	60.5813	88.4136	90.5514
	J		0,532 uM	13.8017	29.6124	26.2399	37.293	30.9399	32.6141	34.8444	47.2298	55.9733	85.1128	11.9363	33.4016	29.2437	26.8564	34.1385	31.521	33.5358	50.5812	53.5834	66.0616					J		0,532 uM	10.9863	22.7522	31.3983	29.9504	26.1138	27.1949	34.2988	61.8938	75.4079	52.3415	14.7947	29.1086	25.5073	29.5925	31.8871	24.2416	41.9468	81.0342	82.7272
	K		3,26 uM	2.18473	4.45426	3.88655	5.28962	4.39252	3.96469	4.25437	4.58982	13.2008	5.224	2.45628	5.07075	3.69401	4.18012	4.22027	4.97922	5.42173	4.57255	5.90525	6.95302					K		3,26 uM	1.75284	3.28126	3.75102	3.9815	3.95416	3.86577	3.59232	5.16859	4.91125	5.5568	3.14502	3.14698	4.87511	4.43856	3.83305	4.56845	3.52932	5.26283	7.54423
	L		20 uM	0	0.0736505	0	0.0930776	0	0	0	0	0.0533599	-0.0213267	0	0	0	0	0	0	0	0	0	0					L		20 uM	0	0	0	0	0	0	0	0	0	-0.0539096	0	0	0	0	0	0	0	0	0
	M																											M
	N																											N
	O																											O
	P																											P
			Vorinostat
			Sirolimus
	103T	Plate 1																											Plate 2
		1	2	3	4	5	6	7	8	9	10	11	12	13	14	15	16	17	18	19	20	21	22	23	24				1	2	3	4	5	6	7	8	9	10	11	12	13	14	15	16	17	18	19	20	21
	A			Rep 1										Rep 2														A			Rep 3										Rep 4
	B			20 uM	3,26 uM	0,532 uM	86,7 nM	14.1 nM	2,31 nM	0,376 nM	0,062 nM	0,01 nM	DMSO	20 uM	3,26 uM	0,532 uM	86,7 nM	14.1 nM	2,31 nM	0,376 nM	0,062 nM	0,01 nM	DMSO					B			20 uM	3,26 uM	0,532 uM	86,7 nM	14.1 nM	2,31 nM	0,376 nM	0,062 nM	0,01 nM	DMSO	20 uM	3,26 uM	0,532 uM	86,7 nM	14.1 nM	2,31 nM	0,376 nM	0,062 nM	0,01 nM
	C		DMSO	6.19734	37.4401	36.826	29.2482	35.6328	38.7248	41.8844	58.3623	84.2734	93.7624	8.27339	27.7486	26.9034	33.7963	32.4019	30.4297	37.2038	67.5365	86.5274	106.238					C		DMSO	11.0972	27.299	30.8606	30.5452	30.8969	33.2957	43.3361	60.9342	79.1657	85.5809	9.38617	31.3362	31.2681	31.3329	31.5802	32.9849	41.4498	77.3651	91.6373
	D		0,01 nM	9.64445	31.8163	37.7868	27.933	32.9946	36.1509	43.8436	60.887	83.0731	77.8771	9.94307	32.198	31.5885	29.428	30.7725	37.1298	47.2913	73.6186	97.5536	103.947					D		0,01 nM	12.2645	27.5579	31.2921	43.7967	37.9811	48.4451	46.1112	65.7825	110.794	110.381	12.2067	42.0929	36.7476	35.3273	31.1662	41.9592	51.4785	65.3568	97.1733
	E		0,062 nM	5.61827	31.088	44.6102	36.367	31.7917	49.5894	54.7458	88.0659	84.18	87.4557	10.6546	31.9299	37.4615	34.8421	38.7553	38.6521	49.3667	72.7883	89.6428	93.4729					E		0,062 nM	9.75861	21.9927	28.0251	28.914	29.9425	34.404	33.515	56.6797	87.7221	78.5337	10.1615	32.7974	34.6817	37.6813	34.0335	35.7276	55.1893	58.3083	102.044
	F		0,376 nM	7.72939	26.0289	32.2831	32.757	36.5274	45.9599	41.0249	64.0582	115.216	110.895	11.5342	32.1351	40.597	33.2542	33.4659	37.7796	56.4615	77.9427	98.5196	98.8013					F		0,376 nM	11.9543	28.2301	29.5784	33.0342	38.0914	35.5414	38.1731	67.947	99.4196	131.479	11.1296	33.9984	33.9867	31.4504	31.8267	40.5986	41.8593	81.7332	116.16
	G		2,31 nM	6.50634	28.9327	33.1666	35.6198	38.2159	38.3808	44.0286	89.0949	106.108	97.1005	8.40842	36.4975	34.7662	34.0235	31.2067	38.0555	38.9021	57.3581	82.7466	105.428					G		2,31 nM	11.36	34.5227	25.3966	29.7329	38.0492	39.8537	40.1223	64.3946	75.9759	96.9858	11.6954	30.7464	27.857	32.9642	25.7346	32.774	40.0029	79.5089	103.412
	H		14.1 nM	7.99944	29.9584	36.0366	31.3113	40.2679	35.7347	36.5832	65.1176	114.031	99.0318	8.30261	35.1803	31.5839	30.4531	38.6067	41.4436	49.2129	64.0127	88.9488	94.1454					H		14.1 nM	12.3268	22.8369	28.7103	31.052	30.4797	34.7861	46.9223	59.4665	102.884	132.213	10.7118	27.2049	35.555	31.9708	39.491	36.5971	43.1751	83.8575	110.306
	I		86,7 nM	9.25235	38.7151	45.9599	41.6688	43.0723	49.1467	62.5917	100.89	153.685	132.833	11.9023	36.4495	36.1294	37.407	41.2514	45.0374	49.2434	96.2423	131.806	122.238					I		86,7 nM	13.8139	34.5915	36.7788	30.8262	39.6214	41.5777	50.2119	98.2951	155.697	138.247	16.6604	37.2154	43.9051	44.3969	48.0714	42.2927	51.3591	83.4111	135.178
	J		0,532 uM	11.2804	30.2174	42.5699	34.3987	34.1047	39.2292	49.4407	76.0913	83.6619	86.5709	11.1291	36.3106	33.203	36.4151	38.1951	35.8789	41.97	65.5759	85.4101	92.836					J		0,532 uM	14.1085	24.3279	33.3191	31.6982	30.651	31.0423	51.1898	79.1092	92.3802	98.0317	13.8522	29.2281	29.1872	39.5649	31.0585	33.8401	48.7734	85.1487	91.0157
	K		3,26 uM	9.87036	20.3227	19.8774	20.1117	19.6917	24.7267	21.031	30.8484	28.8282	32.498	9.40101	17.7455	20.4422	19.1769	17.7805	19.7112	25.2032	31.4327	28.7944	34.6311					K		3,26 uM	10.6229	17.8349	17.9393	19.9268	20.1428	20.9552	24.0411	28.247	34.0666	37.2927	12.1263	18.1418	19.1592	20.5938	20.719	19.4551	24.13	28.5915	34.5584
	L		20 uM	0.387232	1.37527	1.30906	1.61482	1.65831	1.57587	2.02769	1.509	1.39085	1.62845	0.196375	1.26881	1.42721	1.7453	1.62845	1.62391	2.13546	1.81866	2.1822	2.20816					L		20 uM	0.650669	1.69597	2.0444	1.71998	1.90814	1.98276	1.74528	2.00028	2.53104	2.047	0.866737	1.61227	1.87051	1.63887	1.81341	1.93929	1.92631	2.67768	2.31043
	M																											M
	N																											N
	O																											O
	P																											P
			Vorinostat
			Sirolimus
[truncated: 3 more columns]

## Sheet: Fig. 3g, Supp. Fig. 8a,c,d 
	T1
	60T2							78T							103T							Donor1							Donor2
Sirolimus 2nM	13.5021	12.5159	19.8685					42.6492	55.7593	34.5915	46.1922	76.1134	34.2659		22.7167	27.9755	24.9689					56.5913	58.6372	69.228	67.9418	65.8976	79.2243	73.658	38.5829	38.5321	39.6851	52.5811	45.468	68.1965	49.9567
Vorinostat 1µM	13.5389	22.4823	20.6969					31.9908	28.2168	18.2666	33.8892	49.7262	19.8098												51.5625	41.0361	51.1036	66.7892				45.4312	41.2954	52.3994	49.0252
Combination 2nM/1µM	6.4673	7.1006	9.206					15.0481	17.4791	12.896	20.4696	28.8373	12.1215												39.3999	30.96	38.6286	43.3449				33.1917	28.6415	35.9874	36.9718
Vorinostat 3µM										4.9375	7.6848	14.6068	7.0148		12.6201	15.078	11.406					38.4523	41.5453	47.362	43.1095	38.1745	45.7449	57.8628	20.9656	28.6419	27.6472	34.2222	33.6476	39.4219	40.2569
Combination 2nM/3µM										3.797	6.74	9.6615	6.0006		7.8987	8.3843	6.8977					23.3528	29.814	35.3586	29.1956	21.5299	30.1891	41.2024	16.4176	21.4756	22.2131	22.4895	19.8589	29.6201	33.3656
	T2
	60T2							78T							103T							Donor1							Donor2
Sirolimus 2nM	24.0785	18.1346	24.4378					125.609	70.6761	55.4581	118.468	79.3667	137.443		149.405	119.671	119.593					144.462	134.023	128.952	147.498	140.786	116.421	120.167	92.631	105.798	84.1244	72.795	95.0353	83.1506	92.3943
Vorinostat 1µM	32.0734	53.987	41.3379					107.21	57.6887	40.8219	82.136	72.9595	53.6054												114.258	92.5717	109.661	141.678				60.4318	102.76	83.2064	72.311
Combination 2nM/1µM	8.6243	6.4558	8.657					51.3335	48.486	34.8996	61.473	55.5012	31.8488												81.5276	55.9131	69.7606	101.839				51.245	50.8875	57.4462	56.0483
Vorinostat 3µM										8.1989	16.164	20.7889	10.0546		9.9752	7.4738	5.5031					74.2748	86.0384	92.7798	90.7819	65.8234	78.4613	113.565	53.2108	62.6722	63.2301	46.7916	62.3518	52.9308	57.792
Combination 2nM/3µM										5.9058	13.8715	12.9525	9.4471		8.7775	6.6252	5.4733					36.1366	69.5826	67.8022	77.2454	50.9231	71.4307	93.0977	34.0941	43.4693	40.8294	46.6047	45.7961	47.1578	53.4473

## Sheet: Supplementary Fig. 3c
		60T2				78T2				103T2
	Control	95.6646	100.813	101.444	102.079	103.929	100.847	101.45	93.7746	109.136	100.167	100.003	90.6936
	SMARCB1	31.5546	34.7974	34.3979	35.7097	9.3446	10.6476	9.7979	8.92	31.5329	34.6337	35.5433	33.0466

## Sheet: Supplementary Fig. 8b
	Vorinostat Log10(nM)	60T2		78T2		103T2		Donor1		Donor2
	0.7	97.7115	101.379	102.575	102.926	97.6995	101.533	102.193	95.0799	103.816	95.8269
	1.15	98.1029	101.497	102.437	104.164	98.2021	102.125	93.6331	95.7565	101.149	99.6265
	1.61	95.812	103.474	102.624	102.854	97.6341	102.578	85.9715	96.2963	99.8923	96.0644
	2.06	99.2965	102.028	102.123	103.212	96.7185	102.325	84.696	92.0496	96.2545	94.7704
	2.52	85.4244	95.1903	98.9262	100.754	87.0113	94.4326	74.208	87.6772	82.678	88.2124
	2.98	49.5023	56.5196	87.2314	97.195	65.4552	69.2046	62.8637	75.128	69.0991	77.9557
	3.48	18.6633	21.8615	48.2094	58.3555	42.291	47.5605	51.7152	60.6808	54.9769	59.3219
	3.98	2.64281	2.95053	12.7221	14.1703	19.3462	20.7212	28.1781	41.5224	32.6933	45.3284
	4.3	3.04692	2.85768	3.55983	4.02285	4.47478	7.38429	13.6565	13.7112	14.7168	19.9192
	Sirolimus Log10(nM)	60M		78T2		103T2		Donor1		Donor2
	-2	110.893	112.139	91.6916	104.269	88.9793	98.1617	85.1337	102.982	93.6263	108.998
	-1.20761	60.4959	56.9794	75.8686	80.241	52.4506	62.9583	68.5956	82.4454	71.433	66.2164
	-0.42481	30.376	38.3235	47.3021	52.8926	36.9489	40.7044	55.221	73.5422	57.0987	39.1293
	0.363612	24.9142	33.9879	32.825	49.6396	34.7893	34.1644	63.1836	72.8798	59.8988	47.8072
	1.14922	22.2777	27.1126	34.2177	42.8796	28.8778	33.0429	48.0655	44.7336	57.3846	49.8185
	1.93802	22.6674	27.4329	39.0628	39.6564	30.3344	32.7902	59.8878	61.7691	45.845	52.164
	2.69897	23.2471	26.2181	31.254	40.204	28.5228	30.0314	67.6038	64.669	52.513	52.9234
	3.51322	20.6666	29.1197	35.2457	35.7886	26.5668	29.4546	63.499	56.5822	58.9236	47.5761
	4.30103	3.22865	5.91118	6.26903	8.45101	5.20408	8.41656	39.727	31.3461	36.9682	36.2174
